# Supplementary material for: Resistant Potato Starch Alters the Cecal Microbiome and Gene Expression in Mice Fed a Western Diet Based on NHANES Data
Source: Front Nutr. 2022 Mar 22;9:782667. doi: 10.3389/fnut.2022.782667 (PMC8983116; doi:10.3389/fnut.2022.782667)
Supplement: Supplementary file 1 [file Table_1.XLSX]

## Sheet: Sheet1
Supplemental Table 1. Composition of the Total Western Diet (TWD)
Macronutrients (g/kg)
Carbohydrates
corn starch		230
maltodextrin		70
sucrose		261
cellulose		30
kcal (% of total)		54.5
Proteins
casein		190
L-cystine		2.85
kcal (% of total)		15.4
Fats
soybean oil		31.4
anhydrous milk fat		36.3
olive oil		28
lard		28
beef tallow		24.8
corn oil		16.5
holesterol		0.4
kcal (% of total)		34.5
Minerals (mg/kg diet)1
calcium		2011
phosphorus		2757
sodium		7078
potassium		5333
magnesium		589
iron		31
zinc		25
copper		2.6
selenium		0.2
Vitamins (unit/kg diet)
thiamin (mg)		3.5
riboflavin (mg)		4.4
niacin (mg)		50.6
pyridoxine (mg)		3.9
folate (mg)		1.3
vitamin B12 (μg)		11
vitamin A (IU)		4300
vitamin D (IU)		391
vitamin E (IU)		24.6
vitamin K (μg)		189
choline (mg)		648
1No data are available in NHANES for chloride, manganese, iodine, ultratrace minerals, pantothenic acid, and biotin. Levels from the AIN- 93G diet were used for these nutrients to formulate the TWD. 2, 5, or 10% RPS diets were made by substituting 20, 50 or 100g/kg of corn starch with raw potato starch (Ingredion), respectively.
