# Supplementary material for: Resistant Potato Starch Alters the Cecal Microbiome and Gene Expression in Mice Fed a Western Diet Based on NHANES Data
Source: Front Nutr. 2022 Mar 22;9:782667. doi: 10.3389/fnut.2022.782667 (PMC8983116; doi:10.3389/fnut.2022.782667)
Supplement: Supplementary file 2 [file Table_2.XLS]

## Sheet: RS10_11Cecum0_2_5_10Sig
Column 1	Feature ID	FC 2% vs 0%	padj 2% vs 0%	FC 5% vs 0%	padj 5% vs 0%	FC 10% vs 0%	padj 10% 0%	Subset of RS10_11CecumRNAseq2_0	Subset of RS10_11CecumRNAseq5_0	Subset of RS10_11CecumRNAseq10_0
ENSMUSG00000000088	Cox5a					-1.36946	0.0026682	0	0	1
ENSMUSG00000000154	Slc22a18			-1.25594	0.0206122	-1.19763	0.0474858	0	1	1
ENSMUSG00000000168	Dlat					-1.21007	0.0121784	0	0	1
ENSMUSG00000000171	Sdhd					-1.24018	0.0935492	0	0	1
ENSMUSG00000000216	Scnn1g					-5.29488	3.98e-05	0	0	1
ENSMUSG00000000253	Gmpr					1.52927	0.00123138	0	0	1
ENSMUSG00000000266	Mid2					1.24355	0.0676586	0	0	1
ENSMUSG00000000308	Ckmt1			-1.53159	2.2e-07	-1.68683	3.63e-12	0	1	1
ENSMUSG00000000386	Mx1					1.8245	2.89e-05	0	0	1
ENSMUSG00000000392	Fap					1.34371	0.0763885	0	0	1
ENSMUSG00000000399	Ndufa9					-1.23569	0.0230027	0	0	1
ENSMUSG00000000440	Pparg					-1.36502	0.000392259	0	0	1
ENSMUSG00000000555	Itga5					2.68435	9.9e-09	0	0	1
ENSMUSG00000000561	Wdr77					-1.25342	0.0638801	0	0	1
ENSMUSG00000000563	Atp5pb			-1.1846	0.0717512	-1.27629	0.000634049	0	1	1
ENSMUSG00000000628	Hk2					-1.58337	0.0522037	0	0	1
ENSMUSG00000000690	Hoxb6					1.35712	0.000631477	0	0	1
ENSMUSG00000000805	Car4					1.59481	1.48e-06	0	0	1
ENSMUSG00000000902	Smarcb1			-1.17881	0.083454	-1.17511	0.040464	0	1	1
ENSMUSG00000000958	Slc7a7			-1.29383	0.000785274	-1.30386	0.000110018	0	1	1
ENSMUSG00000001025	S100a6					-1.59982	0.0760068	0	0	1
ENSMUSG00000001095	Slc13a2			1.47342	0.0537569	1.93127	9.05e-06	0	1	1
ENSMUSG00000001123	Lgals9					1.45686	0.0084696	0	0	1
ENSMUSG00000001166	Oas1c					1.71691	0.0735678	0	0	1
ENSMUSG00000001168	Oas1h			1.72857	0.017087	1.73901	0.00551766	0	1	1
ENSMUSG00000001225	Slc26a3			1.48409	0.00492605	1.63404	3.25e-05	0	1	1
ENSMUSG00000001240	Ramp2			-1.4424	0.0844279			0	1	0
ENSMUSG00000001270	Ckb					1.52806	0.0191558	0	0	1
ENSMUSG00000001305	Rrp15					-1.28726	0.0478794	0	0	1
ENSMUSG00000001313	Rnd2					1.41505	0.0362524	0	0	1
ENSMUSG00000001334	Fndc5					1.86133	0.0195933	0	0	1
ENSMUSG00000001348	Acp5			-1.28115	0.000865954	-1.31188	3.93e-05	0	1	1
ENSMUSG00000001349	Cnn1			1.59816	0.0260479	2.44421	1.12e-08	0	1	1
ENSMUSG00000001380	Hars					-1.1571	0.0813304	0	0	1
ENSMUSG00000001420	Tmem79					-1.27275	0.0318657	0	0	1
ENSMUSG00000001473	Tubb6					1.32711	0.0379361	0	0	1
ENSMUSG00000001506	Col1a1			1.45171	0.098859	2.11273	1.71e-06	0	1	1
ENSMUSG00000001508	Sgca					1.95601	0.0250522	0	0	1
ENSMUSG00000001510	Dlx3					-4.10929	0.0717032	0	0	1
ENSMUSG00000001542	Ell2			-1.22203	0.0932085	-1.27335	0.00947991	0	1	1
ENSMUSG00000001627	Ifrd1					-1.91441	0.00299106	0	0	1
ENSMUSG00000001630	Stk38l					1.33291	0.0929274	0	0	1
ENSMUSG00000001707	Eef1e1					-1.46989	0.0281566	0	0	1
ENSMUSG00000001750	Tcirg1					1.33898	0.0189074	0	0	1
ENSMUSG00000001794	Capns1			-1.285	0.0682148	-1.25211	0.0577152	0	1	1
ENSMUSG00000001847	Rac1			-1.2662	0.0696389	-1.22195	0.0796459	0	1	1
ENSMUSG00000001870	Ltbp1					1.23939	0.0284622	0	0	1
ENSMUSG00000001946	Esam					-1.40754	0.00728612	0	0	1
ENSMUSG00000002010	Idh3g			-1.22763	0.00121598	-1.22068	0.000518759	0	1	1
ENSMUSG00000002014	Ssr4					-1.19398	0.0314772	0	0	1
ENSMUSG00000002058	Unc119					1.54543	0.000902983	0	0	1
ENSMUSG00000002064	Sdf2					-1.2027	0.0201826	0	0	1
ENSMUSG00000002102	Psmc3					-1.15506	0.0302332	0	0	1
ENSMUSG00000002105	Slc39a13					1.69868	0.00869773	0	0	1
ENSMUSG00000002108	Nr1h3			-1.33108	0.0102501	-1.40277	0.000318337	0	1	1
ENSMUSG00000002227	Mov10			1.92915	0.00017205	2.77102	3.83e-12	0	1	1
ENSMUSG00000002228	Ppm1j					1.44997	0.00591414	0	0	1
ENSMUSG00000002279	Lmf1			-1.19704	0.0776463	-1.21805	0.016821	0	1	1
ENSMUSG00000002289	Angptl4					-1.97016	0.0151439	0	0	1
ENSMUSG00000002324	Rec8			1.53794	0.0612584	1.4647	0.0556012	0	1	1
ENSMUSG00000002325	Irf9					1.3333	0.0384951	0	0	1
ENSMUSG00000002379	Ndufa11			-1.26878	0.0582863	-1.36253	0.00158194	0	1	1
ENSMUSG00000002384	Bmp8b			-2.59631	0.000865954	-2.43269	0.000713718	0	1	1
ENSMUSG00000002475	Abhd3					1.26607	0.087233	0	0	1
ENSMUSG00000002477	Snrpd1					-1.22308	0.0525955	0	0	1
ENSMUSG00000002504	Slc9a3r2			-1.44764	0.00070953	-1.46945	7.9e-05	0	1	1
ENSMUSG00000002602	Axl					1.20521	0.0302332	0	0	1
ENSMUSG00000002625	Akap8l					1.19555	0.0734908	0	0	1
ENSMUSG00000002660	Clpp					-1.17248	0.0871915	0	0	1
ENSMUSG00000002699	Lcp2					1.87376	0.0673225	0	0	1
ENSMUSG00000002771	Grin2d					-1.36475	0.0805521	0	0	1
ENSMUSG00000002778	Kdelr1					-1.26709	7.24e-05	0	0	1
ENSMUSG00000002814	Top3a					1.25377	0.00263835	0	0	1
ENSMUSG00000002820	Atg4d					-1.22082	0.02532	0	0	1
ENSMUSG00000002885	Adgre5					1.59236	0.00886197	0	0	1
ENSMUSG00000002949	Timm44			-1.17204	0.0493265	-1.24276	0.00052671	0	1	1
ENSMUSG00000002984	Tomm40					-1.31489	0.0213637	0	0	1
ENSMUSG00000003123	Lipe					1.32979	0.0290735	0	0	1
ENSMUSG00000003234	Abcf3					-1.16732	0.0352117	0	0	1
ENSMUSG00000003235	Eif2b5			-1.13536	0.0312655	-1.15448	0.00321638	0	1	1
ENSMUSG00000003269	Cyth2			-1.23559	0.0590175	-1.292	0.00399285	0	1	1
ENSMUSG00000003309	Ap1m2					-1.20399	0.0540816	0	0	1
ENSMUSG00000003316	Glg1					1.2048	0.00230688	0	0	1
ENSMUSG00000003402	Prkcsh					-1.16119	0.0060458	0	0	1
ENSMUSG00000003423	Pih1d1			-1.15796	0.0446164	-1.22757	0.000305338	0	1	1
ENSMUSG00000003429	Rps11			-1.15405	0.0612584	-1.20241	0.00205673	0	1	1
ENSMUSG00000003464	Pex19			-1.19908	0.054516	-1.26531	0.00143169	0	1	1
ENSMUSG00000003477	Inmt					-4.82839	9.8e-05	0	0	1
ENSMUSG00000003518	Dusp3					1.1889	0.0734908	0	0	1
ENSMUSG00000003528	Slc25a1					-1.26393	0.0919493	0	0	1
ENSMUSG00000003541	Ier3	-1.6548	0.00119139	-1.60238	0.000233489	-1.88707	8.72e-09	1	1	1
ENSMUSG00000003585	Sec14l2					1.55893	0.0178439	0	0	1
ENSMUSG00000003604	Aven			-1.26825	0.0441615	-1.37268	0.000638728	0	1	1
ENSMUSG00000003617	Cp					1.46404	0.0678893	0	0	1
ENSMUSG00000003779	Kif20a					1.36252	0.0941639	0	0	1
ENSMUSG00000003808	Farsa					-1.21145	0.0210104	0	0	1
ENSMUSG00000003868	Ruvbl2					-1.13697	0.0962167	0	0	1
ENSMUSG00000003955	Fam162a					-1.30855	0.0231334	0	0	1
ENSMUSG00000004044	Cavin1					1.34691	0.087224	0	0	1
ENSMUSG00000004069	Dnaja3					-1.22564	0.000760292	0	0	1
ENSMUSG00000004264	Phb2					-1.23205	0.00632639	0	0	1
ENSMUSG00000004268	Emg1					-1.21722	0.0521077	0	0	1
ENSMUSG00000004270	Lpcat3			-1.44407	0.00130458	-1.35293	0.00513761	0	1	1
ENSMUSG00000004356	Utp20					1.33972	0.0309421	0	0	1
ENSMUSG00000004371	Il11					-1.88193	0.0368237	0	0	1
ENSMUSG00000004446	Bid					1.33662	0.00622909	0	0	1
ENSMUSG00000004451	Ralb					-1.21058	0.00724866	0	0	1
ENSMUSG00000004460	Dnajb11					-1.18939	0.0911094	0	0	1
ENSMUSG00000004462	Tbccd1					-1.11972	0.086958	0	0	1
ENSMUSG00000004558	Ndrg2					-1.2122	0.0353428	0	0	1
ENSMUSG00000004568	Arhgef18					1.21788	0.0337224	0	0	1
ENSMUSG00000004698	Hdac9			1.35405	0.0516664	1.38311	0.0110878	0	1	1
ENSMUSG00000004748	Mtfp1					-1.38019	0.00834925	0	0	1
ENSMUSG00000004768	Rab23					1.33152	0.0166101	0	0	1
ENSMUSG00000004789	Dlst			-1.22999	0.0438486	-1.22808	0.01793	0	1	1
ENSMUSG00000004849	Ap1s1					-1.17416	0.0798924	0	0	1
ENSMUSG00000004864	Mapk13			1.22813	0.0162427	1.30189	0.000171867	0	1	1
ENSMUSG00000004897	Hdgf					-1.21848	0.0321174	0	0	1
ENSMUSG00000004951	Hspb1					1.84364	0.0185049	0	0	1
ENSMUSG00000005043	Sgsh					1.43731	0.0909922	0	0	1
ENSMUSG00000005089	Slc1a2			1.91846	0.0133769	2.12938	0.000625825	0	1	1
ENSMUSG00000005103	Wdr1			-1.16583	0.0778925	-1.14696	0.066934	0	1	1
ENSMUSG00000005125	Ndrg1			-2.56052	1.33e-13	-3.02184	4.38e-20	0	1	1
ENSMUSG00000005299	Letm1			-1.1963	0.0770101	-1.17115	0.0714801	0	1	1
ENSMUSG00000005320	Fgfr4					-1.75278	0.00273109	0	0	1
ENSMUSG00000005354	Txn2			-1.18193	0.0662981	-1.27838	0.000364737	0	1	1
ENSMUSG00000005362	Crbn					1.31638	0.0460556	0	0	1
ENSMUSG00000005397	Nid1					1.21273	0.0270948	0	0	1
ENSMUSG00000005413	Hmox1			-1.65915	0.0375356	-1.5355	0.0461976	0	1	1
ENSMUSG00000005447	Pafah1b3			-1.24835	0.0360274	-1.19422	0.0635209	0	1	1
ENSMUSG00000005481	Ddx39a					-1.26036	0.0991798	0	0	1
ENSMUSG00000005510	Ndufs3					-1.16264	0.0621866	0	0	1
ENSMUSG00000005514	Por			-1.37544	0.0348588	-1.3173	0.0388962	0	1	1
ENSMUSG00000005575	Ube2m					-1.35561	0.0829501	0	0	1
ENSMUSG00000005611	Irag1					1.38345	0.0298009	0	0	1
ENSMUSG00000005625	Psmd4					-1.17891	0.0382376	0	0	1
ENSMUSG00000005683	Cs			-1.11968	0.0348588	-1.10392	0.0360114	0	1	1
ENSMUSG00000005687	Bcas2					-1.14168	0.028455	0	0	1
ENSMUSG00000005893	Nr2c2					1.43008	0.0520227	0	0	1
ENSMUSG00000005950	P2rx5					3.5415	0.000156899	0	0	1
ENSMUSG00000005958	Ephb3					1.18578	0.0733206	0	0	1
ENSMUSG00000005968	Tuft1					-1.14174	0.0562821	0	0	1
ENSMUSG00000006057	Atp5g1			-1.31956	0.00208046	-1.39157	2.24e-05	0	1	1
ENSMUSG00000006058	Snf8					-1.15219	0.0376499	0	0	1
ENSMUSG00000006143	Upk3bl					-3.34298	0.081832	0	0	1
ENSMUSG00000006221	Hspb7					2.85571	0.000103591	0	0	1
ENSMUSG00000006273	Atp6v1b2					-1.20631	0.0518267	0	0	1
ENSMUSG00000006313	Upk1a			-1.39668	0.0887435	-1.37924	0.048644	0	1	1
ENSMUSG00000006315	Tmem147					-1.22896	0.0576262	0	0	1
ENSMUSG00000006333	Rps9					-1.23026	0.000343267	0	0	1
ENSMUSG00000006342	Susd2					1.55506	0.0420428	0	0	1
ENSMUSG00000006345	Ggt1			1.79238	0.0660708	2.09911	0.00276842	0	1	1
ENSMUSG00000006390	Elovl1			-1.27488	0.0959601	-1.41326	0.00149857	0	1	1
ENSMUSG00000006411	Nectin4					1.75424	0.0790266	0	0	1
ENSMUSG00000006442	Srm					-1.48609	0.0450811	0	0	1
ENSMUSG00000006445	Epha2					-2.42519	7.44e-05	0	0	1
ENSMUSG00000006642	Tcf23					-1.4634	0.0676879	0	0	1
ENSMUSG00000006711	D130043K22Rik					1.38443	0.0866297	0	0	1
ENSMUSG00000006717	Acot13					-1.15029	0.0797014	0	0	1
ENSMUSG00000006784	Odad4					2.51981	0.0568543	0	0	1
ENSMUSG00000006818	Sod2			-1.18335	0.0376875	-1.21106	0.00392574	0	1	1
ENSMUSG00000006998	Psmd2					-1.14714	0.0477408	0	0	1
ENSMUSG00000007036	Abhd16a					-1.20424	0.0959071	0	0	1
ENSMUSG00000007041	Clic1			-1.2061	0.0771626	-1.25919	0.0056428	0	1	1
ENSMUSG00000007279	Scube2					2.03127	0.00469066	0	0	1
ENSMUSG00000007415	Gatad1					-1.14334	0.0832745	0	0	1
ENSMUSG00000007564	Ppp2r1a			-1.18942	0.00943692	-1.14749	0.0273809	0	1	1
ENSMUSG00000007659	Bcl2l1					-1.27782	0.0866202	0	0	1
ENSMUSG00000007946	Phox2a			-3.0516	0.00789044	-3.39641	0.000738294	0	1	1
ENSMUSG00000008035	Mid1ip1					-1.37641	0.0368237	0	0	1
ENSMUSG00000008136	Fhl2					-1.36299	0.00822988	0	0	1
ENSMUSG00000008305	Tle1					-1.27996	0.07594	0	0	1
ENSMUSG00000008348	Ubc					-1.22799	0.0478598	0	0	1
ENSMUSG00000008384	Sertad1					-1.29253	0.0746186	0	0	1
ENSMUSG00000008429	Herpud2					-1.10028	0.0807156	0	0	1
ENSMUSG00000008435	Rdh13					-1.21309	0.0302524	0	0	1
ENSMUSG00000008540	Mgst1					-1.35911	0.00815289	0	0	1
ENSMUSG00000008601	Rab25			-1.24473	0.00939814	-1.18118	0.035867	0	1	1
ENSMUSG00000008730	Hipk1					1.68495	0.00102021	0	0	1
ENSMUSG00000009145	Dqx1					-1.16729	0.0726712	0	0	1
ENSMUSG00000009185	Ccl8			3.24434	0.000176764	4.33787	6.87e-08	0	1	1
ENSMUSG00000009281	Rarres2					1.24179	0.0990997	0	0	1
ENSMUSG00000009291	Pttg1ip					1.0985	0.0825191	0	0	1
ENSMUSG00000009376	Met					-1.26792	0.0756489	0	0	1
ENSMUSG00000009418	Nav1					1.21748	0.0189444	0	0	1
ENSMUSG00000009549	Srp14					-1.13062	0.0354494	0	0	1
ENSMUSG00000009621	Vav2					1.57146	0.091351	0	0	1
ENSMUSG00000009630	Ppp2cb			-1.17964	0.0140459	-1.26524	1.55e-05	0	1	1
ENSMUSG00000009647	Mcu					-1.19412	0.0448897	0	0	1
ENSMUSG00000009828	Cilk1					-1.20576	0.0141811	0	0	1
ENSMUSG00000009863	Sdhb					-1.18389	0.0327987	0	0	1
ENSMUSG00000010048	Ifrd2					-1.26717	0.0507942	0	0	1
ENSMUSG00000010051	Hyal1			-1.77097	0.02771	-1.55242	0.0629468	0	1	1
ENSMUSG00000010066	Cacna2d2					1.39663	0.0454183	0	0	1
ENSMUSG00000010080	Epn3			-1.90425	0.000165886	-2.02871	3.83e-06	0	1	1
ENSMUSG00000010311	Optc					2.5798	0.00978145	0	0	1
ENSMUSG00000010392	Gosr1					-1.15206	0.00158249	0	0	1
ENSMUSG00000010538	Tsacc					1.66372	0.0441298	0	0	1
ENSMUSG00000010601	Apol7a					2.31403	0.0011505	0	0	1
ENSMUSG00000010651	Acaa1b	-1.8987	0.00827669	-2.12093	1.53e-05	-1.82753	0.00034088	1	1	1
ENSMUSG00000010760	Phlda2					-1.8963	0.027365	0	0	1
ENSMUSG00000010914	Pdhx					-1.23025	0.0429001	0	0	1
ENSMUSG00000011179	Odc1					-1.48524	0.0151104	0	0	1
ENSMUSG00000011254	Thg1l					-1.27495	0.0747205	0	0	1
ENSMUSG00000011256	Adam19					1.33938	0.0393094	0	0	1
ENSMUSG00000011263	Exoc3l2					-1.28237	0.0927926	0	0	1
ENSMUSG00000012520	Phox2b					-1.45679	0.0901605	0	0	1
ENSMUSG00000013083	2200002J24Rik					3.86139	0.0648492	0	0	1
ENSMUSG00000013091	Tmem190					-1.76429	0.0835001	0	0	1
ENSMUSG00000013150	Gfod2					1.21924	0.0194749	0	0	1
ENSMUSG00000013160	Atp6v0d1					-1.14873	0.0657245	0	0	1
ENSMUSG00000013338	Fer1l4			-3.85767	0.0102501	-3.00776	0.0225387	0	1	1
ENSMUSG00000013418	B4galnt2					1.25305	0.0910764	0	0	1
ENSMUSG00000013523	Bcas1			-1.53051	0.000365304	-1.59099	1.45e-05	0	1	1
ENSMUSG00000013593	Ndufs2			-1.21506	0.00174385	-1.2387	8.9e-05	0	1	1
ENSMUSG00000013622	Atraid					-1.17967	0.013073	0	0	1
ENSMUSG00000013643	Lypd8					1.20348	0.0232651	0	0	1
ENSMUSG00000013766	Ly6g6e					-1.50086	0.008212	0	0	1
ENSMUSG00000013822	Elof1					-1.17092	0.0988545	0	0	1
ENSMUSG00000014164	Klhl3					1.45499	0.0308718	0	0	1
ENSMUSG00000014294	Ndufa2					-1.27795	0.0718612	0	0	1
ENSMUSG00000014349	Ube2z					-1.14529	0.0538468	0	0	1
ENSMUSG00000014361	Mertk					1.31288	0.00100739	0	0	1
ENSMUSG00000014418	Hps5					1.31699	0.00320543	0	0	1
ENSMUSG00000014426	Map3k4					1.23386	0.00317797	0	0	1
ENSMUSG00000014503	Pkd2l2					-1.247	0.0128968	0	0	1
ENSMUSG00000014633	Cmc2					-1.28488	0.0368237	0	0	1
ENSMUSG00000014782	Plekhg4					2.07262	0.0928809	0	0	1
ENSMUSG00000014813	Stc1			-4.03844	2.2e-07	-4.90262	2.25e-10	0	1	1
ENSMUSG00000014867	Surf4			-1.13266	0.0733458	-1.1802	0.00201791	0	1	1
ENSMUSG00000015053	Gata2					-1.84146	0.00539152	0	0	1
ENSMUSG00000015143	Actn1					1.35853	0.00598328	0	0	1
ENSMUSG00000015202	Cnksr3					1.34931	0.0251513	0	0	1
ENSMUSG00000015247	Nipsnap3b					-1.22553	0.0851857	0	0	1
ENSMUSG00000015305	Sash1					1.27635	0.0154012	0	0	1
ENSMUSG00000015312	Gadd45b					1.48109	0.00815289	0	0	1
ENSMUSG00000015468	Notch4			-1.43192	0.0618884	-1.34992	0.07594	0	1	1
ENSMUSG00000015533	Itga2					-1.30883	0.0935492	0	0	1
ENSMUSG00000015653	Steap2					1.30192	0.039698	0	0	1
ENSMUSG00000015672	Mrpl32					-1.19446	0.0553953	0	0	1
ENSMUSG00000015709	Arnt2					-1.45026	0.0699365	0	0	1
ENSMUSG00000015714	Cers2			-1.20859	0.0374696	-1.25821	0.00174255	0	1	1
ENSMUSG00000015750	Aph1a					-1.16732	0.0585593	0	0	1
ENSMUSG00000015759	Cnih1					-1.20283	0.00948359	0	0	1
ENSMUSG00000015787	Abo					-2.52001	0.00783075	0	0	1
ENSMUSG00000015850	Adamtsl4					1.50982	0.00550821	0	0	1
ENSMUSG00000015852	Fcrls					1.68676	0.0103795	0	0	1
ENSMUSG00000015944	Castor2					1.61213	2.98e-05	0	0	1
ENSMUSG00000015961	Adss					-1.42928	0.000633889	0	0	1
ENSMUSG00000015994	Fnta					-1.16809	0.00684629	0	0	1
ENSMUSG00000016257	Prelid3b					-1.27874	0.0039167	0	0	1
ENSMUSG00000016496	Cd274			1.61313	0.0178891	1.97317	2.63e-05	0	1	1
ENSMUSG00000016541	Atxn10					-1.20356	0.0712419	0	0	1
ENSMUSG00000016552	Foxred2					1.51931	0.0239167	0	0	1
ENSMUSG00000016554	Eif3d					-1.13064	0.0635898	0	0	1
ENSMUSG00000016559	H3f3b					-1.18496	0.0318797	0	0	1
ENSMUSG00000016918	Sulf1					1.74613	0.0796459	0	0	1
ENSMUSG00000017188	Coa3					-1.29169	0.0143499	0	0	1
ENSMUSG00000017309	Cd300lg					-1.48603	0.00392574	0	0	1
ENSMUSG00000017404	Rpl19					-1.19246	0.0916587	0	0	1
ENSMUSG00000017631	Abr					1.2546	0.00177621	0	0	1
ENSMUSG00000017688	Hnf4g					1.39472	0.0608712	0	0	1
ENSMUSG00000017697	Ada			-1.39919	0.0274215	-1.30153	0.0582235	0	1	1
ENSMUSG00000017723	Wfdc2					-1.54221	8.4e-05	0	0	1
ENSMUSG00000017756	Slc12a7					1.27915	0.000446251	0	0	1
ENSMUSG00000017801	Mlx					-1.19533	0.0866297	0	0	1
ENSMUSG00000017817	Jph2					1.74033	0.00271577	0	0	1
ENSMUSG00000017830	Dhx58					1.42576	0.0804073	0	0	1
ENSMUSG00000017978	Cadps2					-1.2888	0.040464	0	0	1
ENSMUSG00000018012	Rac3					-1.33171	0.0129913	0	0	1
ENSMUSG00000018143	Mafk					-1.27745	0.061605	0	0	1
ENSMUSG00000018171	Vmp1					-1.27984	0.0962167	0	0	1
ENSMUSG00000018217	Pmp22					-1.24982	0.0832811	0	0	1
ENSMUSG00000018340	Anxa6					1.32481	0.036594	0	0	1
ENSMUSG00000018405	Mrm1			1.20779	0.00908915	1.2857	2.16e-05	0	1	1
ENSMUSG00000018417	Myo1b					1.26318	0.086955	0	0	1
ENSMUSG00000018446	C1qbp					-1.30035	0.00221088	0	0	1
ENSMUSG00000018500	Adora2b					1.82089	0.000243873	0	0	1
ENSMUSG00000018501	Ncor1					1.20142	0.0837405	0	0	1
ENSMUSG00000018507	Trpv2					1.63742	0.0120768	0	0	1
ENSMUSG00000018559	Ctdnep1					-1.13533	0.092435	0	0	1
ENSMUSG00000018567	Gabarap					-1.1432	0.0885188	0	0	1
ENSMUSG00000018569	Cldn7					-1.18801	0.0611435	0	0	1
ENSMUSG00000018574	Acadvl			-1.19938	0.0125579	-1.22529	0.00107276	0	1	1
ENSMUSG00000018593	Sparc					1.39937	0.00979812	0	0	1
ENSMUSG00000018659	Pnpo			1.3507	0.00401433	1.52419	9.61e-07	0	1	1
ENSMUSG00000018750	Zbtb4					1.27648	0.0855839	0	0	1
ENSMUSG00000018761	Mpdu1					-1.20874	0.018213	0	0	1
ENSMUSG00000018770	Atp5g3					-1.27783	0.0872508	0	0	1
ENSMUSG00000018819	Lsp1					1.55636	0.056562	0	0	1
ENSMUSG00000018830	Myh11					1.77313	0.0103625	0	0	1
ENSMUSG00000018849	Wwc1					-1.34667	0.0290486	0	0	1
ENSMUSG00000018861	Fdxr					1.16319	0.0961233	0	0	1
ENSMUSG00000018882	Mrpl45					-1.22844	0.00205673	0	0	1
ENSMUSG00000018899	Irf1					1.38219	0.0153899	0	0	1
ENSMUSG00000018909	Arrb1					1.24498	8.62e-06	0	0	1
ENSMUSG00000018923	Med11			-1.19905	0.0373292	-1.18734	0.0219321	0	1	1
ENSMUSG00000018927	Ccl6			1.33928	0.0395288	1.25531	0.0796459	0	1	1
ENSMUSG00000018932	Map2k3			-1.39506	0.014168	-1.58951	2.69e-05	0	1	1
ENSMUSG00000018965	Ywhah			-1.33186	0.0983816	-1.30363	0.0693931	0	1	1
ENSMUSG00000019054	Fis1					-1.17477	0.0716459	0	0	1
ENSMUSG00000019082	Slc25a22					-1.36785	0.0272269	0	0	1
ENSMUSG00000019087	Atp6ap1			-1.16085	0.00704164	-1.20447	5.83e-05	0	1	1
ENSMUSG00000019179	Mdh2			-1.22311	0.0471092	-1.22662	0.016477	0	1	1
ENSMUSG00000019189	Rnf145					1.27402	0.00324365	0	0	1
ENSMUSG00000019232	Etnppl					-1.85888	0.0196192	0	0	1
ENSMUSG00000019254	Ppp1r12c					1.43068	0.0139122	0	0	1
ENSMUSG00000019302	Atp6v0a1			-1.33967	0.0133459	-1.37849	0.00145123	0	1	1
ENSMUSG00000019312	Grb7			-1.25695	0.0550688			0	1	0
ENSMUSG00000019577	Pdk4			-2.46024	0.000106138	-3.48856	3.69e-10	0	1	1
ENSMUSG00000019659	Ccdc12					-1.27455	0.00727561	0	0	1
ENSMUSG00000019762	Iyd					1.65295	0.00525493	0	0	1
ENSMUSG00000019775	Rgs17					-1.73851	0.00820356	0	0	1
ENSMUSG00000019779	Frk					-1.24424	0.0798924	0	0	1
ENSMUSG00000019789	Hey2					-1.54719	0.0839442	0	0	1
ENSMUSG00000019810	Fuca2					1.17307	0.0475086	0	0	1
ENSMUSG00000019814	Ltv1					-1.24306	0.0116543	0	0	1
ENSMUSG00000019820	Utrn					1.17651	0.0303747	0	0	1
ENSMUSG00000019832	Rab32					-1.23415	0.0313376	0	0	1
ENSMUSG00000019837	Gtf3c6					-1.22006	0.0624253	0	0	1
ENSMUSG00000019842	Traf3ip2					1.17926	0.0623836	0	0	1
ENSMUSG00000019851	Perp			-1.24525	0.0631677	-1.30947	0.0039076	0	1	1
ENSMUSG00000019864	Rtn4ip1					-1.15253	0.0342521	0	0	1
ENSMUSG00000019891	Dcbld1					-1.14746	0.0416001	0	0	1
ENSMUSG00000019907	Ppp1r12a					1.16499	0.0736679	0	0	1
ENSMUSG00000019923	Zwint			-1.14037	0.0980224	-1.21138	0.00114618	0	1	1
ENSMUSG00000019929	Dcn			1.331	0.0935299			0	1	0
ENSMUSG00000019951	Uhrf1bp1l					1.13393	0.0308718	0	0	1
ENSMUSG00000019986	Ahi1					-1.33159	0.0219793	0	0	1
ENSMUSG00000020019	Ntn4					1.36914	0.0178306	0	0	1
ENSMUSG00000020021	Fgd6			-1.23257	0.0582863	-1.22551	0.0287536	0	1	1
ENSMUSG00000020027	Socs2			1.21529	0.0660708	1.39414	1.82e-05	0	1	1
ENSMUSG00000020029	Nudt4			1.27344	0.0167206	1.32488	0.000920154	0	1	1
ENSMUSG00000020038	Cry1					-1.62165	0.00672238	0	0	1
ENSMUSG00000020061	Mybpc1			3.85256	0.00628128	2.78874	0.0318254	0	1	1
ENSMUSG00000020062	Slc5a8			1.79017	0.000865954	2.45422	4.82e-10	0	1	1
ENSMUSG00000020072	Pbld2					1.40237	0.00553666	0	0	1
ENSMUSG00000020078	Vps26a					-1.15827	0.044037	0	0	1
ENSMUSG00000020079	Supv3l1					-1.25333	0.00639747	0	0	1
ENSMUSG00000020089	Ppa1					-1.41139	0.000670388	0	0	1
ENSMUSG00000020142	Slc1a4					-1.67318	0.0284166	0	0	1
ENSMUSG00000020163	Uqcr11					-1.20777	0.0950526	0	0	1
ENSMUSG00000020212	Mdm1			1.38299	0.0455061	1.42769	0.00730456	0	1	1
ENSMUSG00000020220	Vps13d			-1.13874	0.0312655			0	1	0
ENSMUSG00000020224	Llph					-1.21888	0.0739901	0	0	1
ENSMUSG00000020275	Rel					1.54873	0.0247344	0	0	1
ENSMUSG00000020303	Stc2			-1.31963	0.0898847	-1.35572	0.0205129	0	1	1
ENSMUSG00000020325	Fstl3					3.15702	0.000481711	0	0	1
ENSMUSG00000020334	Slc22a4			1.57519	0.0284683			0	1	0
ENSMUSG00000020372	Rack1					-1.15113	0.0911094	0	0	1
ENSMUSG00000020380	Rad50					1.29933	0.00112207	0	0	1
ENSMUSG00000020388	Pdlim4					1.41388	0.0220454	0	0	1
ENSMUSG00000020405	Fabp6					-1.96068	0.0915848	0	0	1
ENSMUSG00000020407	Upp1			-1.55937	0.00130458	-1.79976	5.83e-07	0	1	1
ENSMUSG00000020422	Tns3					1.25189	0.0347027	0	0	1
ENSMUSG00000020423	Btg2			-1.58937	0.00397609	-1.84604	4.73e-06	0	1	1
ENSMUSG00000020431	Adcy1					1.71489	0.0727137	0	0	1
ENSMUSG00000020439	Smtn			1.51406	0.0894626	1.90288	0.000343267	0	1	1
ENSMUSG00000020444	Guk1					-1.23585	0.0476758	0	0	1
ENSMUSG00000020467	Efemp1					1.34398	0.0950526	0	0	1
ENSMUSG00000020522	Mfap3					1.15091	0.0788226	0	0	1
ENSMUSG00000020537	Drg2					-1.14815	0.0368289	0	0	1
ENSMUSG00000020542	Myocd					1.41283	0.0485571	0	0	1
ENSMUSG00000020546	Stxbp4					1.30447	0.0528143	0	0	1
ENSMUSG00000020549	Elac2			-1.17437	0.048697	-1.16836	0.0243327	0	1	1
ENSMUSG00000020577	Tspan13					-1.21846	0.040464	0	0	1
ENSMUSG00000020580	Rock2					-1.22112	0.0191957	0	0	1
ENSMUSG00000020581	Agr2					-1.47539	0.00681542	0	0	1
ENSMUSG00000020592	Sdc1			-1.33904	0.0894626	-1.40452	0.0122501	0	1	1
ENSMUSG00000020599	Rgs9					-1.42966	0.0182785	0	0	1
ENSMUSG00000020607	Lratd1			-2.62022	0.00121598	-2.41855	0.00115379	0	1	1
ENSMUSG00000020609	Apob					-1.3594	0.0108182	0	0	1
ENSMUSG00000020621	Rdh14					-1.18419	0.0302332	0	0	1
ENSMUSG00000020634	Ubxn2a					1.2843	0.0012929	0	0	1
ENSMUSG00000020638	Cmpk2			1.38153	0.0712386	1.63337	0.000232788	0	1	1
ENSMUSG00000020641	Rsad2					1.88893	0.0600215	0	0	1
ENSMUSG00000020644	Id2			-1.27275	0.0389401	-1.49878	4.29e-06	0	1	1
ENSMUSG00000020649	Rrm2					-1.6438	0.00171647	0	0	1
ENSMUSG00000020653	Klf11					-1.40632	0.0361837	0	0	1
ENSMUSG00000020661	Dnmt3a					1.18609	0.00789184	0	0	1
ENSMUSG00000020664	Dld					-1.18586	0.0885188	0	0	1
ENSMUSG00000020674	Pxdn			1.26603	0.0119283	1.29252	0.00139091	0	1	1
ENSMUSG00000020689	Itgb3					1.49864	0.00578443	0	0	1
ENSMUSG00000020696	Rffl					-1.2885	0.00312475	0	0	1
ENSMUSG00000020708	Psmc5					-1.18723	0.0191081	0	0	1
ENSMUSG00000020718	Polg2					1.3473	0.0156437	0	0	1
ENSMUSG00000020720	Psmd12					-1.17243	0.0513729	0	0	1
ENSMUSG00000020758	Itgb4			-1.31408	0.0374798	-1.2918	0.0238996	0	1	1
ENSMUSG00000020773	Trim47					1.42403	0.0776585	0	0	1
ENSMUSG00000020777	Acox1			-1.35625	0.00134183	-1.30802	0.00237897	0	1	1
ENSMUSG00000020778	Ten1					-1.32933	0.0075927	0	0	1
ENSMUSG00000020788	Atp2a3			-1.30266	0.0164363	-1.22231	0.0529554	0	1	1
ENSMUSG00000020793	Galr2					1.57543	0.0585566	0	0	1
ENSMUSG00000020803	Txndc17					-1.23376	0.00179134	0	0	1
ENSMUSG00000020814	Mxra7					1.39408	0.0556091	0	0	1
ENSMUSG00000020818	Mfsd11					-1.15291	0.016477	0	0	1
ENSMUSG00000020826	Nos2			2.86103	0.0367365	6.47749	4.23e-07	0	1	1
ENSMUSG00000020834	Dhrs13					-1.28584	0.0978974	0	0	1
ENSMUSG00000020843	Timm22					-1.22495	0.0778129	0	0	1
ENSMUSG00000020844	Nxn					1.43348	0.00240488	0	0	1
ENSMUSG00000020846	Rflnb			-1.35649	7.84e-06	-1.53485	8.98e-13	0	1	1
ENSMUSG00000020847	Rph3al					1.47893	0.0145909	0	0	1
ENSMUSG00000020849	Ywhae					-1.20113	0.0582294	0	0	1
ENSMUSG00000020873	Slc35b1					-1.19698	0.0351334	0	0	1
ENSMUSG00000020875	Hoxb9			-1.24528	0.0325167	-1.23082	0.0194569	0	1	1
ENSMUSG00000020911	Krt19					-1.26083	0.0393529	0	0	1
ENSMUSG00000020916	Krt36					-3.90462	0.086958	0	0	1
ENSMUSG00000021018	Polr2h					-1.28312	0.0300213	0	0	1
ENSMUSG00000021044	Adck1					-1.20289	0.0866297	0	0	1
ENSMUSG00000021057	Akap5					2.31539	0.0258881	0	0	1
ENSMUSG00000021070	Bdkrb2					-1.47046	0.0114939	0	0	1
ENSMUSG00000021109	Hif1a			-1.50371	0.0258356	-1.51815	0.0075927	0	1	1
ENSMUSG00000021118	Plek2			-1.44057	0.0099068	-1.51884	0.000499761	0	1	1
ENSMUSG00000021135	Slc10a1			1.64809	0.0894626			0	1	0
ENSMUSG00000021136	Smoc1					-1.49256	0.0859483	0	0	1
ENSMUSG00000021140	Pcnx					1.1831	0.0283296	0	0	1
ENSMUSG00000021178	Psmc1					-1.12847	0.0464024	0	0	1
ENSMUSG00000021182	Ccdc88c					1.36754	0.00730916	0	0	1
ENSMUSG00000021187	Tc2n					-1.45766	0.0796459	0	0	1
ENSMUSG00000021196	Pfkp			-1.24393	0.0515052	-1.3133	0.00205673	0	1	1
ENSMUSG00000021200	Asb2					1.49711	0.0457896	0	0	1
ENSMUSG00000021213	Akr1c13					-1.23245	0.0822091	0	0	1
ENSMUSG00000021215	Net1			-1.23781	0.0635761			0	1	0
ENSMUSG00000021226	Acot2					-1.48971	0.00820356	0	0	1
ENSMUSG00000021241	Isca2			-1.17316	0.0737371	-1.25039	0.00105677	0	1	1
ENSMUSG00000021245	Mlh3					1.2999	0.0627848	0	0	1
ENSMUSG00000021252	Erg28					-1.22542	0.0191957	0	0	1
ENSMUSG00000021263	Degs2			-1.29676	0.0172722	-1.38188	0.000344348	0	1	1
ENSMUSG00000021266	Wars			-1.37068	0.0114503	-1.42889	0.000760292	0	1	1
ENSMUSG00000021271	Zfp839					1.1606	0.0577152	0	0	1
ENSMUSG00000021277	Traf3					1.24446	0.0152447	0	0	1
ENSMUSG00000021278	Amn					1.69552	0.0509874	0	0	1
ENSMUSG00000021288	Klc1					1.3543	0.0102347	0	0	1
ENSMUSG00000021302	Ggps1					1.18434	0.0932629	0	0	1
ENSMUSG00000021318	Gli3					1.4754	0.0216426	0	0	1
ENSMUSG00000021319	Sfrp4					4.48593	0.0147363	0	0	1
ENSMUSG00000021339	Mrs2					1.20291	0.0668507	0	0	1
ENSMUSG00000021361	Tmem14c					-1.18838	0.0188784	0	0	1
ENSMUSG00000021366	Hivep1					1.34429	0.00132613	0	0	1
ENSMUSG00000021373	Cap2			1.47231	0.0776463	1.57562	0.00885569	0	1	1
ENSMUSG00000021390	Ogn			1.70305	0.0862083	1.66177	0.0503891	0	1	1
ENSMUSG00000021420	Fars2					-1.15523	0.0867325	0	0	1
ENSMUSG00000021456	Fbp2			-1.21868	0.0244173	-1.27109	0.000866521	0	1	1
ENSMUSG00000021468	Sptlc1					-1.13655	0.076237	0	0	1
ENSMUSG00000021482	Prxl2c					-1.16573	0.0736679	0	0	1
ENSMUSG00000021484	Lman2					-1.14161	0.0479699	0	0	1
ENSMUSG00000021486	Prelid1			-1.27302	0.010616	-1.28157	0.00256906	0	1	1
ENSMUSG00000021493	Pdlim7					1.61136	0.0444947	0	0	1
ENSMUSG00000021508	Cxcl14					-1.42571	0.0951946	0	0	1
ENSMUSG00000021520	Uqcrb					-1.28988	0.00181942	0	0	1
ENSMUSG00000021548	Ccnh					-1.12952	0.0993434	0	0	1
ENSMUSG00000021556	Golm1					1.20163	0.0950174	0	0	1
ENSMUSG00000021567	Nkd2					1.61894	0.0302987	0	0	1
ENSMUSG00000021573	Tppp			1.68594	0.00151851	2.24516	2.19e-09	0	1	1
ENSMUSG00000021577	Sdha			-1.17543	0.00190361	-1.19636	8.27e-05	0	1	1
ENSMUSG00000021589	Rhobtb3			1.40225	0.066148	1.33844	0.0702915	0	1	1
ENSMUSG00000021591	Glrx					1.25107	0.0198766	0	0	1
ENSMUSG00000021592	Arsk			1.2446	0.0990009			0	1	0
ENSMUSG00000021595	Nsun2					-1.16786	0.0379361	0	0	1
ENSMUSG00000021596	Mctp1					-1.34408	0.0315751	0	0	1
ENSMUSG00000021598	Med10					-1.14675	0.0752281	0	0	1
ENSMUSG00000021606	Ndufs6					-1.26487	0.0415426	0	0	1
ENSMUSG00000021608	Lpcat1			1.35823	0.0770101	1.36995	0.0271733	0	1	1
ENSMUSG00000021610	Clptm1l					-1.20186	0.00863219	0	0	1
ENSMUSG00000021611	Tert					1.41547	0.0813461	0	0	1
ENSMUSG00000021620	Acot12			-3.9946	7.52e-06	-3.46028	1.83e-05	0	1	1
ENSMUSG00000021621	Zcchc9					-1.21922	0.00513523	0	0	1
ENSMUSG00000021645	Smn1					-1.26547	0.0184733	0	0	1
ENSMUSG00000021662	Arhgef28					1.19226	0.0161972	0	0	1
ENSMUSG00000021681	Aggf1					-1.09742	0.0940669	0	0	1
ENSMUSG00000021684	Pde8b			1.41004	0.00943692	1.58441	2.36e-05	0	1	1
ENSMUSG00000021701	Plk2					-1.64913	0.00554862	0	0	1
ENSMUSG00000021731	Mrps30					-1.15233	0.0939013	0	0	1
ENSMUSG00000021748	Pdhb					-1.22024	0.0265008	0	0	1
ENSMUSG00000021751	Acox2					-1.94279	0.00287878	0	0	1
ENSMUSG00000021756	Il6st					1.12942	0.0795693	0	0	1
ENSMUSG00000021759	Plpp1			1.4445	0.000865954	1.76031	5.18e-10	0	1	1
ENSMUSG00000021770	Samd8					-1.25431	0.0248305	0	0	1
ENSMUSG00000021771	Vdac2					-1.18892	0.0579569	0	0	1
ENSMUSG00000021786	Oxsm					-1.26559	0.0505877	0	0	1
ENSMUSG00000021792	Prxl2a			1.38018	0.0614774	1.74676	9.69e-06	0	1	1
ENSMUSG00000021798	Ldb3			1.60753	0.000197038	2.13223	1.06e-12	0	1	1
ENSMUSG00000021814	Anxa7			-1.23525	0.0355739	-1.30736	0.000865045	0	1	1
ENSMUSG00000021820	Camk2g					1.24671	0.0718612	0	0	1
ENSMUSG00000021822	Plau			-1.53769	0.0582863	-2.41427	4.74e-08	0	1	1
ENSMUSG00000021823	Vcl					1.38371	0.000224979	0	0	1
ENSMUSG00000021838	Samd4					1.78453	0.00595523	0	0	1
ENSMUSG00000021870	Slmap			1.18401	0.0307795	1.31756	3.56e-06	0	1	1
ENSMUSG00000021877	Arf4					-1.19391	0.0283396	0	0	1
ENSMUSG00000021890	Eaf1			-1.17904	0.0682148	-1.16914	0.0402729	0	1	1
ENSMUSG00000021902	Phf7					1.24755	0.0390964	0	0	1
ENSMUSG00000021936	Mapk8					-1.22398	0.0379361	0	0	1
ENSMUSG00000021944	Gata4					-4.12905	0.0391643	0	0	1
ENSMUSG00000021948	Prkcd					1.10819	0.0969081	0	0	1
ENSMUSG00000021950	Anxa8			-2.97309	0.00833771	-2.05874	0.060923	0	1	1
ENSMUSG00000021957	Tkt			-1.23117	0.0957956	-1.23706	0.0364436	0	1	1
ENSMUSG00000021990	Spata13					1.36764	0.00684629	0	0	1
ENSMUSG00000021996	Esd					-1.40969	0.0058191	0	0	1
ENSMUSG00000022013	Dnajc15					-1.24066	0.0198474	0	0	1
ENSMUSG00000022054	Nefm					1.56294	0.0873734	0	0	1
ENSMUSG00000022074	Tnfrsf10b					-1.39364	0.00098249	0	0	1
ENSMUSG00000022090	Pdlim2					-1.598	0.000760292	0	0	1
ENSMUSG00000022094	Slc39a14			1.26944	0.00617866	1.39587	2.67e-06	0	1	1
ENSMUSG00000022110	Sucla2					-1.16876	0.0240815	0	0	1
ENSMUSG00000022114	Spry2			-1.34341	0.0455061	-1.73353	3.63e-07	0	1	1
ENSMUSG00000022139	Mbnl2			1.23375	0.053498	1.30619	0.00176882	0	1	1
ENSMUSG00000022174	Dad1			-1.34936	0.0283664	-1.30786	0.0262969	0	1	1
ENSMUSG00000022175	Lrp10					-1.13754	0.0940466	0	0	1
ENSMUSG00000022184	Fbxo4					-1.27133	0.0548736	0	0	1
ENSMUSG00000022186	Oxct1					-1.26472	0.0151439	0	0	1
ENSMUSG00000022193	Psmb5					-1.2084	0.0861355	0	0	1
ENSMUSG00000022204	Ngdn					-1.27383	3.48e-05	0	0	1
ENSMUSG00000022220	Adcy4			-1.4809	0.0828464			0	1	0
ENSMUSG00000022247	Brix1					-1.14684	0.0902114	0	0	1
ENSMUSG00000022261	Sdc2			1.15742	0.0998414	1.14223	0.0772479	0	1	1
ENSMUSG00000022270	Retreg1			1.5349	0.000383508	1.58161	2.45e-05	0	1	1
ENSMUSG00000022285	Ywhaz			-1.18316	0.0471092	-1.17786	0.0228343	0	1	1
ENSMUSG00000022305	Lrp12					1.18719	0.0932804	0	0	1
ENSMUSG00000022330	Osr2					-2.61316	0.0453345	0	0	1
ENSMUSG00000022354	Ndufb9			-1.18914	0.0441123	-1.2634	0.000499761	0	1	1
ENSMUSG00000022371	Col14a1					1.85975	0.0212466	0	0	1
ENSMUSG00000022376	Adcy8					-1.74904	0.0368237	0	0	1
ENSMUSG00000022377	Asap1			-1.25899	0.0133459	-1.41037	3.81e-06	0	1	1
ENSMUSG00000022427	Tomm22					-1.21765	0.0200724	0	0	1
ENSMUSG00000022437	Samm50					-1.17208	0.0339402	0	0	1
ENSMUSG00000022442	Ttll1					1.41909	0.00958768	0	0	1
ENSMUSG00000022469	Rapgef3					-1.41486	0.008212	0	0	1
ENSMUSG00000022496	Tnfrsf17					2.44299	0.0162582	0	0	1
ENSMUSG00000022505	Emp2					1.22781	0.045497	0	0	1
ENSMUSG00000022515	Anks3					1.11276	0.0734076	0	0	1
ENSMUSG00000022519	Srl					1.29611	0.0974019	0	0	1
ENSMUSG00000022523	Fgf12					-1.70407	0.0362524	0	0	1
ENSMUSG00000022525	Plaat1			2.59594	0.0450352	4.3206	3.22e-05	0	1	1
ENSMUSG00000022529	Zfp263					1.168	0.0917066	0	0	1
ENSMUSG00000022536	Glyr1			-1.10924	0.0477919	-1.12356	0.0063916	0	1	1
ENSMUSG00000022548	Apod					-1.54946	0.0903401	0	0	1
ENSMUSG00000022551	Cyc1			-1.26813	0.00524907	-1.29669	0.000401329	0	1	1
ENSMUSG00000022561	Gpaa1			-1.25705	0.00130458	-1.24011	0.000899757	0	1	1
ENSMUSG00000022570	Gfus			-1.11187	0.0827854	-1.1037	0.0555451	0	1	1
ENSMUSG00000022579	Gpihbp1					-1.60089	0.08636	0	0	1
ENSMUSG00000022582	Ly6g			-23.3323	4.86e-05	-11.904	0.000735455	0	1	1
ENSMUSG00000022583	Ly6f					3.81702	0.0592435	0	0	1
ENSMUSG00000022598	Psca			-5.33086	0.0091871	-17.0024	7.42e-06	0	1	1
ENSMUSG00000022602	Arc			-3.23775	0.0793154			0	1	0
ENSMUSG00000022650	Retnlb					-1.71752	0.0406776	0	0	1
ENSMUSG00000022661	Cd200					-1.21799	0.0825191	0	0	1
ENSMUSG00000022707	Gbe1					-1.22195	0.0579489	0	0	1
ENSMUSG00000022711	Pmm2					-1.16775	0.0791025	0	0	1
ENSMUSG00000022744	Cldnd1			-1.24017	0.0765189	-1.3153	0.00380153	0	1	1
ENSMUSG00000022754	Tmem45a			1.62746	0.0631677	1.69124	0.0138367	0	1	1
ENSMUSG00000022763	Aifm3					1.43253	0.0839621	0	0	1
ENSMUSG00000022801	Lrch3					1.37476	0.00399285	0	0	1
ENSMUSG00000022803	Popdc2					1.7962	2.75e-05	0	0	1
ENSMUSG00000022809	Nr1i2			-1.15194	0.0595226	-1.23633	0.000183528	0	1	1
ENSMUSG00000022816	Fstl1			1.50085	0.00583206	1.766	2.26e-06	0	1	1
ENSMUSG00000022817	Itgb5					1.27639	0.000423925	0	0	1
ENSMUSG00000022824	Muc13					1.52706	6.83e-05	0	0	1
ENSMUSG00000022836	Mylk			1.39692	0.0582863	1.70715	4.64e-05	0	1	1
ENSMUSG00000022840	Adcy5					1.37775	0.0396614	0	0	1
ENSMUSG00000022841	Ap2m1					-1.21607	0.035015	0	0	1
ENSMUSG00000022843	Clcn2					-1.30807	0.0208263	0	0	1
ENSMUSG00000022844	Pdia5					-1.19233	0.0489149	0	0	1
ENSMUSG00000022855	Senp2					-1.17636	0.0163339	0	0	1
ENSMUSG00000022865	Cxadr					1.36579	0.00845172	0	0	1
ENSMUSG00000022892	App					-1.1153	0.0822903	0	0	1
ENSMUSG00000022893	Adamts1					-2.12916	0.00789852	0	0	1
ENSMUSG00000022895	Ets2					-1.31445	0.000200882	0	0	1
ENSMUSG00000022900	Ildr1			-1.33194	0.00757999	-1.43086	6.28e-05	0	1	1
ENSMUSG00000022906	Parp9					1.52576	0.000496507	0	0	1
ENSMUSG00000022913	Psmg1					-1.21473	0.00632639	0	0	1
ENSMUSG00000022949	Clic6			1.45115	0.0435456			0	1	0
ENSMUSG00000022956	Atp5o_2			-1.23894	0.00609818	-1.29101	0.000110398	0	1	1
ENSMUSG00000022957	Itsn1					1.37815	0.0962195	0	0	1
ENSMUSG00000022964	Tmem50b					1.14131	0.0200761	0	0	1
ENSMUSG00000022995	Enah			1.45072	0.0170251	1.77679	2.85e-06	0	1	1
ENSMUSG00000022996	Wnt10b					2.95068	0.0910882	0	0	1
ENSMUSG00000023021	Cers5					1.1832	0.0490743	0	0	1
ENSMUSG00000023030	Slc11a2					1.24553	0.0353862	0	0	1
ENSMUSG00000023039	Krt7			-1.73065	0.000300796	-1.73558	6.63e-05	0	1	1
ENSMUSG00000023051	Tarbp2	-1.24087	0.0793123	-1.2033	0.021384	-1.3865	1.09e-07	1	1	1
ENSMUSG00000023067	Cdkn1a			-1.359	0.0312655	-1.63655	6.26e-06	0	1	1
ENSMUSG00000023073	Slc10a2			2.10222	0.0003727	2.16024	4.47e-05	0	1	1
ENSMUSG00000023087	Noct					1.21848	0.0838702	0	0	1
ENSMUSG00000023089	Ndufa5					-1.29044	0.00989866	0	0	1
ENSMUSG00000023092	Fhl1					1.73547	2.77e-05	0	0	1
ENSMUSG00000023169	Slc38a1					1.46551	3.71e-05	0	0	1
ENSMUSG00000023176	Cpn2					-11.8974	0.010268	0	0	1
ENSMUSG00000023247	Guca2a			-1.21443	0.088352	-1.26775	0.0075927	0	1	1
ENSMUSG00000023249	Parp3					1.33509	0.0635209	0	0	1
ENSMUSG00000023336	Wfdc1					1.48767	0.0219401	0	0	1
ENSMUSG00000023456	Tpi1					-1.18783	0.0126709	0	0	1
ENSMUSG00000023460	Rab12			1.15755	0.098859	1.27587	0.000123284	0	1	1
ENSMUSG00000023791	Pigx					-1.24601	0.00445316	0	0	1
ENSMUSG00000023800	Tiam2					1.21589	0.0622877	0	0	1
ENSMUSG00000023827	Agpat4					1.29144	0.0040987	0	0	1
ENSMUSG00000023830	Igf2r					1.09996	0.0321647	0	0	1
ENSMUSG00000023905	Tnfrsf12a					-1.87493	0.0678893	0	0	1
ENSMUSG00000023911	Flywch2			1.29497	0.0797348	1.41702	0.00188409	0	1	1
ENSMUSG00000023915	Tnfrsf21					-1.22744	0.0841273	0	0	1
ENSMUSG00000023931	Efhb			2.09956	0.0856308	2.85375	0.00107833	0	1	1
ENSMUSG00000023939	Mrpl14					-1.20537	0.0874125	0	0	1
ENSMUSG00000023959	Clic5					1.4611	0.00112207	0	0	1
ENSMUSG00000023960	Enpp5					1.21265	0.0268769	0	0	1
ENSMUSG00000023963	Cyp39a1					1.23606	0.0867325	0	0	1
ENSMUSG00000023971	Rrp36					-1.22437	0.000787818	0	0	1
ENSMUSG00000023977	Ubr2					1.13758	0.0840839	0	0	1
ENSMUSG00000024011	Pi16			2.32458	0.0179517	2.87596	0.000314768	0	1	1
ENSMUSG00000024012	Mtch1			-1.18519	0.0935299			0	1	0
ENSMUSG00000024014	Pim1			-1.49605	0.00281099	-1.47433	0.0013314	0	1	1
ENSMUSG00000024029	Tff3			-1.42757	0.0103698	-1.61872	2.38e-05	0	1	1
ENSMUSG00000024036	Slc37a1					-1.2393	0.00205673	0	0	1
ENSMUSG00000024038	Ndufv3			-1.23518	0.0636807			0	1	0
ENSMUSG00000024059	Clip4			1.38741	0.0390013	1.4733	0.00253507	0	1	1
ENSMUSG00000024084	Qpct					1.4704	0.0147363	0	0	1
ENSMUSG00000024099	Ndufv2			-1.16161	0.0940734	-1.27616	0.000175672	0	1	1
ENSMUSG00000024105	Themis3			1.57371	0.00663585	1.79894	2.38e-05	0	1	1
ENSMUSG00000024120	Lrpprc					-1.22166	0.0676879	0	0	1
ENSMUSG00000024142	Mlst8					-1.17285	0.0918365	0	0	1
ENSMUSG00000024143	Rhoq					1.45427	0.0164178	0	0	1
ENSMUSG00000024169	Ift140					1.35571	0.00462654	0	0	1
ENSMUSG00000024187	Fam234a			-1.1828	0.004965	-1.19567	0.000590489	0	1	1
ENSMUSG00000024190	Dusp1					-1.81101	0.0342786	0	0	1
ENSMUSG00000024194	Cuta					-1.23826	0.0191848	0	0	1
ENSMUSG00000024213	Nudt3					-1.26025	0.00940663	0	0	1
ENSMUSG00000024215	Spdef					-1.44455	0.0103125	0	0	1
ENSMUSG00000024222	Fkbp5					-1.45519	0.0321328	0	0	1
ENSMUSG00000024235	Map3k8			-1.74654	0.0245434	-2.13793	0.00013813	0	1	1
ENSMUSG00000024238	Zeb1					1.23489	0.0224182	0	0	1
ENSMUSG00000024248	Cox7a2l					-1.15424	0.0396244	0	0	1
ENSMUSG00000024277	Mapre2			-1.17972	0.011577	-1.18209	0.00340135	0	1	1
ENSMUSG00000024292	Cyp4f14					-1.53624	0.00440589	0	0	1
ENSMUSG00000024308	Tapbp					1.17975	0.0866297	0	0	1
ENSMUSG00000024313	Mep1b			1.44044	0.0975804	1.77787	0.000339603	0	1	1
ENSMUSG00000024319	Vps52					-1.17985	0.0937852	0	0	1
ENSMUSG00000024338	Psmb8					1.84843	0.0284706	0	0	1
ENSMUSG00000024339	Tap2					1.31324	0.0851402	0	0	1
ENSMUSG00000024340	Btnl2					1.31155	0.0608712	0	0	1
ENSMUSG00000024346	Pfdn1					-1.19467	0.0801686	0	0	1
ENSMUSG00000024350	Dnajc18					1.27179	0.0337031	0	0	1
ENSMUSG00000024359	Hspa9					-1.15823	0.0480281	0	0	1
ENSMUSG00000024386	Proc					1.52659	0.0910882	0	0	1
ENSMUSG00000024395	Lims2					1.44255	0.0266776	0	0	1
ENSMUSG00000024421	Lama3					-1.56829	0.0192993	0	0	1
ENSMUSG00000024424	Ttc39c					1.46745	0.0261872	0	0	1
ENSMUSG00000024426	Atat1					1.2244	0.079382	0	0	1
ENSMUSG00000024436	Mrps18b					-1.24655	0.0168826	0	0	1
ENSMUSG00000024446	Rpp21					-1.25882	0.00632639	0	0	1
ENSMUSG00000024451	Arap3			-1.35653	0.0456146	-1.37302	0.0125817	0	1	1
ENSMUSG00000024479	Mal2					-1.35797	0.00380751	0	0	1
ENSMUSG00000024483	Ankhd1					1.20104	0.0420068	0	0	1
ENSMUSG00000024486	Hbegf					-1.79148	0.00830686	0	0	1
ENSMUSG00000024501	Dpysl3					1.42382	0.0125555	0	0	1
ENSMUSG00000024503	Spink1					-1.78705	0.0952466	0	0	1
ENSMUSG00000024511	Rab27b					-1.44967	0.00210639	0	0	1
ENSMUSG00000024524	Gnal					2.04405	1.01e-11	0	0	1
ENSMUSG00000024556	Me2					1.18272	0.0877946	0	0	1
ENSMUSG00000024561	Mbd1					1.15433	0.00803551	0	0	1
ENSMUSG00000024575	Pde6a			1.67325	0.0116503	1.80089	0.000661162	0	1	1
ENSMUSG00000024600	Slc27a6					1.74119	0.0946558	0	0	1
ENSMUSG00000024664	Fads3					1.4837	0.00311866	0	0	1
ENSMUSG00000024727	Trpm6			1.24088	0.0696202	1.19936	0.0827833	0	1	1
ENSMUSG00000024731	Ms4a10			2.34605	0.0550596	2.75011	0.00421002	0	1	1
ENSMUSG00000024747	Aldh1a7			-1.37764	0.0828464	-1.5413	0.0021689	0	1	1
ENSMUSG00000024758	Rtn3					-1.16143	0.0274442	0	0	1
ENSMUSG00000024767	Otub1					-1.20315	0.0785024	0	0	1
ENSMUSG00000024774	Ankrd22					-2.90086	0.00176886	0	0	1
ENSMUSG00000024776	Stambpl1					-1.21871	0.0417918	0	0	1
ENSMUSG00000024789	Jak2					1.23892	0.00988555	0	0	1
ENSMUSG00000024793	Tnfrsf25			1.59783	0.00336854	1.73067	5.45e-05	0	1	1
ENSMUSG00000024798	Htr7					1.83696	0.0841476	0	0	1
ENSMUSG00000024812	Tjp2			-1.24676	0.021384	-1.20599	0.0306193	0	1	1
ENSMUSG00000024818	Slc25a45					1.60312	0.0243184	0	0	1
ENSMUSG00000024844	Banf1					-1.2217	0.0700964	0	0	1
ENSMUSG00000024875	Yif1a			-1.25216	0.00311838	-1.31583	2.38e-05	0	1	1
ENSMUSG00000024883	Rin1			-1.39818	0.0683829	-1.51147	0.0044848	0	1	1
ENSMUSG00000024885	Aldh3b1					1.41804	0.0132676	0	0	1
ENSMUSG00000024889	Rce1					-1.27645	0.0198766	0	0	1
ENSMUSG00000024899	Papss2					1.31774	0.0036348	0	0	1
ENSMUSG00000024902	Mrpl11					-1.22258	0.0373181	0	0	1
ENSMUSG00000024906	Mus81					-1.25134	0.00827632	0	0	1
ENSMUSG00000024911	Fibp			-1.19858	0.0827854	-1.16885	0.0839621	0	1	1
ENSMUSG00000024912	Fosl1					-2.11552	0.0823414	0	0	1
ENSMUSG00000024921	Smarca2					1.22007	0.0892048	0	0	1
ENSMUSG00000024924	Vldlr			-1.36936	0.0441615	-1.57854	0.000145198	0	1	1
ENSMUSG00000024940	Ltbp3					1.50017	0.0292759	0	0	1
ENSMUSG00000024969	Mark2			-1.30711	0.0932085			0	1	0
ENSMUSG00000024978	Gpam					1.30462	0.0900069	0	0	1
ENSMUSG00000025002	Cyp2c55			-1.38717	0.00561291	-1.49858	4.55e-05	0	1	1
ENSMUSG00000025006	Sorbs1					1.4847	3.71e-05	0	0	1
ENSMUSG00000025017	Pik3ap1					2.91079	0.0476823	0	0	1
ENSMUSG00000025037	Maoa					1.23269	0.0642515	0	0	1
ENSMUSG00000025041	Nt5c2					-1.29904	0.00205673	0	0	1
ENSMUSG00000025077	Dclre1a					1.23951	0.0225607	0	0	1
ENSMUSG00000025083	Afap1l2			-1.58962	0.00195776	-1.5793	0.000670423	0	1	1
ENSMUSG00000025127	Gcgr					-3.81605	0.0279514	0	0	1
ENSMUSG00000025134	Alyref					-1.22794	0.0910882	0	0	1
ENSMUSG00000025139	Tollip					-1.19877	0.00725586	0	0	1
ENSMUSG00000025147	Mob2			-1.15752	0.0745679	-1.16839	0.0203573	0	1	1
ENSMUSG00000025150	Cbr2					-1.49159	0.0382376	0	0	1
ENSMUSG00000025156	Gps1					-1.1507	0.0237231	0	0	1
ENSMUSG00000025161	Slc16a3					-1.772	0.00771052	0	0	1
ENSMUSG00000025163	Cd7			-1.54357	0.0618884	-1.73797	0.00257945	0	1	1
ENSMUSG00000025165	Sectm1a					1.44677	0.0212809	0	0	1
ENSMUSG00000025176	Hoga1					1.45664	0.0369445	0	0	1
ENSMUSG00000025178	Pi4k2a					-1.16242	0.0191848	0	0	1
ENSMUSG00000025185	Loxl4			1.59191	0.0916669	1.93088	0.00119036	0	1	1
ENSMUSG00000025190	Got1					-1.50044	0.000213841	0	0	1
ENSMUSG00000025192	Entpd7					-1.23681	0.0910882	0	0	1
ENSMUSG00000025197	Cyp2c23			-1.99451	0.00678204	-1.78388	0.0124133	0	1	1
ENSMUSG00000025212	Sfxn3					1.3357	0.0675874	0	0	1
ENSMUSG00000025221	Kcnip2					1.88583	0.0489149	0	0	1
ENSMUSG00000025241	Fyco1			1.22808	0.0465407	1.30923	0.00087426	0	1	1
ENSMUSG00000025260	Hsd17b10			-1.15214	0.0635761	-1.17773	0.00766064	0	1	1
ENSMUSG00000025287	Acot9					-1.41321	0.0591863	0	0	1
ENSMUSG00000025290	Rps24					-1.17701	0.00945473	0	0	1
ENSMUSG00000025348	Itga7					1.25572	0.00410516	0	0	1
ENSMUSG00000025352	Gdf11					1.84833	0.0870921	0	0	1
ENSMUSG00000025371	Chmp6			-1.23058	0.0455059	-1.27801	0.00336317	0	1	1
ENSMUSG00000025372	Baiap2			-1.53973	0.000849534	-1.59578	4.47e-05	0	1	1
ENSMUSG00000025393	Atp5b			-1.19699	0.014168	-1.18584	0.00875841	0	1	1
ENSMUSG00000025413	Ttc4					-1.23938	0.000208083	0	0	1
ENSMUSG00000025428	Atp5a1			-1.22593	0.000461642	-1.23956	3.98e-05	0	1	1
ENSMUSG00000025437	Usp33					1.3349	0.024751	0	0	1
ENSMUSG00000025466	Fuom			-1.23683	0.0455059	-1.3421	0.000366769	0	1	1
ENSMUSG00000025467	Prap1					1.64701	0.00539152	0	0	1
ENSMUSG00000025494	Sigirr					-1.13762	0.0988118	0	0	1
ENSMUSG00000025496	Drd4					3.8465	0.0318797	0	0	1
ENSMUSG00000025498	Irf7			1.62547	0.0275185	2.31106	5.27e-07	0	1	1
ENSMUSG00000025499	Hras			-1.40204	0.0156357	-1.36815	0.0116681	0	1	1
ENSMUSG00000025515	Muc2			-1.57739	0.0654264			0	1	0
ENSMUSG00000025521	Tmem192			-1.29254	0.0905743	-1.30608	0.0302648	0	1	1
ENSMUSG00000025572	Tmc6					-1.15642	0.0703209	0	0	1
ENSMUSG00000025575	Cant1					-1.11737	0.0894913	0	0	1
ENSMUSG00000025580	Eif4a3					-1.18126	0.0689509	0	0	1
ENSMUSG00000025582	Nptx1					1.93732	0.0342063	0	0	1
ENSMUSG00000025597	Klhl4					1.70851	0.0290735	0	0	1
ENSMUSG00000025608	Podxl			-1.30696	0.00130458	-1.23659	0.00730456	0	1	1
ENSMUSG00000025648	Pfkfb4			-1.32925	0.0582863	-1.85757	5.03e-09	0	1	1
ENSMUSG00000025651	Uqcrc1			-1.26544	0.0117442	-1.25735	0.00547688	0	1	1
ENSMUSG00000025743	Sdc3					1.75526	0.00126801	0	0	1
ENSMUSG00000025745	Hadha			-1.21736	0.0125579	-1.24969	0.00087426	0	1	1
ENSMUSG00000025762	Larp1b					-1.20592	0.0132155	0	0	1
ENSMUSG00000025780	Itih5			1.4197	7.45e-05	1.63639	8.05e-11	0	1	1
ENSMUSG00000025781	Atp5c1					-1.24261	0.016159	0	0	1
ENSMUSG00000025784	Clec3b			1.41722	0.0851403	1.45181	0.0231499	0	1	1
ENSMUSG00000025785	Exosc7					-1.18294	0.0436765	0	0	1
ENSMUSG00000025790	Slco3a1			1.30071	0.097808	1.58532	4.1e-05	0	1	1
ENSMUSG00000025791	Pgm1			-1.14993	0.0578237	-1.23128	0.000186612	0	1	1
ENSMUSG00000025794	Rpl14					-1.33402	0.0598832	0	0	1
ENSMUSG00000025795	Rassf3			1.24841	0.000900895	1.42132	1.72e-10	0	1	1
ENSMUSG00000025809	Itgb1					1.13134	0.0111673	0	0	1
ENSMUSG00000025813	Homer2			-1.8093	2.96e-05	-1.93362	2.97e-07	0	1	1
ENSMUSG00000025860	Xiap					-1.49244	0.00979812	0	0	1
ENSMUSG00000025868	Higd2a			-1.22134	0.0312655	-1.25455	0.00314699	0	1	1
ENSMUSG00000025880	Smad7			-1.31518	0.0249483	-1.37312	0.00171279	0	1	1
ENSMUSG00000025887	Casp12			1.61305	0.0152732			0	1	0
ENSMUSG00000025912	Mybl1					1.78014	0.0605966	0	0	1
ENSMUSG00000025920	Stau2					-1.14505	0.0696351	0	0	1
ENSMUSG00000025931	Paqr8					-1.36793	0.0075927	0	0	1
ENSMUSG00000025934	Gsta3					-1.33639	0.0785024	0	0	1
ENSMUSG00000025937	Lactb2					-1.22368	0.0507942	0	0	1
ENSMUSG00000025981	Coq10b					-1.55792	0.0122483	0	0	1
ENSMUSG00000025993	Slc40a1					-1.75119	0.00182065	0	0	1
ENSMUSG00000026003	Acadl			-1.19009	0.0844279	-1.24914	0.0043446	0	1	1
ENSMUSG00000026011	Ctla4					2.8053	0.0490743	0	0	1
ENSMUSG00000026012	Cd28					2.65957	0.0369581	0	0	1
ENSMUSG00000026028	Trak2					1.21589	0.00136909	0	0	1
ENSMUSG00000026032	Ndufb3					-1.28463	0.0495814	0	0	1
ENSMUSG00000026042	Col5a2			1.43266	0.000531625	1.81591	2.29e-12	0	1	1
ENSMUSG00000026043	Col3a1			1.41848	0.0724852	1.91251	3.51e-06	0	1	1
ENSMUSG00000026069	Il1rl1					-3.24938	0.00964894	0	0	1
ENSMUSG00000026070	Il18r1					1.6427	0.0755317	0	0	1
ENSMUSG00000026113	Inpp4a					1.2892	0.0743641	0	0	1
ENSMUSG00000026114	Cnga3					-1.72949	0.0790865	0	0	1
ENSMUSG00000026116	Tmem131			-1.37591	0.0381074			0	1	0
ENSMUSG00000026127	Imp4					-1.20517	0.0132479	0	0	1
ENSMUSG00000026159	Agfg1					-1.15668	0.049152	0	0	1
ENSMUSG00000026171	Rnf25					-1.16011	0.0938973	0	0	1
ENSMUSG00000026185	Igfbp5			-1.59357	0.0726698	-1.93747	0.000825651	0	1	1
ENSMUSG00000026193	Fn1					2.23422	4.23e-06	0	0	1
ENSMUSG00000026201	Stk16					-1.19601	0.0732212	0	0	1
ENSMUSG00000026208	Des					2.93036	6.83e-05	0	0	1
ENSMUSG00000026209	Dnpep					-1.14952	0.0225607	0	0	1
ENSMUSG00000026246	Alppl2					-7.96559	0.00434023	0	0	1
ENSMUSG00000026259	Ngef					-1.17325	0.0737483	0	0	1
ENSMUSG00000026260	Ndufa10			-1.19867	0.00895165	-1.2337	0.00034088	0	1	1
ENSMUSG00000026279	Thap4					-1.26165	0.0013512	0	0	1
ENSMUSG00000026303	Mlph					-1.25936	0.0115354	0	0	1
ENSMUSG00000026308	Klhl30					2.03143	0.030323	0	0	1
ENSMUSG00000026315	Serpinb8					2.01694	0.000344887	0	0	1
ENSMUSG00000026321	Tnfrsf11a					1.27227	5.89e-05	0	0	1
ENSMUSG00000026343	Gpr39			-1.50829	0.0110855	-1.5857	0.000825651	0	1	1
ENSMUSG00000026357	Rgs18					2.23328	0.0828672	0	0	1
ENSMUSG00000026377	Nifk					-1.28187	0.031886	0	0	1
ENSMUSG00000026380	Tfcp2l1					-1.48797	9.83e-05	0	0	1
ENSMUSG00000026385	Dbi			-1.23365	0.0844279	-1.32316	0.00264265	0	1	1
ENSMUSG00000026407	Cacna1s					2.4623	0.0512259	0	0	1
ENSMUSG00000026415	Fcamr			1.48258	0.0608223	1.60868	0.00422646	0	1	1
ENSMUSG00000026417	Pigr					1.32643	0.00597706	0	0	1
ENSMUSG00000026418	Tnni1					1.57458	0.00101452	0	0	1
ENSMUSG00000026421	Csrp1					1.86717	0.000143316	0	0	1
ENSMUSG00000026435	Slc45a3			-1.48861	0.00208046	-1.53108	0.000186612	0	1	1
ENSMUSG00000026447	Pik3c2b					1.28021	0.0393529	0	0	1
ENSMUSG00000026452	Syt2					-1.64823	0.0915848	0	0	1
ENSMUSG00000026463	Atp2b4			1.37553	0.082786	1.61613	0.000436715	0	1	1
ENSMUSG00000026475	Rgs16					-1.6599	0.0326891	0	0	1
ENSMUSG00000026478	Lamc1					1.26041	0.00644001	0	0	1
ENSMUSG00000026479	Lamc2					-1.40997	0.0840839	0	0	1
ENSMUSG00000026483	Niban1			1.24604	0.0486116	1.50556	4.23e-07	0	1	1
ENSMUSG00000026490	Cdc42bpa			1.15615	0.0582863	1.28487	7.42e-06	0	1	1
ENSMUSG00000026494	Kif26b					1.58797	0.0195584	0	0	1
ENSMUSG00000026526	Fh1					-1.23332	0.0271626	0	0	1
ENSMUSG00000026564	Dusp27					2.48314	0.0363986	0	0	1
ENSMUSG00000026576	Atp1b1					-1.18401	0.0655435	0	0	1
ENSMUSG00000026596	Abl2					-1.45028	0.0039076	0	0	1
ENSMUSG00000026610	Esrrg			1.60443	0.00628128	1.47505	0.0158043	0	1	1
ENSMUSG00000026639	Lamb3			-1.3837	0.00870677	-1.4459	0.0004487	0	1	1
ENSMUSG00000026655	Fam107b			-1.39559	0.0724743	-1.38907	0.0339918	0	1	1
ENSMUSG00000026656	Fcgr2b					1.71216	0.0613452	0	0	1
ENSMUSG00000026664	Phyh					1.18201	0.0243184	0	0	1
ENSMUSG00000026670	Uap1					-1.16459	0.0620313	0	0	1
ENSMUSG00000026674	Ddr2			1.31876	0.0719048	1.38101	0.00847084	0	1	1
ENSMUSG00000026678	Rgs5			1.51064	0.0516664	1.62672	0.0041766	0	1	1
ENSMUSG00000026679	Enkur					1.61043	0.0458779	0	0	1
ENSMUSG00000026688	Mgst3			-1.43166	0.00361627	-1.39779	0.00262776	0	1	1
ENSMUSG00000026692	Fmo4					1.64439	0.0156172	0	0	1
ENSMUSG00000026701	Prdx6					1.29521	0.0411292	0	0	1
ENSMUSG00000026712	Mrc1					1.45659	0.00296333	0	0	1
ENSMUSG00000026718	Stam					-1.2203	0.0947909	0	0	1
ENSMUSG00000026740	Dnajc1					-1.12634	0.0556012	0	0	1
ENSMUSG00000026743	Mllt10					1.26642	0.0120565	0	0	1
ENSMUSG00000026749	Nek6					-1.30991	0.0218074	0	0	1
ENSMUSG00000026791	Slc2a8					1.29447	0.0903313	0	0	1
ENSMUSG00000026796	Niban2			-1.3574	0.0686256	-1.3224	0.05182	0	1	1
ENSMUSG00000026820	Ptges2					-1.25559	0.00918507	0	0	1
ENSMUSG00000026825	Dnm1					1.54278	0.0540051	0	0	1
ENSMUSG00000026832	Cytip			1.66358	0.000900895	1.98482	1.29e-07	0	1	1
ENSMUSG00000026837	Col5a1					1.82358	0.000121249	0	0	1
ENSMUSG00000026842	Abl1					1.17814	0.0188137	0	0	1
ENSMUSG00000026856	Dolpp1					-1.19741	0.0752281	0	0	1
ENSMUSG00000026860	Sh3glb2					1.11394	0.0980164	0	0	1
ENSMUSG00000026878	Rab14					-1.1179	0.0578136	0	0	1
ENSMUSG00000026885	Ttll11					-1.32815	0.0380505	0	0	1
ENSMUSG00000026890	Lhx6					-2.02213	0.0361837	0	0	1
ENSMUSG00000026895	Ndufa8					-1.26295	0.00875102	0	0	1
ENSMUSG00000026896	Ifih1					1.3724	0.00374474	0	0	1
ENSMUSG00000026922	Agpat2			-1.68493	0.0181851	-2.23986	3.99e-06	0	1	1
ENSMUSG00000026927	Entr1					-1.23606	0.0300926	0	0	1
ENSMUSG00000026938	Fcna					1.54686	0.0476758	0	0	1
ENSMUSG00000026944	Abca2					1.42459	0.0451934	0	0	1
ENSMUSG00000026946	Nmi					1.21354	0.0507942	0	0	1
ENSMUSG00000026959	Grin1			-1.4657	0.0299629	-1.53751	0.00326234	0	1	1
ENSMUSG00000026961	Lrrc26			-1.52089	0.0163255	-1.87086	7.13e-06	0	1	1
ENSMUSG00000026971	Itgb6					-1.65492	2.21e-05	0	0	1
ENSMUSG00000026979	Psd4			-1.22882	0.0119485			0	1	0
ENSMUSG00000026980	Ly75			1.57343	0.00019121	2.09362	2.97e-13	0	1	1
ENSMUSG00000026981	Il1rn			-4.2778	0.000554309	-5.68763	2.26e-06	0	1	1
ENSMUSG00000026991	Pkp4			-1.30209	0.00445242	-1.28649	0.00243739	0	1	1
ENSMUSG00000026994	Galnt3			-1.37279	0.0146195	-1.57708	1.41e-05	0	1	1
ENSMUSG00000027009	Itga4					1.83846	0.0944914	0	0	1
ENSMUSG00000027016	Zfp385b			1.89936	0.00844655	1.96622	0.00129952	0	1	1
ENSMUSG00000027048	Abcb11			-6.9997	0.0172722	-7.07238	0.00634882	0	1	1
ENSMUSG00000027068	Dhrs9			-2.09904	0.00278568	-2.38343	4.55e-05	0	1	1
ENSMUSG00000027070	Lrp2					3.03017	0.00171279	0	0	1
ENSMUSG00000027076	Timm10					-1.37841	0.000791569	0	0	1
ENSMUSG00000027099	Mtx2					-1.26659	0.014257	0	0	1
ENSMUSG00000027130	Slc12a6			1.8641	0.0167206	2.45826	1.07e-05	0	1	1
ENSMUSG00000027134	Lpcat4					-1.83799	0.00192893	0	0	1
ENSMUSG00000027163	Commd9					-1.27089	0.00451196	0	0	1
ENSMUSG00000027164	Traf6			-1.18073	0.0539719			0	1	0
ENSMUSG00000027173	Depdc7					-1.75021	0.0208791	0	0	1
ENSMUSG00000027187	Cat			-1.32897	0.00524907	-1.24694	0.0215655	0	1	1
ENSMUSG00000027188	Pamr1			1.52276	0.0485971	1.78255	0.00042997	0	1	1
ENSMUSG00000027204	Fbn1			1.92298	3.74e-08	2.66559	1.13e-20	0	1	1
ENSMUSG00000027207	Galk2			-1.1272	0.098859	-1.13221	0.0347686	0	1	1
ENSMUSG00000027208	Fgf7			-3.02621	0.0145563	-3.89248	0.000547003	0	1	1
ENSMUSG00000027222	Pex16					-1.18735	0.0778488	0	0	1
ENSMUSG00000027224	Duoxa1					3.91676	0.0108527	0	0	1
ENSMUSG00000027225	Duoxa2			4.39014	0.0113994	6.67552	8.27e-05	0	1	1
ENSMUSG00000027227	Sord					1.19339	0.0582217	0	0	1
ENSMUSG00000027253	Lrp4			1.18268	0.0616166	1.32137	2.51e-05	0	1	1
ENSMUSG00000027293	Ehd4			-1.19586	0.0916983	-1.21995	0.0191081	0	1	1
ENSMUSG00000027296	Itpka			1.39631	0.0724852	1.57206	0.00144823	0	1	1
ENSMUSG00000027306	Nusap1					1.35901	0.0893653	0	0	1
ENSMUSG00000027314	Dll4					1.22352	0.0415257	0	0	1
ENSMUSG00000027316	Gfra4			1.56006	0.0975804	1.62911	0.0225607	0	1	1
ENSMUSG00000027318	Adam33					1.45075	0.057304	0	0	1
ENSMUSG00000027322	Siglec1					1.79603	0.00534474	0	0	1
ENSMUSG00000027330	Cdc25b					1.17846	0.0556012	0	0	1
ENSMUSG00000027357	Crls1					-1.19329	0.0229057	0	0	1
ENSMUSG00000027358	Bmp2					1.54344	0.00157403	0	0	1
ENSMUSG00000027359	Slc27a2					1.35451	0.00946612	0	0	1
ENSMUSG00000027366	Sppl2a			1.28726	0.0724508	1.25531	0.0597283	0	1	1
ENSMUSG00000027375	Mal			1.61832	0.0092904	2.02929	1.97e-06	0	1	1
ENSMUSG00000027377	Mall					-1.37862	0.00337756	0	0	1
ENSMUSG00000027380	Acoxl					2.6952	0.0677839	0	0	1
ENSMUSG00000027404	Snrpb					-1.20471	0.0296805	0	0	1
ENSMUSG00000027406	Idh3b					-1.17213	0.0345333	0	0	1
ENSMUSG00000027412	Lpin3					-1.21692	0.0691577	0	0	1
ENSMUSG00000027429	Sec23b					-1.22395	0.0265332	0	0	1
ENSMUSG00000027452	Acss1					1.3602	5.02e-05	0	0	1
ENSMUSG00000027456	Sdcbp2			-1.32063	0.0479686	-1.3517	0.00914183	0	1	1
ENSMUSG00000027463	Slc52a3			-1.20332	0.0644545			0	1	0
ENSMUSG00000027510	Rbm38					1.60581	0.0889761	0	0	1
ENSMUSG00000027514	Zbp1					2.11842	0.0161972	0	0	1
ENSMUSG00000027522	Stx16					1.16411	0.0507692	0	0	1
ENSMUSG00000027550	Lrrcc1					1.30827	0.0420428	0	0	1
ENSMUSG00000027556	Car1			-1.33946	0.0514769	-1.32328	0.0275889	0	1	1
ENSMUSG00000027562	Car2					-1.17325	0.00886197	0	0	1
ENSMUSG00000027580	Helz2			1.27553	0.082786	1.81948	2.18e-10	0	1	1
ENSMUSG00000027624	Epb41l1					-1.28797	0.000571539	0	0	1
ENSMUSG00000027642	Rpn2			-1.11196	0.0888375	-1.14423	0.00512608	0	1	1
ENSMUSG00000027646	Src			-1.19856	0.0367009	-1.1651	0.0474542	0	1	1
ENSMUSG00000027654	Fam83d					1.33604	0.0357426	0	0	1
ENSMUSG00000027742	Cog6					-1.18674	0.0099403	0	0	1
ENSMUSG00000027748	Trpc4					1.44125	0.0518267	0	0	1
ENSMUSG00000027750	Postn			1.37665	0.0092904	1.38681	0.00225685	0	1	1
ENSMUSG00000027774	Gfm1					-1.23548	0.00684182	0	0	1
ENSMUSG00000027787	Nmd3					-1.19168	0.0711414	0	0	1
ENSMUSG00000027800	Tm4sf1					-1.45818	0.0929274	0	0	1
ENSMUSG00000027806	Tsc22d2					-1.35217	0.051515	0	0	1
ENSMUSG00000027809	Etfdh					-1.15929	0.0756121	0	0	1
ENSMUSG00000027852	Nras					-1.21886	0.0505877	0	0	1
ENSMUSG00000027858	Tspan2			1.57276	0.0662981	1.76801	0.00324295	0	1	1
ENSMUSG00000027861	Casq2			1.66	0.0204119	1.88652	0.000363206	0	1	1
ENSMUSG00000027876	Reg4					-1.41169	0.00843894	0	0	1
ENSMUSG00000027879	Sec22b					-1.22084	0.0108182	0	0	1
ENSMUSG00000027887	Sypl2					2.01493	0.010375	0	0	1
ENSMUSG00000027894	Slc6a17					1.76518	0.00122967	0	0	1
ENSMUSG00000027907	S100a11			-1.7847	0.0174097	-1.52536	0.0700964	0	1	1
ENSMUSG00000027931	Npr1					-1.48108	0.0370441	0	0	1
ENSMUSG00000027940	Tpm3					-1.1712	0.0338916	0	0	1
ENSMUSG00000027944	Hax1					-1.16843	0.0661325	0	0	1
ENSMUSG00000027951	Adar					1.27823	0.0178743	0	0	1
ENSMUSG00000027954	Efna1			-1.3085	0.0486116			0	1	0
ENSMUSG00000027959	Sass6					1.34138	0.0451872	0	0	1
ENSMUSG00000027978	Prss12					-1.8586	0.0877555	0	0	1
ENSMUSG00000027984	Hadh			-1.17292	0.0352507	-1.19329	0.00471023	0	1	1
ENSMUSG00000027995	Tlr2					1.62633	0.00417632	0	0	1
ENSMUSG00000027996	Sfrp2					-1.44359	0.0715074	0	0	1
ENSMUSG00000028007	Snx7					-1.24968	0.028861	0	0	1
ENSMUSG00000028010	Gar1					-1.31884	0.0231375	0	0	1
ENSMUSG00000028015	Ctso					1.257	0.0901871	0	0	1
ENSMUSG00000028019	Pdgfc			1.45938	0.0683575	1.38806	0.0701938	0	1	1
ENSMUSG00000028028	Alpk1					1.46704	0.00879974	0	0	1
ENSMUSG00000028029	Aimp1					-1.21566	0.00261657	0	0	1
ENSMUSG00000028032	Papss1					1.11637	0.0873133	0	0	1
ENSMUSG00000028040	Efna4					1.47514	0.003472	0	0	1
ENSMUSG00000028041	Adam15					1.3703	0.0576262	0	0	1
ENSMUSG00000028121	Bcar3			-1.21892	0.000865954	-1.29399	3.93e-07	0	1	1
ENSMUSG00000028124	Gclm					-1.10354	0.0866292	0	0	1
ENSMUSG00000028127	Abcd3					-1.27311	0.0695444	0	0	1
ENSMUSG00000028128	F3			-1.89837	0.00152436	-1.95404	0.000201216	0	1	1
ENSMUSG00000028140	Mrpl9					-1.19863	0.00722143	0	0	1
ENSMUSG00000028182	Lrriq3					1.97927	0.0113578	0	0	1
ENSMUSG00000028194	Ddah1			-1.33232	0.0122097	-1.36243	0.00166538	0	1	1
ENSMUSG00000028207	Asph					-1.23186	0.0257633	0	0	1
ENSMUSG00000028214	Gem					-1.8104	0.0316987	0	0	1
ENSMUSG00000028218	Cibar1			1.25919	0.0455061			0	1	0
ENSMUSG00000028246	Faxc					1.55326	0.00692366	0	0	1
ENSMUSG00000028251	Tstd3			1.4911	0.0543934	1.42774	0.0478314	0	1	1
ENSMUSG00000028261	Ndufaf4					-1.30475	0.0869472	0	0	1
ENSMUSG00000028273	Pdlim5					-1.24949	0.0601086	0	0	1
ENSMUSG00000028327	Stra6l					1.24487	0.0850636	0	0	1
ENSMUSG00000028337	Coro2a			-1.3171	0.000935101	-1.41868	1.01e-06	0	1	1
ENSMUSG00000028344	Invs					1.26049	0.0730628	0	0	1
ENSMUSG00000028356	Ambp					-2.07182	0.00330023	0	0	1
ENSMUSG00000028364	Tnc					1.63487	2.24e-05	0	0	1
ENSMUSG00000028367	Txn1			-1.2453	0.0188545	-1.29642	0.00087426	0	1	1
ENSMUSG00000028369	Svep1					1.30409	0.0736874	0	0	1
ENSMUSG00000028383	Hsdl2					-1.22106	0.0792675	0	0	1
ENSMUSG00000028385	Snx30					1.28557	0.091351	0	0	1
ENSMUSG00000028403	Zdhhc21					-1.41695	0.0103491	0	0	1
ENSMUSG00000028415	Spink4			-1.37285	0.00361627	-1.61691	5.51e-08	0	1	1
ENSMUSG00000028434	Epb41l4b			-1.2547	0.00583206	-1.28301	0.000443261	0	1	1
ENSMUSG00000028435	Aqp3			-3.99285	0.00401433			0	1	0
ENSMUSG00000028453	Fancg			1.27852	0.0109012	1.4012	1.74e-05	0	1	1
ENSMUSG00000028454	Pigo			-1.17778	0.0163255	-1.19207	0.0025976	0	1	1
ENSMUSG00000028464	Tpm2					1.82655	0.000760292	0	0	1
ENSMUSG00000028466	Creb3					-1.20808	0.041497	0	0	1
ENSMUSG00000028467	Gba2			-1.1986	0.0158657	-1.15285	0.0413032	0	1	1
ENSMUSG00000028480	Glipr2					1.51329	0.00654412	0	0	1
ENSMUSG00000028494	Plin2			-1.48072	0.000740782	-1.59435	3.99e-06	0	1	1
ENSMUSG00000028496	Mllt3					-1.18616	0.0988545	0	0	1
ENSMUSG00000028497	Hacd4			1.5288	0.011088	1.54627	0.0026682	0	1	1
ENSMUSG00000028521	Slc35d1					1.16706	0.0778488	0	0	1
ENSMUSG00000028522	Mier1					1.3039	0.0978033	0	0	1
ENSMUSG00000028532	Cachd1			1.23096	0.0689552	1.28858	0.00494675	0	1	1
ENSMUSG00000028541	B4galt2					1.81708	0.0120491	0	0	1
ENSMUSG00000028551	Cdkn2c					1.2507	0.0555451	0	0	1
ENSMUSG00000028552	Eps15					-1.15406	0.0452192	0	0	1
ENSMUSG00000028555	Ttc39a			-1.27367	0.0563023	-1.34474	0.00321552	0	1	1
ENSMUSG00000028559	Osbpl9			-1.16103	0.0257492	-1.20464	0.000642096	0	1	1
ENSMUSG00000028563	Tm2d1					-1.26909	0.0060458	0	0	1
ENSMUSG00000028565	Nfia					-1.16628	0.0539378	0	0	1
ENSMUSG00000028607	Cpt2			-1.27228	0.0092904	-1.28826	0.00155025	0	1	1
ENSMUSG00000028622	Mrpl37			-1.14777	0.026135	-1.14645	0.0103491	0	1	1
ENSMUSG00000028636	Ppcs			-1.49117	0.000865954	-1.7664	1.66e-08	0	1	1
ENSMUSG00000028637	Ccdc30			-2.02316	0.0058791	-1.75464	0.0171286	0	1	1
ENSMUSG00000028645	Slc2a1			-1.73863	9.65e-08	-1.95239	1.6e-12	0	1	1
ENSMUSG00000028655	Mfsd2a			-6.79692	0.00109398	-7.07948	0.000205594	0	1	1
ENSMUSG00000028671	Gale			-1.34354	0.0249483	-1.42137	0.00117284	0	1	1
ENSMUSG00000028680	Plk3					-1.65334	0.00566115	0	0	1
ENSMUSG00000028692	Akr1a1			-1.1313	0.0203217	-1.12773	0.00947692	0	1	1
ENSMUSG00000028708	Mknk1					1.22023	0.0120491	0	0	1
ENSMUSG00000028737	Aldh4a1					1.66051	0.066554	0	0	1
ENSMUSG00000028741	Mrto4					-1.29864	0.0154012	0	0	1
ENSMUSG00000028750	Pla2g2c					1.81637	7.44e-06	0	0	1
ENSMUSG00000028757	Ddost			-1.16726	0.0390013	-1.16949	0.0132155	0	1	1
ENSMUSG00000028763	Hspg2					1.44993	0.0243184	0	0	1
ENSMUSG00000028771	Ptpn12					-1.37842	0.00700105	0	0	1
ENSMUSG00000028776	Tinagl1			-1.43523	0.0600772			0	1	0
ENSMUSG00000028778	Hcrtr1			2.94359	0.00272095	3.80513	1.15e-05	0	1	1
ENSMUSG00000028786	Tmem54					-1.29352	0.0576642	0	0	1
ENSMUSG00000028798	Eif3i					-1.14758	0.00716512	0	0	1
ENSMUSG00000028801	Stpg1					1.36369	0.0223673	0	0	1
ENSMUSG00000028803	Nipal3					1.24626	0.00978145	0	0	1
ENSMUSG00000028841	Cnksr1			-1.21609	0.0779343	-1.27745	0.00470215	0	1	1
ENSMUSG00000028857	Tmem222			-1.20561	0.045783	-1.1872	0.0333404	0	1	1
ENSMUSG00000028862	Map3k6			-1.92016	0.0140459	-1.70045	0.0301918	0	1	1
ENSMUSG00000028882	Ppp1r8					-1.12508	0.0715964	0	0	1
ENSMUSG00000028885	Smpdl3b					2.34727	0.000301181	0	0	1
ENSMUSG00000028889	Yrdc					-1.40117	0.00908908	0	0	1
ENSMUSG00000028890	Mtf1					1.18771	0.0919493	0	0	1
ENSMUSG00000028896	Rcc1					-1.27278	0.027365	0	0	1
ENSMUSG00000028902	Sf3a3					-1.13972	0.0696351	0	0	1
ENSMUSG00000028919	Arhgef19					1.22188	0.0918373	0	0	1
ENSMUSG00000028936	Rpl22					-1.18372	0.0468055	0	0	1
ENSMUSG00000028940	Hes2					1.37473	0.0678166	0	0	1
ENSMUSG00000028961	Pgd			-1.26321	0.0206122	-1.23301	0.0202074	0	1	1
ENSMUSG00000028964	Park7					-1.16334	0.00434023	0	0	1
ENSMUSG00000028967	Errfi1					-1.60294	0.0256483	0	0	1
ENSMUSG00000028973	Abcb8					-1.22339	0.0185629	0	0	1
ENSMUSG00000028976	Slc2a5					1.703	0.0866292	0	0	1
ENSMUSG00000028978	Nos3					-1.58966	0.0272062	0	0	1
ENSMUSG00000028996	Rbp7			-2.18912	0.0455059	-2.82049	0.000898041	0	1	1
ENSMUSG00000028998	Tomm7					-1.25506	0.0151787	0	0	1
ENSMUSG00000029009	Mthfr					1.22296	0.0756858	0	0	1
ENSMUSG00000029022	Miip					1.16873	0.0265332	0	0	1
ENSMUSG00000029036	Atad3a			-1.2012	0.0648139	-1.2529	0.00404343	0	1	1
ENSMUSG00000029053	Prkcz					1.24292	0.00167022	0	0	1
ENSMUSG00000029061	Mmp23					1.63596	0.00381423	0	0	1
ENSMUSG00000029066	Mrpl20					-1.25318	0.0364382	0	0	1
ENSMUSG00000029089	5730480H06Rik					-1.27406	0.0904508	0	0	1
ENSMUSG00000029095	Ablim2					1.32411	0.0979947	0	0	1
ENSMUSG00000029130	Rnf32					1.33866	0.0449978	0	0	1
ENSMUSG00000029131	Dnajb6			-1.16724	0.0916983	-1.26056	0.000659855	0	1	1
ENSMUSG00000029134	Plb1					3.3153	0.000629812	0	0	1
ENSMUSG00000029145	Eif2b4			-1.16321	0.0799649	-1.26804	0.000206494	0	1	1
ENSMUSG00000029166	Mapre3					-1.36884	0.0242054	0	0	1
ENSMUSG00000029171	Pgm2			-1.32241	0.0380745	-1.36026	0.0057307	0	1	1
ENSMUSG00000029174	Tbc1d1					1.16765	0.0229057	0	0	1
ENSMUSG00000029185	Fam114a1			1.13983	0.0530646	1.16503	0.00479519	0	1	1
ENSMUSG00000029188	Slc34a2			2.83354	0.0242066	2.71526	0.0128254	0	1	1
ENSMUSG00000029201	Ugdh					-1.21502	0.0361988	0	0	1
ENSMUSG00000029203	Ube2k					-1.12737	0.0736874	0	0	1
ENSMUSG00000029209	Gnpda2					1.30543	0.0596019	0	0	1
ENSMUSG00000029223	Uchl1					-1.3727	0.0829501	0	0	1
ENSMUSG00000029229	Chic2					-1.16322	0.0562484	0	0	1
ENSMUSG00000029231	Pdgfra					-1.26193	0.0780952	0	0	1
ENSMUSG00000029233	Srd5a3					-1.3014	0.000172418	0	0	1
ENSMUSG00000029267	Mtf2					1.37036	0.0257174	0	0	1
ENSMUSG00000029307	Dmp1			-2.38308	0.0293566	-4.06143	7.12e-06	0	1	1
ENSMUSG00000029309	Sparcl1					1.47816	0.044037	0	0	1
ENSMUSG00000029313	Aff1					1.281	0.000407111	0	0	1
ENSMUSG00000029314	Gpat3			-1.36992	0.054516	-1.41489	0.00922838	0	1	1
ENSMUSG00000029326	Enoph1			1.14819	0.0835185	1.16088	0.0208266	0	1	1
ENSMUSG00000029352	Crybb3			-1.99926	0.0172722	-1.8707	0.0161424	0	1	1
ENSMUSG00000029364	Wsb2			-1.24349	0.0449163	-1.3335	0.000751946	0	1	1
ENSMUSG00000029370	Rassf6					-1.23717	0.0227063	0	0	1
ENSMUSG00000029378	Areg					-2.51041	0.0116657	0	0	1
ENSMUSG00000029390	Tmed2					-1.14139	0.0708944	0	0	1
ENSMUSG00000029401	Rilpl2			1.36473	0.0326709	1.58156	4.47e-05	0	1	1
ENSMUSG00000029405	G3bp2			1.13249	0.0164363	1.15473	0.000974419	0	1	1
ENSMUSG00000029408	Abcb9					1.2412	0.0207831	0	0	1
ENSMUSG00000029413	Naaa					1.27843	0.0257366	0	0	1
ENSMUSG00000029426	Scarb2			-1.2343	0.0122849	-1.25593	0.00158249	0	1	1
ENSMUSG00000029440	Psmd9					-1.15508	0.0972675	0	0	1
ENSMUSG00000029449	Rhof					-1.35283	0.0350182	0	0	1
ENSMUSG00000029461	Fam168a					1.20945	0.0751758	0	0	1
ENSMUSG00000029465	Arpc3					-1.16303	0.066877	0	0	1
ENSMUSG00000029470	P2rx4			-1.32442	0.0894626	-1.29578	0.0635734	0	1	1
ENSMUSG00000029475	Kdm2b					1.32716	0.00844325	0	0	1
ENSMUSG00000029484	Anxa3			-1.65549	6.05e-05	-1.46961	0.00157986	0	1	1
ENSMUSG00000029518	Rab35			-1.18303	0.0770101	-1.17153	0.0480801	0	1	1
ENSMUSG00000029534	St7					-1.19452	0.0591863	0	0	1
ENSMUSG00000029552	Tes			-1.286	0.0253654	-1.34402	0.00141997	0	1	1
ENSMUSG00000029577	Ube3b			-1.18766	0.0683829			0	1	0
ENSMUSG00000029580	Actb					-1.47899	0.0377033	0	0	1
ENSMUSG00000029594	Rbm19					-1.24029	0.0611994	0	0	1
ENSMUSG00000029616	Erp29					-1.16601	0.016477	0	0	1
ENSMUSG00000029636	Wasf3			1.37489	0.0933984			0	1	0
ENSMUSG00000029648	Flt1					-1.33335	0.00460742	0	0	1
ENSMUSG00000029650	Slc46a3			1.52464	0.0660708	1.65489	0.00566115	0	1	1
ENSMUSG00000029651	Mtus2					1.71221	0.0108135	0	0	1
ENSMUSG00000029661	Col1a2			1.28275	0.0894626	1.52455	6.64e-05	0	1	1
ENSMUSG00000029672	Fam3c					1.30726	0.00724866	0	0	1
ENSMUSG00000029675	Eln					1.58829	0.017625	0	0	1
ENSMUSG00000029678	Hyal5					-5.16615	0.0462236	0	0	1
ENSMUSG00000029718	Pcolce					1.20983	0.0686925	0	0	1
ENSMUSG00000029761	Cald1			1.57968	0.00036136	1.88522	5.96e-09	0	1	1
ENSMUSG00000029762	Akr1b8					-1.45093	0.00779656	0	0	1
ENSMUSG00000029772	Ahcyl2					1.27625	0.0557407	0	0	1
ENSMUSG00000029810	Tmem176b					-1.27683	0.0479699	0	0	1
ENSMUSG00000029811	Aoc1					1.38091	0.00369359	0	0	1
ENSMUSG00000029821	Gsdme					1.39628	0.0502665	0	0	1
ENSMUSG00000029838	Ptn					1.58978	0.00408269	0	0	1
ENSMUSG00000029865	Sval1			-3.50805	0.00939814	-4.31765	0.000427543	0	1	1
ENSMUSG00000029918	Mrps33					-1.20617	0.0231399	0	0	1
ENSMUSG00000029994	Anxa4			-1.20675	0.0273598	-1.2315	0.00344719	0	1	1
ENSMUSG00000029999	Tgfa			-1.21881	0.023271	-1.29568	0.000232788	0	1	1
ENSMUSG00000030020	Prickle2					1.34053	0.0539378	0	0	1
ENSMUSG00000030030	1700003E16Rik					1.27691	0.086958	0	0	1
ENSMUSG00000030043	Tacr1					-1.76022	0.012046	0	0	1
ENSMUSG00000030082	Sec61a1					-1.21223	0.0521684	0	0	1
ENSMUSG00000030096	Slc6a6					-1.28123	0.0948586	0	0	1
ENSMUSG00000030102	Itpr1					1.1979	0.0393066	0	0	1
ENSMUSG00000030103	Bhlhe40					-1.31333	0.0696351	0	0	1
ENSMUSG00000030116	Mfap5					2.56261	0.00422254	0	0	1
ENSMUSG00000030155	Clec2e			1.4249	0.0618884	1.60002	0.0014102	0	1	1
ENSMUSG00000030162	Olr1	-2.86408	0.00119139	-3.7995	1.07e-07	-5.85929	4.48e-14	1	1	1
ENSMUSG00000030165	Klrd1					-1.48684	0.0326874	0	0	1
ENSMUSG00000030189	Ybx3					-1.22353	0.0429169	0	0	1
ENSMUSG00000030201	Lrp6					1.25021	0.0337031	0	0	1
ENSMUSG00000030203	Dusp16					1.16963	0.0760831	0	0	1
ENSMUSG00000030204	Ddx47					-1.14703	0.00614754	0	0	1
ENSMUSG00000030213	Atf7ip					1.27625	3.98e-05	0	0	1
ENSMUSG00000030214	Plbd1			1.22414	0.0710964	1.28892	0.00382137	0	1	1
ENSMUSG00000030225	Dera					-1.23847	0.0914643	0	0	1
ENSMUSG00000030231	Plekha5					-1.13302	0.0162373	0	0	1
ENSMUSG00000030255	Sspn					1.37446	0.091351	0	0	1
ENSMUSG00000030278	Cidec			-1.75751	0.023271	-2.20969	6.02e-05	0	1	1
ENSMUSG00000030282	Cmas					-1.25335	0.00554862	0	0	1
ENSMUSG00000030286	Emc3					-1.18395	0.00109669	0	0	1
ENSMUSG00000030287	Itpr2					1.40057	0.000965366	0	0	1
ENSMUSG00000030335	Mrpl51					-1.24229	0.0137498	0	0	1
ENSMUSG00000030341	Tnfrsf1a			-1.32391	0.0232267	-1.31548	0.0103658	0	1	1
ENSMUSG00000030342	Cd9					-1.21394	0.0505532	0	0	1
ENSMUSG00000030351	Tspan11					1.62984	0.0760069	0	0	1
ENSMUSG00000030352	Tspan9					1.54653	0.008212	0	0	1
ENSMUSG00000030353	Tead4			-1.85367	0.0524696	-1.92903	0.0120719	0	1	1
ENSMUSG00000030364	Clec2h			1.38216	0.0515052	1.64621	6.78e-05	0	1	1
ENSMUSG00000030403	Vasp					-1.17553	0.0337031	0	0	1
ENSMUSG00000030409	Dmpk					1.66196	0.0674405	0	0	1
ENSMUSG00000030432	Rpl28			-1.25401	0.0990174	-1.27317	0.0290654	0	1	1
ENSMUSG00000030465	Psd3					1.26194	0.035484	0	0	1
ENSMUSG00000030471	Zdhhc13					-1.42251	0.0041517	0	0	1
ENSMUSG00000030472	Ceacam18			1.48899	0.0546464	1.75841	0.000344348	0	1	1
ENSMUSG00000030494	Rhpn2					-1.17122	0.099995	0	0	1
ENSMUSG00000030554	Synm			2.51647	0.00336854	3.68904	3.18e-07	0	1	1
ENSMUSG00000030555	Ttc23					1.36472	0.0179394	0	0	1
ENSMUSG00000030603	Psmc4					-1.15146	0.0721353	0	0	1
ENSMUSG00000030616	Sytl2					-1.24732	0.098085	0	0	1
ENSMUSG00000030647	Ndufc2					-1.26734	0.00451808	0	0	1
ENSMUSG00000030650	Tmc5					1.36644	0.000850623	0	0	1
ENSMUSG00000030652	Coq7			-1.38137	0.0488786	-1.45468	0.00467254	0	1	1
ENSMUSG00000030657	Xylt1					1.6011	0.00145123	0	0	1
ENSMUSG00000030682	Cdipt			-1.21574	0.0791042	-1.26816	0.00661607	0	1	1
ENSMUSG00000030691	Fchsd2					1.46343	0.021119	0	0	1
ENSMUSG00000030695	Aldoa_1			-1.27134	0.0310035	-1.22469	0.0416001	0	1	1
ENSMUSG00000030701	Plekhb1					-1.48118	0.0250486	0	0	1
ENSMUSG00000030706	Mrpl48					-1.23877	0.010268	0	0	1
ENSMUSG00000030747	Dgat2			-1.69663	0.000165886	-2.25034	6.55e-12	0	1	1
ENSMUSG00000030752	Kdm8					-1.27588	0.0192043	0	0	1
ENSMUSG00000030761	Myo7a					1.3852	0.00127137	0	0	1
ENSMUSG00000030762	Aqp8			-1.46982	0.0809906	-1.60252	0.00644001	0	1	1
ENSMUSG00000030768	Disp1					1.51426	0.0100889	0	0	1
ENSMUSG00000030772	Dkk3			1.26052	0.0156357	1.21742	0.0244889	0	1	1
ENSMUSG00000030825	Hsd17b14					-2.29742	9.06e-08	0	0	1
ENSMUSG00000030849	Fgfr2			1.22472	0.0654264	1.47343	8.25e-07	0	1	1
ENSMUSG00000030868	Dctn5					-1.14798	0.010406	0	0	1
ENSMUSG00000030873	Scnn1b					-3.31011	0.00462268	0	0	1
ENSMUSG00000030888	Rrp8					-1.23196	0.0387192	0	0	1
ENSMUSG00000030911	Zp2					3.22109	0.0462236	0	0	1
ENSMUSG00000030930	Chst15			1.94697	0.0717512	2.12482	0.0105389	0	1	1
ENSMUSG00000030976	Tex36			-2.85082	0.095729			0	1	0
ENSMUSG00000030986	Dhx32			-1.30518	2.56e-05	-1.35058	1.29e-07	0	1	1
ENSMUSG00000031004	Mki67					1.32521	0.0749065	0	0	1
ENSMUSG00000031015	Swap70					1.25578	0.0308014	0	0	1
ENSMUSG00000031021	Tmem9b					-1.19623	0.0216914	0	0	1
ENSMUSG00000031022	BC051019			2.44089	0.0662981	2.55467	0.0189444	0	1	1
ENSMUSG00000031029	Eif3f					-1.18834	0.0200399	0	0	1
ENSMUSG00000031059	Ndufb11					-1.16705	0.0256754	0	0	1
ENSMUSG00000031070	Mrgprf					1.83734	0.00730916	0	0	1
ENSMUSG00000031077	Fadd					-1.22359	0.0502339	0	0	1
ENSMUSG00000031089	Slc6a14					1.56976	0.0245302	0	0	1
ENSMUSG00000031098	Syt8					-2.08375	0.0248839	0	0	1
ENSMUSG00000031150	Ccdc120			-1.39655	0.035494	-1.58188	0.000240358	0	1	1
ENSMUSG00000031158	Timm17b					-1.16598	0.0638801	0	0	1
ENSMUSG00000031168	Ebp			-1.22327	0.0139706	-1.26142	0.000795078	0	1	1
ENSMUSG00000031221	Igbp1					-1.16458	0.0450864	0	0	1
ENSMUSG00000031257	Nox1					1.39295	0.0215655	0	0	1
ENSMUSG00000031266	Gla					1.25628	0.0329327	0	0	1
ENSMUSG00000031283	Chrdl1			1.4648	0.0959601	1.53359	0.0191081	0	1	1
ENSMUSG00000031284	Pak3					1.7535	0.0864919	0	0	1
ENSMUSG00000031312	Itgb1bp2			1.89879	0.0998414	2.13088	0.0121602	0	1	1
ENSMUSG00000031327	Chic1			1.5583	0.0843781	1.47517	0.0795271	0	1	1
ENSMUSG00000031328	Flna			1.35404	0.0719048	1.63595	7.44e-05	0	1	1
ENSMUSG00000031343	Gabra3			1.44587	0.0745986			0	1	0
ENSMUSG00000031352	Hccs					-1.28874	0.0950174	0	0	1
ENSMUSG00000031399	Fam3a					-1.13789	0.0622016	0	0	1
ENSMUSG00000031429	Psmd10					-1.24381	0.0638801	0	0	1
ENSMUSG00000031442	Mcf2l			-1.22342	0.0607487			0	1	0
ENSMUSG00000031461	Myom2			2.44599	0.0401331	2.40889	0.0178906	0	1	1
ENSMUSG00000031488	Rab11fip1					1.15189	0.0933116	0	0	1
ENSMUSG00000031490	Eif4ebp1			-1.76468	0.0119485	-1.58968	0.0264586	0	1	1
ENSMUSG00000031502	Col4a1					1.4174	0.00300356	0	0	1
ENSMUSG00000031503	Col4a2					1.54307	0.00804445	0	0	1
ENSMUSG00000031512	Tex29					3.33855	0.0796459	0	0	1
ENSMUSG00000031539	Ap3m2					1.38394	0.0821319	0	0	1
ENSMUSG00000031543	Ank1					1.66275	0.0358024	0	0	1
ENSMUSG00000031552	Adam18					-1.85316	0.0437764	0	0	1
ENSMUSG00000031568	Rwdd4a					-1.27125	0.00239045	0	0	1
ENSMUSG00000031570	Plpp5			-1.34169	9.71e-05	-1.37758	2.34e-06	0	1	1
ENSMUSG00000031575	Ash2l					-1.16984	0.0392327	0	0	1
ENSMUSG00000031584	Gsr			-1.17349	0.0905743	-1.17693	0.035015	0	1	1
ENSMUSG00000031586	Rbpms					1.33836	0.0343802	0	0	1
ENSMUSG00000031594	Fgl1					1.64694	0.0666733	0	0	1
ENSMUSG00000031596	Slc7a2					-1.62589	0.0622811	0	0	1
ENSMUSG00000031605	Klhl2					-1.20107	0.0718934	0	0	1
ENSMUSG00000031609	Sap30					-1.24677	0.0177065	0	0	1
ENSMUSG00000031626	Sorbs2					1.31008	0.00291534	0	0	1
ENSMUSG00000031628	Casp3					1.32244	0.0154012	0	0	1
ENSMUSG00000031636	Pdlim3					1.53608	0.0108603	0	0	1
ENSMUSG00000031637	Lrp2bp					1.6788	0.0919493	0	0	1
ENSMUSG00000031666	Rbl2					1.40388	0.00446038	0	0	1
ENSMUSG00000031667	Aktip					-1.16909	0.0579489	0	0	1
ENSMUSG00000031669	Gins3					1.33095	0.0718934	0	0	1
ENSMUSG00000031671	Setd6					-1.20897	0.0429169	0	0	1
ENSMUSG00000031673	Cdh11			1.24372	0.0139126	1.32562	0.000102175	0	1	1
ENSMUSG00000031681	Smad1					1.20886	0.0662736	0	0	1
ENSMUSG00000031683	Lsm6					-1.17797	0.0436321	0	0	1
ENSMUSG00000031701	Dnaja2					-1.20593	0.00139091	0	0	1
ENSMUSG00000031725	Ces1f					1.40307	0.0195933	0	0	1
ENSMUSG00000031729	Ist1			-1.15707	0.0933984			0	1	0
ENSMUSG00000031732	Phlpp2					1.3531	0.00644001	0	0	1
ENSMUSG00000031749	St3gal2					1.4245	0.00680635	0	0	1
ENSMUSG00000031758	Cdyl2					-1.37225	0.0822091	0	0	1
ENSMUSG00000031760	Mt3					-1.65955	0.00647314	0	0	1
ENSMUSG00000031762	Mt2			-2.22549	0.0684661			0	1	0
ENSMUSG00000031765	Mt1			-1.81834	0.00721054	-1.72527	0.00646384	0	1	1
ENSMUSG00000031770	Herpud1					-1.29903	0.0873133	0	0	1
ENSMUSG00000031776	Arl2bp					-1.29609	0.000163917	0	0	1
ENSMUSG00000031781	Ciapin1					-1.1842	0.035879	0	0	1
ENSMUSG00000031803	B3gnt3					-1.23683	0.0894154	0	0	1
ENSMUSG00000031818	Cox4i1					-1.24967	0.0169009	0	0	1
ENSMUSG00000031828	Klhl36					1.49764	0.040464	0	0	1
ENSMUSG00000031833	Mast3					1.371	0.0838107	0	0	1
ENSMUSG00000031839	Hsbp1					-1.14561	0.091351	0	0	1
ENSMUSG00000031861	Lpar2					1.50279	0.0969081	0	0	1
ENSMUSG00000031877	Ces2g					-1.21928	0.0280134	0	0	1
ENSMUSG00000031891	Hsd11b2			-1.44459	0.0343808	-1.68064	0.000131787	0	1	1
ENSMUSG00000031903	Pla2g15					1.45279	0.0324846	0	0	1
ENSMUSG00000031936	Hephl1			-3.83524	0.0712386			0	1	0
ENSMUSG00000031937	Vstm5					-1.44529	0.0558946	0	0	1
ENSMUSG00000031938	4931406C07Rik	-1.39316	0.0793123	-1.48356	0.000264335	-1.65302	7.71e-08	1	1	1
ENSMUSG00000031955	Bcar1					-1.35893	0.0825191	0	0	1
ENSMUSG00000031981	Capn9			-1.46052	2.56e-05	-1.52943	1.65e-07	0	1	1
ENSMUSG00000031994	Adamts8					1.70845	0.0120491	0	0	1
ENSMUSG00000032000	Birc3					1.31927	0.0463344	0	0	1
ENSMUSG00000032013	Trim29			-4.63807	9.2e-08	-4.38577	4.03e-08	0	1	1
ENSMUSG00000032024	Clmp					1.43098	0.00181566	0	0	1
ENSMUSG00000032038	St3gal4			-1.82011	0.00400024	-2.26055	2.3e-06	0	1	1
ENSMUSG00000032042	Srpr			-1.12832	0.0928865	-1.1121	0.0838107	0	1	1
ENSMUSG00000032047	Acat1			-1.14827	0.044527	-1.20587	0.000493615	0	1	1
ENSMUSG00000032059	Alg9					-1.20726	0.00184471	0	0	1
ENSMUSG00000032060	Cryab					1.58336	0.028455	0	0	1
ENSMUSG00000032062	2310030G06Rik					-1.23479	0.0528143	0	0	1
ENSMUSG00000032068	Plet1					3.31637	0.0430034	0	0	1
ENSMUSG00000032080	Apoa4	-3.74038	0.000574875	-14.5668	1.93e-15	-20.6962	3.61e-17	1	1	1
ENSMUSG00000032083	Apoa1					-4.11027	0.00273048	0	0	1
ENSMUSG00000032085	Tagln					1.75992	0.000143113	0	0	1
ENSMUSG00000032086	Bace1					1.13017	0.0734908	0	0	1
ENSMUSG00000032091	Tmprss4					1.18912	0.0579021	0	0	1
ENSMUSG00000032122	Slc37a2					1.33667	0.0449978	0	0	1
ENSMUSG00000032126	Hmbs			-1.20844	0.0717512	-1.2153	0.0247785	0	1	1
ENSMUSG00000032194	Kank2			1.36795	0.0387612	1.39862	0.00779656	0	1	1
ENSMUSG00000032199	Polr2m					-1.15065	0.0167113	0	0	1
ENSMUSG00000032202	Rab27a			-1.28868	0.0113994	-1.32941	0.000852121	0	1	1
ENSMUSG00000032215	Rsl24d1			-1.23746	0.0253654	-1.35405	5.91e-05	0	1	1
ENSMUSG00000032245	Cln6					-1.17832	0.0302332	0	0	1
ENSMUSG00000032246	Calml4					-1.20049	0.0142515	0	0	1
ENSMUSG00000032258	Lca5					1.46783	0.0584297	0	0	1
ENSMUSG00000032267	Usp28					1.40933	0.000709054	0	0	1
ENSMUSG00000032278	Paqr5					-1.16487	0.0347686	0	0	1
ENSMUSG00000032279	Idh3a					-1.31554	0.000607136	0	0	1
ENSMUSG00000032280	Tle3					1.30265	0.0632021	0	0	1
ENSMUSG00000032285	Dnaja4					1.68174	0.0274421	0	0	1
ENSMUSG00000032294	Pkm			-1.32436	0.0445448	-1.28093	0.0424434	0	1	1
ENSMUSG00000032301	Psma4					-1.12574	0.0415771	0	0	1
ENSMUSG00000032308	Ulk3					-1.1679	0.0468914	0	0	1
ENSMUSG00000032309	Fbxo22					1.24636	0.0727167	0	0	1
ENSMUSG00000032332	Col12a1			1.64507	2.56e-05	2.05139	1.6e-12	0	1	1
ENSMUSG00000032334	Loxl1					1.90656	0.00442174	0	0	1
ENSMUSG00000032348	Gsta4					-1.80936	2.64e-09	0	0	1
ENSMUSG00000032350	Gclc			-1.38024	0.0472979			0	1	0
ENSMUSG00000032357	Tinag					-1.54985	7.58e-07	0	0	1
ENSMUSG00000032366	Tpm1					1.64448	0.000307941	0	0	1
ENSMUSG00000032369	Plscr1			-1.41031	0.0556235	-1.70914	6.93e-05	0	1	1
ENSMUSG00000032375	Aph1b					1.24648	0.0980164	0	0	1
ENSMUSG00000032376	Usp3					1.20223	0.00460669	0	0	1
ENSMUSG00000032377	Plscr4			-1.39607	0.0932655	-1.86769	8.93e-06	0	1	1
ENSMUSG00000032388	Spg21					-1.17376	0.028981	0	0	1
ENSMUSG00000032415	Ube2cbp					-1.60972	0.0191081	0	0	1
ENSMUSG00000032418	Me1			-1.55211	0.0608223	-1.73272	0.00296333	0	1	1
ENSMUSG00000032420	Nt5e					1.49734	0.0507942	0	0	1
ENSMUSG00000032434	Cmtm6					1.16629	0.0219461	0	0	1
ENSMUSG00000032440	Tgfbr2					1.20077	0.0962167	0	0	1
ENSMUSG00000032454	Rbp2	-1.55779	0.0793123	-2.35665	1.66e-11	-2.71291	9.81e-17	1	1	1
ENSMUSG00000032459	Mrps22					-1.21262	0.0945237	0	0	1
ENSMUSG00000032478	Nme6					-1.24805	0.0833125	0	0	1
ENSMUSG00000032479	Map4					1.26874	8.34e-05	0	0	1
ENSMUSG00000032480	Dhx30			-1.1246	0.0998414	-1.12986	0.0346607	0	1	1
ENSMUSG00000032482	Cspg5			1.68511	0.0953823	2.17891	0.000655384	0	1	1
ENSMUSG00000032487	Ptgs2					-2.65915	1.72e-05	0	0	1
ENSMUSG00000032489	Kif9			1.5414	0.0616166	1.84092	0.000472959	0	1	1
ENSMUSG00000032526	Ss18l2					-1.24833	0.0579489	0	0	1
ENSMUSG00000032553	Srprb					-1.15117	0.0490743	0	0	1
ENSMUSG00000032589	Bsn					1.28736	0.0126208	0	0	1
ENSMUSG00000032596	Uba7					1.59194	0.00261657	0	0	1
ENSMUSG00000032599	Ip6k2					-1.25336	0.00249971	0	0	1
ENSMUSG00000032602	Slc25a20					-1.32559	0.0127728	0	0	1
ENSMUSG00000032604	Qars			-1.10074	0.0635761			0	1	0
ENSMUSG00000032612	Usp4			-1.10003	0.0248044	-1.09515	0.0137439	0	1	1
ENSMUSG00000032648	Pygm					1.43209	0.0475086	0	0	1
ENSMUSG00000032656	Marchf3					-1.24249	0.085921	0	0	1
ENSMUSG00000032661	Oas3					1.97648	0.00479519	0	0	1
ENSMUSG00000032679	Cd59a			1.39536	0.0156357	1.70449	7e-07	0	1	1
ENSMUSG00000032702	Kank1			1.20659	0.0323631	1.30977	7.66e-05	0	1	1
ENSMUSG00000032740	Ccdc88a					1.36172	0.0240478	0	0	1
ENSMUSG00000032743	Katnip					1.1727	0.0941927	0	0	1
ENSMUSG00000032763	Ilvbl					-1.12479	0.0724186	0	0	1
ENSMUSG00000032769	Trpa1					-1.89286	0.0337031	0	0	1
ENSMUSG00000032802	Srxn1					-1.35372	0.00175101	0	0	1
ENSMUSG00000032803	Cdv3					-1.21342	0.0476758	0	0	1
ENSMUSG00000032855	Pkd1					1.23463	0.0210645	0	0	1
ENSMUSG00000032867	Fbxw8			-1.17643	0.0518414	-1.16642	0.0301918	0	1	1
ENSMUSG00000032883	Acsl3	-1.29185	0.0172743	-1.38881	3.93e-06	-1.4238	5.9e-08	1	1	1
ENSMUSG00000032908	Sgpp2					1.36381	0.00404343	0	0	1
ENSMUSG00000032998	Foxj3					-1.17843	0.0430974	0	0	1
ENSMUSG00000033020	Polr2f					-1.18947	0.0937852	0	0	1
ENSMUSG00000033059	Pygb					1.24382	0.000760292	0	0	1
ENSMUSG00000033149	Phldb2			-1.67973	0.000174081	-1.82759	8.25e-07	0	1	1
ENSMUSG00000033174	Mgll			-1.25723	0.0254893	-1.19354	0.0618894	0	1	1
ENSMUSG00000033187	BC016579					-1.44554	0.0391643	0	0	1
ENSMUSG00000033191	Tie1					-1.27757	0.0893104	0	0	1
ENSMUSG00000033222	Ttf2					1.52841	0.00158249	0	0	1
ENSMUSG00000033256	Shf					-1.45378	0.095572	0	0	1
ENSMUSG00000033272	Slc35a4					-1.14918	0.0413032	0	0	1
ENSMUSG00000033294	Noc4l					-1.27858	0.00843514	0	0	1
ENSMUSG00000033295	Ptprf					1.20593	0.0162987	0	0	1
ENSMUSG00000033306	Lpp					1.23969	0.00449973	0	0	1
ENSMUSG00000033364	Usp37					-1.2275	0.0718612	0	0	1
ENSMUSG00000033379	Atp6v0b					-1.24805	0.0303216	0	0	1
ENSMUSG00000033429	Mcee					-1.20457	0.0151063	0	0	1
ENSMUSG00000033458	Fan1					1.48582	0.031886	0	0	1
ENSMUSG00000033488	Cryzl2					1.29577	0.0841273	0	0	1
ENSMUSG00000033502	Cdc14a			1.25738	0.00472673	1.27049	0.000735455	0	1	1
ENSMUSG00000033510	Otud7a					-1.8256	0.0736874	0	0	1
ENSMUSG00000033538	Casp4			1.67755	0.00130458	2.07077	6.33e-08	0	1	1
ENSMUSG00000033578	Tmem35a			1.7641	0.0103698	1.888	0.000745832	0	1	1
ENSMUSG00000033581	Igf2bp2					1.38596	0.00402232	0	0	1
ENSMUSG00000033624	Pdpr					1.33024	0.0987433	0	0	1
ENSMUSG00000033653	Vps8					1.16151	0.0579569	0	0	1
ENSMUSG00000033685	Ucp2					-1.22379	0.0873068	0	0	1
ENSMUSG00000033713	Foxn3			1.2453	0.0443943	1.38594	8.67e-05	0	1	1
ENSMUSG00000033715	Akr1c14					1.47127	0.0915848	0	0	1
ENSMUSG00000033728	Lrrc14					-1.18229	0.0928527	0	0	1
ENSMUSG00000033763	Mtss2					1.61739	0.0917066	0	0	1
ENSMUSG00000033781	Asb13			1.17553	0.098859	1.2994	0.00021023	0	1	1
ENSMUSG00000033788	Dysf					1.45002	0.0265332	0	0	1
ENSMUSG00000033792	Atp7a					1.64307	0.0290654	0	0	1
ENSMUSG00000033819	Ppp1r16a					-1.15924	0.0398134	0	0	1
ENSMUSG00000033880	Lgals3bp					1.32882	0.0880689	0	0	1
ENSMUSG00000033904	Ccp110					1.24858	0.0483644	0	0	1
ENSMUSG00000033906	Zdhhc15					1.41993	0.00724866	0	0	1
ENSMUSG00000033938	Ndufb7			-1.25024	0.0863	-1.25724	0.031886	0	1	1
ENSMUSG00000033955	Tnks1bp1					-1.24231	0.0795065	0	0	1
ENSMUSG00000034007	Scaper					1.22757	0.0528843	0	0	1
ENSMUSG00000034024	Cct2			-1.15987	0.0441615	-1.17279	0.00875449	0	1	1
ENSMUSG00000034101	Ctnnd1			-1.47567	0.0181497	-1.3612	0.044037	0	1	1
ENSMUSG00000034107	Ano7			-1.48018	0.00567923	-1.3149	0.0459786	0	1	1
ENSMUSG00000034109	Golim4					1.19834	0.00344618	0	0	1
ENSMUSG00000034110	Kctd7			1.35109	0.0530646	1.27205	0.085525	0	1	1
ENSMUSG00000034112	Atp2c2			-1.48155	0.00540873	-1.5072	0.00087426	0	1	1
ENSMUSG00000034152	Exoc3					-1.13995	0.0171055	0	0	1
ENSMUSG00000034158	Lrrc58					-1.27171	0.00493743	0	0	1
ENSMUSG00000034177	Rnf43					1.22886	0.0476081	0	0	1
ENSMUSG00000034192	Lsm3					-1.23387	0.0302332	0	0	1
ENSMUSG00000034203	Chchd4					-1.37628	0.00500802	0	0	1
ENSMUSG00000034205	Loxl2			1.35059	0.0853663	1.85936	2.59e-07	0	1	1
ENSMUSG00000034211	Mrps17					-1.18062	0.0801247	0	0	1
ENSMUSG00000034218	Atm					1.55351	0.0221938	0	0	1
ENSMUSG00000034243	Golgb1					1.2164	0.00105677	0	0	1
ENSMUSG00000034248	Slc25a37					-1.25343	0.044974	0	0	1
ENSMUSG00000034255	Arhgap27			-1.35038	0.0437176	-1.51374	0.000342423	0	1	1
ENSMUSG00000034269	Setd5					1.15378	0.0800848	0	0	1
ENSMUSG00000034282	Evpl					1.47358	0.0284978	0	0	1
ENSMUSG00000034290	Nek9					1.16332	0.0100383	0	0	1
ENSMUSG00000034308	Sdr42e1					1.29171	0.0418326	0	0	1
ENSMUSG00000034327	Kctd9					-1.41512	0.0167557	0	0	1
ENSMUSG00000034342	Cbl					1.24653	0.00895135	0	0	1
ENSMUSG00000034343	Ube2f					-1.30588	0.00796646	0	0	1
ENSMUSG00000034353	Ramp1					-1.58217	0.000866521	0	0	1
ENSMUSG00000034382	AI661453			-1.31502	0.0530646	-1.32363	0.0173668	0	1	1
ENSMUSG00000034394	Lif					-1.58071	0.081832	0	0	1
ENSMUSG00000034422	Parp14			1.46353	0.0118663	1.95741	8.77e-09	0	1	1
ENSMUSG00000034432	Cops8					-1.22809	0.00869744	0	0	1
ENSMUSG00000034485	Uaca					1.23105	0.00249651	0	0	1
ENSMUSG00000034566	Atp5h					-1.22546	0.000518759	0	0	1
ENSMUSG00000034579	Pla2g3					1.44162	0.00693282	0	0	1
ENSMUSG00000034584	Exph5					1.66691	0.000123156	0	0	1
ENSMUSG00000034586	Hid1			-1.36087	0.0398226	-1.44198	0.00258643	0	1	1
ENSMUSG00000034591	Slc41a2			-1.41424	0.0430307	-1.54036	0.0015491	0	1	1
ENSMUSG00000034595	Ppp1r18					1.7881	0.0303153	0	0	1
ENSMUSG00000034610	Tut4					1.37271	0.0642693	0	0	1
ENSMUSG00000034613	Ppm1h			-1.1877	0.0603488	-1.23232	0.00403084	0	1	1
ENSMUSG00000034656	Cacna1a					1.28806	0.0231334	0	0	1
ENSMUSG00000034664	Itga2b					1.39374	0.0527563	0	0	1
ENSMUSG00000034675	Dbn1					1.66316	0.0562821	0	0	1
ENSMUSG00000034687	Fras1					1.51641	0.0987707	0	0	1
ENSMUSG00000034738	Nostrin					-1.3366	0.0672591	0	0	1
ENSMUSG00000034744	Nagk					-1.15078	0.0823621	0	0	1
ENSMUSG00000034765	Dusp5			-2.01388	0.000865954	-3.01556	2.3e-10	0	1	1
ENSMUSG00000034785	Dio1			1.28271	0.0312655	1.42768	8.27e-05	0	1	1
ENSMUSG00000034854	Mfsd12					1.49588	0.000280165	0	0	1
ENSMUSG00000034881	Tbxa2r					2.00827	0.0252053	0	0	1
ENSMUSG00000034898	Filip1					1.29588	0.0805521	0	0	1
ENSMUSG00000034947	Tmem106a					-1.47382	0.000577893	0	0	1
ENSMUSG00000035027	Map2k2			-1.22192	0.0683829	-1.25211	0.0113585	0	1	1
ENSMUSG00000035041	Creb3l3			-2.81813	1.02e-08	-4.96595	5.33e-23	0	1	1
ENSMUSG00000035048	Anapc13					-1.20956	0.0355533	0	0	1
ENSMUSG00000035064	Eef2k			1.19456	0.0780086	1.24172	0.00635548	0	1	1
ENSMUSG00000035067	Xkr6					1.29564	0.0300329	0	0	1
ENSMUSG00000035126	Dnai4					1.38633	0.0424656	0	0	1
ENSMUSG00000035150	Eif2s3x					-1.15727	0.0327141	0	0	1
ENSMUSG00000035184	Fam124a					1.84936	0.00205673	0	0	1
ENSMUSG00000035215	Lsm7					-1.22967	0.0629003	0	0	1
ENSMUSG00000035232	Pdk3			-1.32333	0.000732791	-1.35358	3.9e-05	0	1	1
ENSMUSG00000035234	Abraxas1			1.2542	0.0430957	1.18683	0.0950174	0	1	1
ENSMUSG00000035248	Tut7					1.24734	0.0244889	0	0	1
ENSMUSG00000035275	Raver2					1.35874	0.0910459	0	0	1
ENSMUSG00000035279	Ssc5d					1.52998	0.0171929	0	0	1
ENSMUSG00000035354	Uvrag					1.19884	0.0822903	0	0	1
ENSMUSG00000035376	Hacd2					-1.20924	0.0468946	0	0	1
ENSMUSG00000035403	Crb2					2.05244	0.0521419	0	0	1
ENSMUSG00000035413	Tmem98			-1.17523	0.00924621	-1.18527	0.00150265	0	1	1
ENSMUSG00000035478	Mbd3					-1.18157	0.0198474	0	0	1
ENSMUSG00000035486	Plk5					-2.26362	0.0836975	0	0	1
ENSMUSG00000035506	Slc12a8					-1.38935	0.0186926	0	0	1
ENSMUSG00000035509	Fbxl21			2.3747	0.0535621			0	1	0
ENSMUSG00000035513	Ntng2					1.55363	0.0211847	0	0	1
ENSMUSG00000035521	Gnptg			-1.17844	0.0156357	-1.18517	0.00385793	0	1	1
ENSMUSG00000035557	Krt17			2.33679	0.025518	6.29564	1.58e-11	0	1	1
ENSMUSG00000035623	Rsf1					1.13231	0.0662452	0	0	1
ENSMUSG00000035629	Rubcn					1.22161	0.00724866	0	0	1
ENSMUSG00000035638	Muc20			2.07401	0.0412015			0	1	0
ENSMUSG00000035699	Slc51a					-1.52463	0.00196191	0	0	1
ENSMUSG00000035713	Usp35					1.55063	0.00182065	0	0	1
ENSMUSG00000035726	Supt16					1.27336	0.0708884	0	0	1
ENSMUSG00000035765	Dym					1.24866	0.0555451	0	0	1
ENSMUSG00000035770	Dync1li2			1.12071	0.0530646	1.19689	4.47e-05	0	1	1
ENSMUSG00000035772	Mrps2					-1.26692	0.0156172	0	0	1
ENSMUSG00000035783	Acta2					1.55589	0.0124628	0	0	1
ENSMUSG00000035790	Cep19					1.19489	0.0991645	0	0	1
ENSMUSG00000035828	Pim3					-1.49698	0.00246307	0	0	1
ENSMUSG00000035878	Hykk					1.42385	0.00441169	0	0	1
ENSMUSG00000035929	H2-Q4					1.37571	0.0430841	0	0	1
ENSMUSG00000035934	Pknox2					1.44174	0.0680202	0	0	1
ENSMUSG00000036002	Fam214b					-1.32308	0.0391643	0	0	1
ENSMUSG00000036009	Mettl25					-1.29474	0.0294135	0	0	1
ENSMUSG00000036052	Dnajb5					2.0103	0.000795078	0	0	1
ENSMUSG00000036062	Phf24					1.53223	0.0590938	0	0	1
ENSMUSG00000036091	Hyal3					1.76784	0.0301835	0	0	1
ENSMUSG00000036103	Colec12			1.3162	0.0770101	1.39388	0.00650186	0	1	1
ENSMUSG00000036106	Prr5					1.40745	0.0937852	0	0	1
ENSMUSG00000036110	Slc17a2					1.84482	0.0106746	0	0	1
ENSMUSG00000036112	Metap2					-1.1352	0.0962167	0	0	1
ENSMUSG00000036123	Slc9a3			-1.63649	0.0327136	-2.66094	6.29e-09	0	1	1
ENSMUSG00000036181	H1f2			1.45752	0.0122849	1.77947	1.51e-06	0	1	1
ENSMUSG00000036196	Slc26a8					1.91943	0.0629172	0	0	1
ENSMUSG00000036285	Noa1					-1.16923	0.0826431	0	0	1
ENSMUSG00000036315	Polr1h					-1.26744	0.0474858	0	0	1
ENSMUSG00000036352	Ubac1			-1.1523	0.0595226	-1.28515	5.15e-06	0	1	1
ENSMUSG00000036372	Tmem258			-1.19711	0.0976738	-1.18534	0.0604694	0	1	1
ENSMUSG00000036376	Abt1					-1.21732	0.0319165	0	0	1
ENSMUSG00000036390	Gadd45a					-1.73354	0.00201535	0	0	1
ENSMUSG00000036398	Ppp1r11					-1.23045	0.0490743	0	0	1
ENSMUSG00000036402	Gng12					-1.16549	0.08951	0	0	1
ENSMUSG00000036427	Gpi1			-1.40753	0.0254893	-1.33833	0.0337224	0	1	1
ENSMUSG00000036466	Megf11					-1.6997	0.000975663	0	0	1
ENSMUSG00000036504	Phpt1			-1.34444	0.0595226			0	1	0
ENSMUSG00000036523	Greb1					1.42892	0.0292262	0	0	1
ENSMUSG00000036550	Cnot1					1.1429	0.0337224	0	0	1
ENSMUSG00000036599	Chst12					1.66578	0.0867325	0	0	1
ENSMUSG00000036620	Mgat4b					-1.22237	0.0952185	0	0	1
ENSMUSG00000036745	Ttll7			1.47347	0.0663183	1.4468	0.0386548	0	1	1
ENSMUSG00000036751	Cox6b1					-1.26234	0.0629518	0	0	1
ENSMUSG00000036752	Tubb4b					-1.40047	0.0338916	0	0	1
ENSMUSG00000036805	Noxa1			1.38751	0.00015768	1.60935	7.87e-11	0	1	1
ENSMUSG00000036825	Ssx2ip			1.27704	0.0172722	1.29502	0.00341834	0	1	1
ENSMUSG00000036832	Lpar3					1.52249	0.0128968	0	0	1
ENSMUSG00000036834	Plch1					1.30505	0.0504233	0	0	1
ENSMUSG00000036840	Siah1a					-1.31857	0.0165814	0	0	1
ENSMUSG00000036853	Mcoln3			1.92424	0.0296738	1.74055	0.0402837	0	1	1
ENSMUSG00000036860	Mrpl55					-1.25843	0.0215449	0	0	1
ENSMUSG00000036873	2410004B18Rik					-1.19359	0.0388402	0	0	1
ENSMUSG00000036880	Acaa2					-1.24917	0.0666246	0	0	1
ENSMUSG00000036894	Rap2b					-1.37917	0.0498261	0	0	1
ENSMUSG00000036959	Bcorl1					1.51075	0.0166101	0	0	1
ENSMUSG00000037031	Tspan15			-1.15988	0.0888375	-1.17294	0.0234336	0	1	1
ENSMUSG00000037053	Azgp1			1.96232	0.00303455	2.03899	0.000344348	0	1	1
ENSMUSG00000037062	Sh3glb1			-1.1477	0.000161584	-1.14216	7.12e-05	0	1	1
ENSMUSG00000037103	Dcaf15					-1.17002	0.00255499	0	0	1
ENSMUSG00000037111	Setd7			1.17616	0.0975804	1.31124	0.000116358	0	1	1
ENSMUSG00000037139	Myom3			1.71211	0.00349215	2.13352	4.81e-07	0	1	1
ENSMUSG00000037145	Lypd8l			2.46119	0.0600772	4.29488	3.71e-05	0	1	1
ENSMUSG00000037157	Il22ra1					1.4356	0.00685131	0	0	1
ENSMUSG00000037185	Krt80					2.29205	0.0219401	0	0	1
ENSMUSG00000037239	Spred3					1.65241	0.00979812	0	0	1
ENSMUSG00000037253	Mex3c					-1.32907	0.0680202	0	0	1
ENSMUSG00000037257	Aagab					1.134	0.0796784	0	0	1
ENSMUSG00000037287	Tbcel					1.30975	0.00390218	0	0	1
ENSMUSG00000037295	Ldlrap1			-1.1999	0.0988497			0	1	0
ENSMUSG00000037316	Bag4					1.20121	0.0847206	0	0	1
ENSMUSG00000037321	Tap1					1.61249	0.0612621	0	0	1
ENSMUSG00000037366	Pafah2					-1.25934	0.0304582	0	0	1
ENSMUSG00000037373	Ctbp1			-1.14276	0.0384984	-1.18618	0.00087426	0	1	1
ENSMUSG00000037379	Spon2					1.65801	0.0480178	0	0	1
ENSMUSG00000037390	Muc3					1.36042	0.0216954	0	0	1
ENSMUSG00000037410	Tbc1d2b					1.39436	0.0579569	0	0	1
ENSMUSG00000037426	Depdc5					1.3153	0.000571539	0	0	1
ENSMUSG00000037440	Vnn1			-1.77895	0.00419205	-1.65006	0.00651305	0	1	1
ENSMUSG00000037465	Klf10			-1.37263	0.0616166	-1.63201	0.000118986	0	1	1
ENSMUSG00000037492	Zmat4			1.82771	0.0114503	1.65189	0.0235883	0	1	1
ENSMUSG00000037514	Pank2					1.16304	0.00796646	0	0	1
ENSMUSG00000037531	Mrpl47					-1.26405	0.0893989	0	0	1
ENSMUSG00000037570	Mcrs1			-1.16936	0.0918835	-1.17397	0.0339918	0	1	1
ENSMUSG00000037613	Tnfrsf23			-2.16581	0.00316761	-1.98232	0.00393408	0	1	1
ENSMUSG00000037638	Zbtb42			-1.2619	0.0271244			0	1	0
ENSMUSG00000037661	Gpr160			-1.19496	0.0987212	-1.20955	0.028455	0	1	1
ENSMUSG00000037686	Aspg			1.35708	0.026214	1.35258	0.0107306	0	1	1
ENSMUSG00000037708	Spag6					1.53142	0.0449021	0	0	1
ENSMUSG00000037709	Fam13a					-1.26362	0.0891866	0	0	1
ENSMUSG00000037712	Fermt2					1.28298	0.0991645	0	0	1
ENSMUSG00000037742	Eef1a1			-1.12723	0.0441615			0	1	0
ENSMUSG00000037772	Mrpl23			-1.21681	0.0654264	-1.30441	0.00123668	0	1	1
ENSMUSG00000037805	Rpl10a					-1.20902	0.0173933	0	0	1
ENSMUSG00000037815	Ctnna1					-1.20203	0.051515	0	0	1
ENSMUSG00000037816	Fbxw17					1.20566	0.099995	0	0	1
ENSMUSG00000037820	Tgm2					1.50952	0.00698845	0	0	1
ENSMUSG00000037852	Cpe					1.31984	0.0391643	0	0	1
ENSMUSG00000037916	Ndufv1					-1.18077	0.0200724	0	0	1
ENSMUSG00000037921	Ddx60					2.15916	0.073574	0	0	1
ENSMUSG00000037926	Ssh2					1.31469	0.0225607	0	0	1
ENSMUSG00000037933	Bicd2					1.34936	0.0129913	0	0	1
ENSMUSG00000037938	Chchd5			-1.18372	0.0754593	-1.21228	0.0114027	0	1	1
ENSMUSG00000038002	Cramp1l					1.11266	0.0872471	0	0	1
ENSMUSG00000038059	Smim3					-1.45479	0.0518894	0	0	1
ENSMUSG00000038068	Rnf144b					1.50035	0.00681542	0	0	1
ENSMUSG00000038080	Kdm1b			1.31224	0.0264847	1.40349	0.000664115	0	1	1
ENSMUSG00000038086	Hspb2					1.83004	0.0364382	0	0	1
ENSMUSG00000038116	Phf20					1.29206	0.0594405	0	0	1
ENSMUSG00000038141	Tmem181a					-1.36678	0.0330704	0	0	1
ENSMUSG00000038170	Pde4dip			1.23962	0.014168	1.32419	9.14e-05	0	1	1
ENSMUSG00000038195	Rilp			-1.61026	0.000272951	-1.67951	9.96e-06	0	1	1
ENSMUSG00000038205	Prkab2					1.3433	0.0566107	0	0	1
ENSMUSG00000038209	Itln1					3.09998	0.0261872	0	0	1
ENSMUSG00000038225	Primpol					1.40883	0.0536903	0	0	1
ENSMUSG00000038227	Hoxa9					1.20395	0.0357426	0	0	1
ENSMUSG00000038241	Cep250					1.55541	0.0377446	0	0	1
ENSMUSG00000038264	Sema7a			-3.10794	1.22e-07	-5.92028	1.13e-20	0	1	1
ENSMUSG00000038280	Ostm1					1.2586	0.05115	0	0	1
ENSMUSG00000038291	Snx25			1.18424	0.0984416			0	1	0
ENSMUSG00000038301	Snx10					1.27741	0.0924511	0	0	1
ENSMUSG00000038302	Afg1l					-1.19271	0.0256857	0	0	1
ENSMUSG00000038304	Cd160					-1.54894	0.048644	0	0	1
ENSMUSG00000038331	Satb2					1.19407	0.0555451	0	0	1
ENSMUSG00000038342	Mlxip					1.26105	0.0138321	0	0	1
ENSMUSG00000038366	Lasp1			-1.19659	0.0545876	-1.19383	0.0240815	0	1	1
ENSMUSG00000038375	Trp53inp2					1.17301	0.0693	0	0	1
ENSMUSG00000038388	Mpp6					1.44453	0.0337031	0	0	1
ENSMUSG00000038402	Foxf2					-1.35335	0.0479181	0	0	1
ENSMUSG00000038412	Higd1a					-1.35611	0.0546974	0	0	1
ENSMUSG00000038418	Egr1					-2.9955	0.0215593	0	0	1
ENSMUSG00000038429	Usp5			-1.14528	0.0136147	-1.16702	0.000898404	0	1	1
ENSMUSG00000038462	Uqcrfs1					-1.25741	0.0303747	0	0	1
ENSMUSG00000038507	Parp12					1.27436	0.0249907	0	0	1
ENSMUSG00000038567	Cyp24a1					-25.8099	3.98e-05	0	0	1
ENSMUSG00000038580	Sct					-1.36102	0.0521419	0	0	1
ENSMUSG00000038591	Colec10					1.51344	0.0303153	0	0	1
ENSMUSG00000038593	Tctn1					1.50605	0.0131966	0	0	1
ENSMUSG00000038623	Tm6sf1			2.12323	0.00569573	2.58971	2.74e-05	0	1	1
ENSMUSG00000038642	Ctss					1.37137	0.00210522	0	0	1
ENSMUSG00000038668	Lpar1					-1.18724	0.0825191	0	0	1
ENSMUSG00000038670	Mybpc2					1.97178	0.0774992	0	0	1
ENSMUSG00000038683	Pak1ip1					-1.21645	0.0289516	0	0	1
ENSMUSG00000038692	Hoxb4			1.31189	0.00540873	1.2604	0.00979812	0	1	1
ENSMUSG00000038712	Mindy1			-1.17259	0.0691866	-1.16223	0.0430034	0	1	1
ENSMUSG00000038717	Atp5l					-1.26637	0.0264586	0	0	1
ENSMUSG00000038722	Bud31					-1.21782	0.0962167	0	0	1
ENSMUSG00000038773	Kdm3b					1.20482	0.0409925	0	0	1
ENSMUSG00000038780	Smurf1			-1.35595	0.00282885	-1.4384	3.25e-05	0	1	1
ENSMUSG00000038828	Tmem214			-1.25888	0.0608223	-1.30419	0.00719001	0	1	1
ENSMUSG00000038831	Ralgps1					1.23219	0.0324846	0	0	1
ENSMUSG00000038845	Phb					-1.22933	0.0151439	0	0	1
ENSMUSG00000038871	Bpgm					1.1662	0.0524981	0	0	1
ENSMUSG00000038879	Nipal2			-1.43045	0.00445242	-1.48424	0.000295099	0	1	1
ENSMUSG00000038886	Man2a2					1.3949	0.0329788	0	0	1
ENSMUSG00000038894	Irs2			-1.46216	0.00499308	-1.33799	0.0229471	0	1	1
ENSMUSG00000038909	Kat7					-1.12223	0.0377033	0	0	1
ENSMUSG00000038930	Rccd1					1.282	0.0430236	0	0	1
ENSMUSG00000038943	Prc1					1.75037	0.0259927	0	0	1
ENSMUSG00000038949	Cnst					1.2599	0.00270089	0	0	1
ENSMUSG00000038975	Rabggtb					-1.25635	0.000366257	0	0	1
ENSMUSG00000038984	Tspyl5			1.72826	0.0988497			0	1	0
ENSMUSG00000038987	Cfap157					-1.4737	0.0721353	0	0	1
ENSMUSG00000039001	Rps21					-1.31417	0.0866297	0	0	1
ENSMUSG00000039050	Osbpl2					1.17893	0.05088	0	0	1
ENSMUSG00000039103	Nexn					1.30452	0.099995	0	0	1
ENSMUSG00000039105	Atp6v1g1					-1.1948	0.0988545	0	0	1
ENSMUSG00000039109	F13a1					1.62894	0.0635898	0	0	1
ENSMUSG00000039110	Mycbpap			1.45647	0.0401331	1.67336	0.000318337	0	1	1
ENSMUSG00000039114	Nrn1					-1.82951	0.0355706	0	0	1
ENSMUSG00000039115	Itga9			1.29656	0.0312655	1.65643	9.54e-09	0	1	1
ENSMUSG00000039126	Prune2					1.43897	0.0130787	0	0	1
ENSMUSG00000039208	Metrnl					-1.55976	0.00107834	0	0	1
ENSMUSG00000039210	Gpatch2					1.21279	0.0192518	0	0	1
ENSMUSG00000039236	Isg20					-1.21028	0.0958338	0	0	1
ENSMUSG00000039242	B3galnt2					1.26754	0.0284485	0	0	1
ENSMUSG00000039262	Prrc2b					1.17575	0.0622016	0	0	1
ENSMUSG00000039298	Cdk5rap2					1.23095	0.0727137	0	0	1
ENSMUSG00000039304	Tnfsf10					1.71716	0.0013388	0	0	1
ENSMUSG00000039323	Igfbp2			2.60308	0.0141236	5.21026	3.47e-08	0	1	1
ENSMUSG00000039329	Tex19.1					3.16432	6.8e-07	0	0	1
ENSMUSG00000039364	Sectm1b					1.42814	0.000232788	0	0	1
ENSMUSG00000039384	Dusp10					-1.60318	0.00754657	0	0	1
ENSMUSG00000039396	Neil3					1.49527	0.061605	0	0	1
ENSMUSG00000039428	Tmem135					-1.2817	0.00988555	0	0	1
ENSMUSG00000039477	Tnrc18					1.29563	0.0857032	0	0	1
ENSMUSG00000039501	Znfx1					1.20157	0.0351334	0	0	1
ENSMUSG00000039515	Ptpa			-1.12466	0.0578237	-1.13501	0.0122501	0	1	1
ENSMUSG00000039611	Pgap4					-1.25937	0.0128968	0	0	1
ENSMUSG00000039616	Mocos					-1.22059	0.0608712	0	0	1
ENSMUSG00000039661	Dusp26					-1.69143	0.0719221	0	0	1
ENSMUSG00000039697	Ncoa7					-1.41568	0.0492381	0	0	1
ENSMUSG00000039703	Nploc4					-1.16086	0.0198369	0	0	1
ENSMUSG00000039768	Dnajc11					-1.20315	0.0140708	0	0	1
ENSMUSG00000039774	Galnt12					1.14383	0.0557895	0	0	1
ENSMUSG00000039835	Nhsl1					1.27818	0.0145909	0	0	1
ENSMUSG00000039878	Slc39a5			-1.22048	0.0352507	-1.16677	0.0739901	0	1	1
ENSMUSG00000039879	Heca					1.24759	0.0768994	0	0	1
ENSMUSG00000039901	Armh3					-1.19002	0.0953163	0	0	1
ENSMUSG00000039903	Eva1c					-1.7223	0.0662452	0	0	1
ENSMUSG00000039904	Gpr37					2.74177	0.000343267	0	0	1
ENSMUSG00000039942	Ptger4					-1.28801	0.0131263	0	0	1
ENSMUSG00000039981	Zc3h12d					1.25834	0.0450864	0	0	1
ENSMUSG00000040006	Ginm1					-1.16842	0.00539152	0	0	1
ENSMUSG00000040028	Elavl1					-1.18944	0.0306966	0	0	1
ENSMUSG00000040033	Stat2					1.41184	0.0181386	0	0	1
ENSMUSG00000040046	Tph1					1.55471	0.00723364	0	0	1
ENSMUSG00000040048	Ndufb10					-1.25807	0.0948868	0	0	1
ENSMUSG00000040112	Mrps35					-1.20853	0.0039946	0	0	1
ENSMUSG00000040121	Rep15			-1.29292	0.0139126	-1.33841	0.000984129	0	1	1
ENSMUSG00000040124	Gorab					-1.24584	0.026202	0	0	1
ENSMUSG00000040128	Pnrc1			-1.27631	0.0988497			0	1	0
ENSMUSG00000040146	Rgl3					1.61094	0.0480573	0	0	1
ENSMUSG00000040158	Tax1bp3					-1.36707	0.00330023	0	0	1
ENSMUSG00000040187	Arntl2					1.48262	0.0721353	0	0	1
ENSMUSG00000040188	Scamp2			-1.18526	0.0275185	-1.17792	0.0142791	0	1	1
ENSMUSG00000040189	Odad1					1.48427	0.000131147	0	0	1
ENSMUSG00000040195	Nemp1					1.36527	0.0241199	0	0	1
ENSMUSG00000040212	Emp3					1.3055	0.0398118	0	0	1
ENSMUSG00000040234	Tm7sf3			1.25314	0.00636252	1.38408	1.27e-06	0	1	1
ENSMUSG00000040253	Gbp7					1.44663	0.00115348	0	0	1
ENSMUSG00000040260	Daam2					-1.35979	0.00139091	0	0	1
ENSMUSG00000040276	Pacsin1					-1.4458	0.0476758	0	0	1
ENSMUSG00000040283	Btnl9			-1.39741	0.0928114			0	1	0
ENSMUSG00000040296	Ddx58			1.39049	0.0616166	1.44934	0.00925175	0	1	1
ENSMUSG00000040322	Slc25a24			-1.27949	0.0910836	-1.41902	0.00136465	0	1	1
ENSMUSG00000040328	Olfr56					1.96323	0.0383701	0	0	1
ENSMUSG00000040351	Ankib1					1.283	0.0476758	0	0	1
ENSMUSG00000040364	Sec1			-3.70997	0.0133769	-3.80474	0.00389344	0	1	1
ENSMUSG00000040370	Etfrf1					-1.32785	0.00180811	0	0	1
ENSMUSG00000040390	Map3k10					1.24682	0.0635743	0	0	1
ENSMUSG00000040435	Ppp1r15a			-1.47875	0.0259424	-1.58564	0.00146381	0	1	1
ENSMUSG00000040472	Rabggta					-1.16291	0.0384199	0	0	1
ENSMUSG00000040502	Marchf9					1.39726	0.046134	0	0	1
ENSMUSG00000040511	Pvr			-1.4075	0.086069	-1.51232	0.00803416	0	1	1
ENSMUSG00000040532	Abhd11					-1.15323	0.0993626	0	0	1
ENSMUSG00000040543	Pitpnm3					1.38101	0.00723364	0	0	1
ENSMUSG00000040584	Abcb1a			-1.57744	8.34e-05	-1.77997	1.16e-08	0	1	1
ENSMUSG00000040600	Eps8l3					-1.32986	0.00310247	0	0	1
ENSMUSG00000040605	Bace2			-1.27244	0.0911605	-1.23903	0.0778488	0	1	1
ENSMUSG00000040606	Kazn					1.51907	0.00104279	0	0	1
ENSMUSG00000040612	Ildr2					2.69648	0.0306569	0	0	1
ENSMUSG00000040624	Plekhg1					1.33722	0.0368237	0	0	1
ENSMUSG00000040649	Rimklb					-2.96449	0.0213637	0	0	1
ENSMUSG00000040666	Sh3bgr					1.55718	0.0172214	0	0	1
ENSMUSG00000040680	Kremen2					1.51384	0.0248849	0	0	1
ENSMUSG00000040690	Col16a1					1.47767	0.0377033	0	0	1
ENSMUSG00000040694	Apobec2			1.58713	0.0975804	1.70937	0.0140792	0	1	1
ENSMUSG00000040701	Ap1g2			-1.17117	0.0582863	-1.16609	0.0288404	0	1	1
ENSMUSG00000040717	Il17rd					1.37158	0.0435486	0	0	1
ENSMUSG00000040722	Scamp5					1.19516	0.0232985	0	0	1
ENSMUSG00000040746	Rnf167					1.24525	0.00380751	0	0	1
ENSMUSG00000040842	Szrd1			-1.15104	0.082786	-1.12802	0.0866292	0	1	1
ENSMUSG00000040896	Kcnd3			1.41518	0.0998414	1.58807	0.00384363	0	1	1
ENSMUSG00000040928	S100pbp			1.29801	0.00220796	1.40616	1.94e-06	0	1	1
ENSMUSG00000040950	Mgl2					1.44999	0.0825191	0	0	1
ENSMUSG00000040997	Abhd4			-1.2072	0.0940326			0	1	0
ENSMUSG00000041012	Cmtm8					1.23362	0.0605624	0	0	1
ENSMUSG00000041040	Fam117b					1.3752	0.00314699	0	0	1
ENSMUSG00000041073	Nacad			1.69389	0.0125024	2.28666	7.01e-07	0	1	1
ENSMUSG00000041084	Ostc					-1.22592	0.0615551	0	0	1
ENSMUSG00000041119	Pde9a					-2.17402	5.9e-08	0	0	1
ENSMUSG00000041324	Inhba					-1.81271	0.0330795	0	0	1
ENSMUSG00000041355	Ssr2					-1.229	0.0103795	0	0	1
ENSMUSG00000041358	Nutm1					-4.4974	0.0198766	0	0	1
ENSMUSG00000041360	Pum3					-1.20705	0.0638801	0	0	1
ENSMUSG00000041361	Myzap					-1.23211	0.0495327	0	0	1
ENSMUSG00000041420	Meis3					1.45918	0.0331616	0	0	1
ENSMUSG00000041453	Rpl21					-1.27434	0.0138874	0	0	1
ENSMUSG00000041476	Smpx			1.56437	0.0360274	1.75336	0.000962943	0	1	1
ENSMUSG00000041506	Rrp9					-1.31372	0.0215776	0	0	1
ENSMUSG00000041515	Irf8					1.59475	0.0184254	0	0	1
ENSMUSG00000041530	Ago1					1.20408	0.0110111	0	0	1
ENSMUSG00000041592	Sdk2					1.76281	0.0183222	0	0	1
ENSMUSG00000041607	Mbp			1.19837	0.094378	1.23446	0.0132479	0	1	1
ENSMUSG00000041642	Kif21b					1.60557	0.000232788	0	0	1
ENSMUSG00000041650	Pcca					1.26815	0.00271577	0	0	1
ENSMUSG00000041670	Rims1					1.63199	0.00276866	0	0	1
ENSMUSG00000041720	Pi4ka					1.15408	0.0383701	0	0	1
ENSMUSG00000041731	Pgm5			1.38742	0.0517193	1.5869	0.000346407	0	1	1
ENSMUSG00000041765	Ubac2					1.09712	0.0990267	0	0	1
ENSMUSG00000041769	Ppp2r2d			-1.22407	0.0353559	-1.2069	0.023797	0	1	1
ENSMUSG00000041779	Tram2					1.21649	0.0704957	0	0	1
ENSMUSG00000041827	Oasl1					-1.30473	0.099995	0	0	1
ENSMUSG00000041842	Fhdc1					-1.4939	0.00776774	0	0	1
ENSMUSG00000041845	Rhod					-1.38551	0.0085131	0	0	1
ENSMUSG00000041852	Tcf20					1.14454	0.0132155	0	0	1
ENSMUSG00000041886	Macc1					-1.66767	0.00632628	0	0	1
ENSMUSG00000041895	Wipi1					1.31228	0.0141647	0	0	1
ENSMUSG00000041915	Ammecr1l					1.21422	0.0108603	0	0	1
ENSMUSG00000041936	Agrn					1.14982	0.0981428	0	0	1
ENSMUSG00000041977	Arhgef11					1.25673	0.00117284	0	0	1
ENSMUSG00000042015	Wdr41					-1.19209	0.0195976	0	0	1
ENSMUSG00000042050	Dync2i1					1.23515	0.0364811	0	0	1
ENSMUSG00000042073	Abhd14b					-1.16675	0.048644	0	0	1
ENSMUSG00000042129	Rassf4					1.37575	0.00889681	0	0	1
ENSMUSG00000042148	Cox10					-1.16104	0.0648492	0	0	1
ENSMUSG00000042155	Klhl23					1.70639	0.0125757	0	0	1
ENSMUSG00000042195	Slc35f2					1.35893	0.000435463	0	0	1
ENSMUSG00000042215	Bag2					1.82193	0.00399285	0	0	1
ENSMUSG00000042246	Tmc7					-1.37527	0.0229471	0	0	1
ENSMUSG00000042254	Cilp					2.68847	0.0579489	0	0	1
ENSMUSG00000042284	Itga1					1.34631	0.00831423	0	0	1
ENSMUSG00000042306	S100a14			-1.72674	0.048697	-2.1545	0.000339603	0	1	1
ENSMUSG00000042312	S100a13					-1.35433	0.0299798	0	0	1
ENSMUSG00000042333	Tnfrsf14			1.68611	0.00295384	1.85612	3.93e-05	0	1	1
ENSMUSG00000042349	Ikbke					1.22203	0.0263722	0	0	1
ENSMUSG00000042350	Arel1					1.24289	0.00300356	0	0	1
ENSMUSG00000042359	Osbpl6					1.27249	0.0256335	0	0	1
ENSMUSG00000042367	Gjb3			-1.3401	0.0564884	-1.46638	0.00138498	0	1	1
ENSMUSG00000042379	Esm1					-3.0842	0.0582235	0	0	1
ENSMUSG00000042428	Mgat3					1.23359	0.000724617	0	0	1
ENSMUSG00000042436	Mfap4					2.28087	0.000258791	0	0	1
ENSMUSG00000042447	Mios					-1.19291	0.0836975	0	0	1
ENSMUSG00000042485	Mustn1					1.40965	0.0764758	0	0	1
ENSMUSG00000042510	AA986860					-1.33676	0.0540246	0	0	1
ENSMUSG00000042557	Sin3a					1.17329	0.0941927	0	0	1
ENSMUSG00000042569	Dhrs7b					-1.23991	0.0047152	0	0	1
ENSMUSG00000042607	Asb4					1.64088	0.00922428	0	0	1
ENSMUSG00000042613	Pbxip1					1.20231	0.0748269	0	0	1
ENSMUSG00000042622	Maff			-1.57901	0.0386652	-1.90628	0.000177999	0	1	1
ENSMUSG00000042626	Shc1					-1.1359	0.0755317	0	0	1
ENSMUSG00000042650	Alkbh5			-1.13261	0.098859			0	1	0
ENSMUSG00000042672	Dcst1			1.52595	0.0582863	1.81714	0.000379779	0	1	1
ENSMUSG00000042677	Zc3h12a					1.45516	0.0191081	0	0	1
ENSMUSG00000042686	Jph1					-1.62123	0.0719221	0	0	1
ENSMUSG00000042709	Atpaf2					-1.15589	0.0256335	0	0	1
ENSMUSG00000042729	Wdr74					-1.14711	0.0927927	0	0	1
ENSMUSG00000042766	Trim46					1.57811	0.0350816	0	0	1
ENSMUSG00000042826	Fgf11					1.5328	0.0227078	0	0	1
ENSMUSG00000042978	Sbk1					1.70802	0.00321244	0	0	1
ENSMUSG00000043091	Tuba1c					-1.49431	0.0261634	0	0	1
ENSMUSG00000043155	Hpdl					-1.52181	0.0105992	0	0	1
ENSMUSG00000043279	Trim56					1.38175	0.000205594	0	0	1
ENSMUSG00000043284	Tmem11					-1.29665	0.0906637	0	0	1
ENSMUSG00000043301	Kcnj6					2.52054	0.00119363	0	0	1
ENSMUSG00000043421	Hilpda			-2.30793	0.000300796	-3.29589	2.02e-09	0	1	1
ENSMUSG00000043432	Leng9			-1.4042	0.00199603	-1.42041	0.000328844	0	1	1
ENSMUSG00000043460	Elfn2					1.56438	0.0408913	0	0	1
ENSMUSG00000043587	Pxylp1					1.222	0.0959976	0	0	1
ENSMUSG00000043621	Ubxn10					1.42233	0.0392327	0	0	1
ENSMUSG00000043832	Clec4a3					2.25147	0.0184523	0	0	1
ENSMUSG00000043895	S1pr2					1.35005	0.0483695	0	0	1
ENSMUSG00000043913	Ccdc60					1.74752	0.0314969	0	0	1
ENSMUSG00000043924	Ncmap					-1.82023	0.0449709	0	0	1
ENSMUSG00000043987	Cep164					1.282	0.0931846	0	0	1
ENSMUSG00000044037	Als2cl			-1.32616	0.011088	-1.43534	8.27e-05	0	1	1
ENSMUSG00000044072	Eml6					1.35788	0.0264222	0	0	1
ENSMUSG00000044080	S100a1			-1.68791	0.00261224	-1.54993	0.00680635	0	1	1
ENSMUSG00000044164	Rnf182					3.30316	0.0820743	0	0	1
ENSMUSG00000044224	Dnajc21					-1.15989	0.0515351	0	0	1
ENSMUSG00000044252	Osbpl1a			1.3085	0.0531656	1.28235	0.0362524	0	1	1
ENSMUSG00000044279	Crb3					-1.23394	0.0867868	0	0	1
ENSMUSG00000044345	Marveld1					1.32988	0.0763008	0	0	1
ENSMUSG00000044367	Slc16a13					1.30397	0.0207831	0	0	1
ENSMUSG00000044447	Dock5			-1.26893	0.0228949	-1.27228	0.00737096	0	1	1
ENSMUSG00000044465	Fam160a2			-1.24716	0.098859	-1.31361	0.00845172	0	1	1
ENSMUSG00000044468	Tent5c					1.41967	0.0595069	0	0	1
ENSMUSG00000044502	Bod1					-1.18463	0.0248305	0	0	1
ENSMUSG00000044519	Zfp488					2.67848	0.0487298	0	0	1
ENSMUSG00000044646	Zbtb7c			-1.68588	0.000785274	-2.06969	2.89e-08	0	1	1
ENSMUSG00000044719	E230025N22Rik			1.3857	0.0849896	1.59312	0.000978839	0	1	1
ENSMUSG00000044734	Serpinb1a					-1.26614	0.00585067	0	0	1
ENSMUSG00000044768	Macir					-1.26429	0.0126709	0	0	1
ENSMUSG00000044786	Zfp36					-1.74865	0.00945473	0	0	1
ENSMUSG00000044792	Isca1					-1.19758	0.0704554	0	0	1
ENSMUSG00000044795	Cyb5d1					1.21221	0.0766814	0	0	1
ENSMUSG00000044813	Shb					-1.5541	0.00678208	0	0	1
ENSMUSG00000044860	Gm1123					-1.29253	0.0302319	0	0	1
ENSMUSG00000044864	Ankrd50			-1.17489	0.0206122			0	1	0
ENSMUSG00000044876	Zfp444					1.37386	0.0489149	0	0	1
ENSMUSG00000044966	Fbxo48					2.70783	0.0947241	0	0	1
ENSMUSG00000045019	Acer1			-1.30314	0.00903654	-1.37522	0.000177999	0	1	1
ENSMUSG00000045027	Prss22			-11.0941	0.000300796	-6.37528	0.00229382	0	1	1
ENSMUSG00000045039	Megf8					1.21077	0.0579489	0	0	1
ENSMUSG00000045100	Slc25a26					-1.22062	0.0411073	0	0	1
ENSMUSG00000045246	Kcng4					2.31225	7.72e-05	0	0	1
ENSMUSG00000045282	Tmem86b					-1.23501	0.0762456	0	0	1
ENSMUSG00000045287	Rtn4rl1					1.34402	0.0840839	0	0	1
ENSMUSG00000045294	Insig1					-1.57372	0.0105992	0	0	1
ENSMUSG00000045312	Lhfpl2			-1.23384	0.0607412	-1.25604	0.0126183	0	1	1
ENSMUSG00000045404	Kcnk13					2.03618	0.0328287	0	0	1
ENSMUSG00000045545	Krt14			-5.31483	0.00340197	-3.14276	0.0219401	0	1	1
ENSMUSG00000045613	Chrm2			1.45772	0.0849896	1.645	0.00299863	0	1	1
ENSMUSG00000045631	Tmprss12					1.66296	0.00258304	0	0	1
ENSMUSG00000045636	Mtus1					1.14802	0.0632621	0	0	1
ENSMUSG00000045672	Col27a1					1.51183	0.0777168	0	0	1
ENSMUSG00000045679	Pqlc3					-1.23544	0.0302245	0	0	1
ENSMUSG00000045725	Prr15					-1.29347	0.0835421	0	0	1
ENSMUSG00000045775	Slc16a5					-1.26387	0.087224	0	0	1
ENSMUSG00000045822	Zswim3					1.21404	0.0828341	0	0	1
ENSMUSG00000045838	Ccdc9b					1.27741	0.00922149	0	0	1
ENSMUSG00000045868	Gvin1					2.26576	0.0290735	0	0	1
ENSMUSG00000045932	Ifit2					1.52201	0.0450071	0	0	1
ENSMUSG00000046079	Lrrc8d			-1.25138	0.0539719			0	1	0
ENSMUSG00000046223	Plaur			-2.74485	1.74e-05	-3.72814	2.06e-10	0	1	1
ENSMUSG00000046314	Stxbp6			1.30597	0.00261224	1.38679	1.49e-05	0	1	1
ENSMUSG00000046324	Ermp1			-1.2809	0.0317867	-1.32328	0.00330023	0	1	1
ENSMUSG00000046402	Rbp1			-1.64079	0.00573948	-1.64706	0.00152706	0	1	1
ENSMUSG00000046442	Ppm1e					1.25965	0.0795065	0	0	1
ENSMUSG00000046447	Camk2n1			1.55756	7.45e-05	2.00122	2.63e-13	0	1	1
ENSMUSG00000046456	Tmem150b			-1.40185	0.0777091	-1.52085	0.00516144	0	1	1
ENSMUSG00000046572	Zfp518b					1.44274	0.0384199	0	0	1
ENSMUSG00000046573	Lyrm4					-1.35158	0.0171055	0	0	1
ENSMUSG00000046598	Bdh1					-1.13179	0.0772479	0	0	1
ENSMUSG00000046605	B3gntl1					1.30964	0.0156946	0	0	1
ENSMUSG00000046623	Gjb4			-2.69594	0.0532237	-5.7394	3.48e-05	0	1	1
ENSMUSG00000046694	Tent5b					2.98415	2.79e-05	0	0	1
ENSMUSG00000046707	Csnk2a2					-1.15673	0.0597316	0	0	1
ENSMUSG00000046718	Bst2					1.434	0.0782944	0	0	1
ENSMUSG00000046733	Gprc5a			-1.63785	0.00400024	-2.14503	3.45e-08	0	1	1
ENSMUSG00000046753	Ccdc66					1.31952	0.010933	0	0	1
ENSMUSG00000046761	Fam83h					-1.3853	0.0103286	0	0	1
ENSMUSG00000046814	Gchfr					1.45853	0.0469192	0	0	1
ENSMUSG00000046818	Ddit4l					-2.35865	0.0268769	0	0	1
ENSMUSG00000046959	Slc26a1			-1.86009	0.0564884			0	1	0
ENSMUSG00000046982	Tshz1					1.16175	0.0171286	0	0	1
ENSMUSG00000047003	Zfp41					1.49778	0.00928436	0	0	1
ENSMUSG00000047021	Cfap65			2.74349	0.00130458	4.21055	2.85e-08	0	1	1
ENSMUSG00000047037	Nipa1			1.39875	0.00540873	1.29711	0.0228629	0	1	1
ENSMUSG00000047044	D030056L22Rik					-1.33811	0.0424317	0	0	1
ENSMUSG00000047090	Tmem198b					1.3578	0.0140725	0	0	1
ENSMUSG00000047098	Rnf31					1.25713	0.0490887	0	0	1
ENSMUSG00000047104	Pbp2					-2.33228	0.00087426	0	0	1
ENSMUSG00000047123	Ticam1			-1.34748	0.0558549	-1.28453	0.0689509	0	1	1
ENSMUSG00000047153	Khnyn					1.2395	0.0579489	0	0	1
ENSMUSG00000047187	Rab2a					-1.15255	0.0612944	0	0	1
ENSMUSG00000047246	H2bc6			1.62099	0.00842995	2.01222	1.71e-06	0	1	1
ENSMUSG00000047281	Sfn			-1.71633	0.0334238	-1.81451	0.00468416	0	1	1
ENSMUSG00000047344	Lancl3			2.30083	0.0612228	3.29713	0.000320647	0	1	1
ENSMUSG00000047394	Odf3b					2.08339	0.0094635	0	0	1
ENSMUSG00000047409	Ctdspl					1.14059	0.0288124	0	0	1
ENSMUSG00000047446	Arl4a					-1.2467	0.0573043	0	0	1
ENSMUSG00000047496	Rnf152					1.40928	0.0801686	0	0	1
ENSMUSG00000047501	Cldn4			-1.93928	7.45e-05	-3.10972	5.34e-16	0	1	1
ENSMUSG00000047562	Mmp10			-4.73633	0.0592225	-6.21571	0.0067847	0	1	1
ENSMUSG00000047613	A430005L14Rik					-1.23902	0.0205129	0	0	1
ENSMUSG00000047638	Nr1h4					-1.21502	0.0819289	0	0	1
ENSMUSG00000047714	Ppp1r2					-1.28192	0.000509565	0	0	1
ENSMUSG00000047719	Ubiad1					-1.23887	0.0605224	0	0	1
ENSMUSG00000047728	Ly6g2			2.09324	0.000630336	2.00929	0.00041644	0	1	1
ENSMUSG00000047730	Fcgbp			-1.33322	0.0754593			0	1	0
ENSMUSG00000047767	Atg16l2			1.51424	0.00158086	2.04951	1.01e-11	0	1	1
ENSMUSG00000047797	Gjb1					-1.26058	0.0635209	0	0	1
ENSMUSG00000047842	Diras2					2.05565	0.0226093	0	0	1
ENSMUSG00000047898	Ccr4					3.12234	0.0931303	0	0	1
ENSMUSG00000047989	Ino80c			-1.25416	0.0648139	-1.3439	0.0019583	0	1	1
ENSMUSG00000047990	C2cd4a					-2.83427	0.0195976	0	0	1
ENSMUSG00000048076	Arf1			-1.18797	0.0380745	-1.19891	0.00887921	0	1	1
ENSMUSG00000048096	Lmod1					1.50651	0.0734908	0	0	1
ENSMUSG00000048126	Col6a3					1.48568	0.00180597	0	0	1
ENSMUSG00000048217	Nags	1.78785	0.0273941	2.39405	3.74e-08	2.70326	6.55e-12	1	1	1
ENSMUSG00000048218	Amigo2					-1.30776	0.0999108	0	0	1
ENSMUSG00000048232	Fbxo10			1.50068	0.0595226	1.71195	0.00120665	0	1	1
ENSMUSG00000048251	Bcl11b			1.24398	0.0373292	1.18548	0.0756858	0	1	1
ENSMUSG00000048279	Sacs					1.60347	0.0264222	0	0	1
ENSMUSG00000048307	Ankrd46					1.25201	0.0612736	0	0	1
ENSMUSG00000048329	Mfsd6l					-1.35305	0.0324846	0	0	1
ENSMUSG00000048337	Npy4r					1.55414	0.0766814	0	0	1
ENSMUSG00000048351	Coa7					-1.27599	0.0190447	0	0	1
ENSMUSG00000048440	Cyp4f16					-1.27684	0.0208987	0	0	1
ENSMUSG00000048572	Tmem252			1.49644	0.0109804	1.69951	4.55e-05	0	1	1
ENSMUSG00000048612	Myof					-1.34096	0.085525	0	0	1
ENSMUSG00000048647	Exd1					1.46414	0.0172466	0	0	1
ENSMUSG00000048728	Zfp454			2.05847	0.0683829	1.81773	0.0903964	0	1	1
ENSMUSG00000048732	Klhl11			1.74835	0.0582863	2.03628	0.00183499	0	1	1
ENSMUSG00000048758	Rpl29					-1.18596	0.0935492	0	0	1
ENSMUSG00000048763	Hoxb3					1.24169	0.0379361	0	0	1
ENSMUSG00000048764	Tmprss11f					-3.05591	0.0860239	0	0	1
ENSMUSG00000048856	Slc25a47			1.20597	0.0734859	1.29763	0.0010415	0	1	1
ENSMUSG00000048915	Efna5					1.40855	0.0322667	0	0	1
ENSMUSG00000048960	Prex2					-1.38905	0.0450864	0	0	1
ENSMUSG00000048970	C1galt1c1			-1.18902	0.0683829	-1.2651	0.00132059	0	1	1
ENSMUSG00000049037	Clec4a1			1.89187	0.00413255	1.86274	0.00169727	0	1	1
ENSMUSG00000049047	Armcx3					1.1861	0.0680202	0	0	1
ENSMUSG00000049103	Ccr2			1.94593	0.0157409	1.99818	0.00365766	0	1	1
ENSMUSG00000049122	Frmd3					-2.33022	0.00180597	0	0	1
ENSMUSG00000049225	Pdp1					-1.61515	0.00012078	0	0	1
ENSMUSG00000049287	Iba57					-1.16101	0.085921	0	0	1
ENSMUSG00000049288	Lix1l					1.2025	0.086958	0	0	1
ENSMUSG00000049303	Syt12					-1.44683	0.0337224	0	0	1
ENSMUSG00000049313	Sorl1					1.34858	4.17e-05	0	0	1
ENSMUSG00000049350	Zg16			-1.73569	3.18e-06	-1.87296	5.03e-09	0	1	1
ENSMUSG00000049482	Ctu2					-1.33899	0.00886135	0	0	1
ENSMUSG00000049502	Dtx3l					1.8752	0.000127931	0	0	1
ENSMUSG00000049517	Rps23					-1.68186	0.0490512	0	0	1
ENSMUSG00000049550	Clip1					1.19151	0.0263254	0	0	1
ENSMUSG00000049580	Tsku					-1.40624	0.0057806	0	0	1
ENSMUSG00000049588	Ccdc69					1.56249	0.0448897	0	0	1
ENSMUSG00000049755	Zfp672					-1.13297	0.0334573	0	0	1
ENSMUSG00000049811	Fam161a					1.25394	0.0746186	0	0	1
ENSMUSG00000049960	Mrps16					-1.21308	0.0270119	0	0	1
ENSMUSG00000050288	Fzd2					1.5061	0.0818747	0	0	1
ENSMUSG00000050295	Foxc1					-2.47795	0.0517461	0	0	1
ENSMUSG00000050315	Synpo2			1.60262	0.00101756	2.27454	1.78e-12	0	1	1
ENSMUSG00000050335	Lgals3					-1.35597	0.044037	0	0	1
ENSMUSG00000050359	Sprr1a			-2.49337	0.00646286	-3.02759	8.81e-05	0	1	1
ENSMUSG00000050503	Fbxl22			1.60576	0.0400308	1.96057	0.000159568	0	1	1
ENSMUSG00000050549	Fam241a					-1.30033	0.000370334	0	0	1
ENSMUSG00000050552	Lamtor4					-1.26127	0.00289761	0	0	1
ENSMUSG00000050608	Micos10					-1.23242	0.0496522	0	0	1
ENSMUSG00000050627	Gpd1l					1.22779	0.00180597	0	0	1
ENSMUSG00000050671	Ism2					-1.87848	0.0757895	0	0	1
ENSMUSG00000050700	Emilin3					3.15859	0.0509874	0	0	1
ENSMUSG00000050747	Trim15					-2.27094	0.000902983	0	0	1
ENSMUSG00000050840	Cdh20					1.86202	0.021119	0	0	1
ENSMUSG00000050854	Tmem125			-1.43266	0.00789044	-1.50917	0.000344348	0	1	1
ENSMUSG00000050860	Phospho1					-1.57092	0.0960925	0	0	1
ENSMUSG00000050910	Cdr2l			-1.61381	0.082743	-1.62363	0.032541	0	1	1
ENSMUSG00000050930	Map10					1.40521	0.0721353	0	0	1
ENSMUSG00000050944	Efcab5					1.57885	0.0252269	0	0	1
ENSMUSG00000050973	Gdpgp1					1.28263	0.0914632	0	0	1
ENSMUSG00000051228	Nyx					2.04465	0.0198766	0	0	1
ENSMUSG00000051234	Rnf7					-1.18095	0.0527484	0	0	1
ENSMUSG00000051256	Jagn1					-1.17178	0.0373437	0	0	1
ENSMUSG00000051285	Pcmtd1					1.20984	0.0539216	0	0	1
ENSMUSG00000051331	Cacna1c					1.48099	0.00657197	0	0	1
ENSMUSG00000051343	Rab11fip5					1.35846	0.0694524	0	0	1
ENSMUSG00000051355	Commd1					-1.20683	0.0912966	0	0	1
ENSMUSG00000051359	Ncald					1.25995	0.0212809	0	0	1
ENSMUSG00000051435	Fhad1					1.60826	0.0117828	0	0	1
ENSMUSG00000051627	H1f4			2.33019	0.0301034	4.38376	2.39e-07	0	1	1
ENSMUSG00000051726	Kcnf1	1.48804	0.057504	1.57767	0.000300796	2.22429	1.02e-14	1	1	1
ENSMUSG00000051727	Kctd14					-1.28202	0.0473479	0	0	1
ENSMUSG00000051786	Tubgcp6					1.3483	0.0261575	0	0	1
ENSMUSG00000051906	Cd209f					2.28112	0.0457412	0	0	1
ENSMUSG00000051980	Casr					1.95721	0.0313398	0	0	1
ENSMUSG00000052026	Slc6a7					1.32111	0.0734908	0	0	1
ENSMUSG00000052033	Pfdn4					-1.33277	0.0786806	0	0	1
ENSMUSG00000052102	Gnpda1					1.23306	0.0848714	0	0	1
ENSMUSG00000052105	Mtcl1					1.32043	0.0752281	0	0	1
ENSMUSG00000052151	Plpp2			-1.33919	0.0144211	-1.40222	0.000799564	0	1	1
ENSMUSG00000052212	Cd177					2.17445	0.0204764	0	0	1
ENSMUSG00000052337	Immt					-1.10841	0.0948586	0	0	1
ENSMUSG00000052373	Mpp3					1.3031	0.0069073	0	0	1
ENSMUSG00000052374	Actn2					4.66265	1.87e-06	0	0	1
ENSMUSG00000052485	Tmem171					-1.21395	0.0909355	0	0	1
ENSMUSG00000052534	Pbx1			1.24733	0.0635761	1.23095	0.0399929	0	1	1
ENSMUSG00000052565	H1f3					1.99539	0.0126498	0	0	1
ENSMUSG00000052609	Plekhg3					-1.36306	0.0208426	0	0	1
ENSMUSG00000052676	Zmat1					1.51732	0.0316852	0	0	1
ENSMUSG00000052688	Rab7b					1.4299	0.0522758	0	0	1
ENSMUSG00000052698	Tln2			-1.46241	0.0580812	-1.50969	0.0118386	0	1	1
ENSMUSG00000052776	Oas1a					1.38351	0.0306934	0	0	1
ENSMUSG00000052783	Grk4			1.54412	0.0628492			0	1	0
[truncated: 468 more rows]
