# Supplementary material for: Resistant Potato Starch Alters the Cecal Microbiome and Gene Expression in Mice Fed a Western Diet Based on NHANES Data
Source: Front Nutr. 2022 Mar 22;9:782667. doi: 10.3389/fnut.2022.782667 (PMC8983116; doi:10.3389/fnut.2022.782667)
Supplement: Supplementary file 3 [file Table_3.XLS]

## Sheet: RS10ProximalColonRNAseq 0_2_5_1
Column 1	2_0 log2FoldChange of jtable	2_0 padj of jtable	5_0 log2FoldChange of jsub	5_0 padj of jsub	10_0 log2FoldChange	10_0 padj	RS10_11PCRNAseq2_0	RS10_11PCRNAseq5_0	RS10_11PCRNAseq10_0
0610005C13Rik	-0.116939	0.923837	-0.203771	0.711142	-0.458991	0.30723	1	1	1
0610009B22Rik	-0.0650175	0.886639	0.00321138	0.991286	0.0357211	0.872997	1	1	1
0610009E02Rik	-0.168364	0.816877	-0.10927	0.769086	-0.256198	0.413396	1	1	1
0610009L18Rik	-0.150955	0.778668	-0.194185	0.461243	-0.337783	0.134292	1	1	1
0610010F05Rik	-0.0147668	0.974912	0.0104828	0.972655	0.0666568	0.750041	1	1	1
0610010K14Rik	-0.0791174	0.935149	-0.237873	0.542315	-0.411715	0.225544	1	1	1
0610012G03Rik	0.348595	0.393433	0.242671	0.26598	0.111463	0.633523	1	1	1
0610030E20Rik	-0.0705875	0.821548	-0.00921146	0.966413	0.0178225	0.918781	1	1	1
0610040F04Rik	-0.0405734	0.969348	0.189112	0.663264	0.439913	0.211489	1	1	1
0610040J01Rik	0.0988912	0.687318	0.205253	0.090178	0.198044	0.0737605	1	1	1
1110002L01Rik	-0.0498804	0.946628	-0.0728186	0.833717	0.0212515	0.953003	1	1	1
1110004F10Rik	0.0265303	0.920806	0.0090182	0.955676	0.0400119	0.733651	1	1	1
1110006O24Rik	-0.143739	0.915063	-0.22188	0.706632	-0.622973	0.20389	1	1	1
1110008P14Rik	0.250789	0.449653	0.234165	0.182098	0.181613	0.288131	1	1	1
1110019D14Rik	-0.0877579	0.882517	-0.0374098	0.912511	-0.122336	0.636651	1	1	1
1110020A21Rik	-0.184549	0.828614	-0.298645	0.453718	-0.247425	0.515056	1	1	1
1110025M09Rik	-0.078713	0.944199	0.00991746	0.987956	-0.326329	0.438428	1	1	1
1110032A03Rik	-0.00858684	0.975033	-0.0485202	0.692136	0.011758	0.931589	1	1	1
1110035H17Rik	0.0249658	0.98441	-0.368914	0.482919	-0.371629	0.448653	1	1	1
1110038B12Rik	0.220623	0.64566	0.285927	0.261367	0.0675869	0.82305	1	1	1
1110038F14Rik	0.0490372	0.894125	0.0940002	0.559997	-0.0354773	0.843653	1	1	1
1110051M20Rik	-0.108733	0.726081	-0.223324	0.135883	-0.300327	0.0185623	1	1	1
1110059E24Rik	0.166222	0.593893	0.261899	0.100498	0.386524	0.002806	1	1	1
1110059G10Rik	-0.00842491	0.986532	0.0839809	0.721106	-0.069111	0.767047	1	1	1
1110065P20Rik	0.409078	0.678262	0.154376	0.804407	0.281525	0.601456	1	1	1
1190007I07Rik	-0.148491	0.725217	-0.079545	0.748118	-0.130432	0.546826	1	1	1
1300002E11Rik	0.0174357	0.973775	-0.00287179	0.992078	0.0577521	0.801786	1	1	1
1300014J16Rik	-0.325748	0.700717	-0.346768	0.454424	-0.572544	0.149444	1	1	1
1500002C15Rik	-0.172959	0.803047	0.126612	0.716945	-0.125799	0.710934	1	1	1
1500004A13Rik	-0.053162	0.864822	-0.00853032	0.967015	-0.0674882	0.630125	1	1	1
1500009L16Rik	0.111727	0.919469	0.0493404	0.940061	0.452368	0.266241	1	1	1
1500011B03Rik	0.0379958	0.946628	-0.0285462	0.926411	-0.0687739	0.779089	1	1	1
1500015A07Rik	-0.0964291	0.900822	-0.131582	0.712769	-0.182527	0.567406	1	1	1
1600012H06Rik	0.0184007	0.958597	0.0513219	0.73611	0.113342	0.366556	1	1	1
1600014C10Rik	-0.0788574	0.860048	-0.168315	0.400931	-0.253045	0.140049	1	1	1
1600020E01Rik	-0.166818	0.707781	-0.101102	0.704145	-0.182552	0.418576	1	1	1
1700001L05Rik	-0.170378	0.822433	-0.151531	0.693081	-0.254681	0.441613	1	1	1
1700003D09Rik	-0.619363	0.57203	-0.365543	0.559997	-0.606686	0.267121	1	1	1
1700003E16Rik	-0.0189581	0.975033	0.0104981	0.977897	-0.00656293	0.98586	1	1	1
1700007L15Rik	0.2269	0.804641	0.0307563	0.961322	-0.14029	0.77235	1	1	1
1700008J07Rik	0.0991895	0.88976	0.0307459	0.94452	-0.0578683	0.868614	1	1	1
1700010I14Rik	-0.117707	0.853407	-0.00702167	0.987122	-0.0141989	0.968466	1	1	1
1700016K19Rik	0.385697	0.686404	0.222311	0.702755	0.701688	0.103121	1	1	1
1700017B05Rik	0.0614235	0.885004	0.0589318	0.774195	0.0753063	0.692419	1	1	1
1700019D03Rik	0.207065	0.831026	0.309007	0.507653	0.12213	0.812014	1	1	1
1700020L24Rik	0.100103	0.922739	0.303068	0.471857	0.360443	0.342677	1	1	1
1700021J08Rik	-0.232969	0.768323	-0.282027	0.477233	-0.253157	0.499194	1	1	1
1700023B13Rik	-0.230843	0.875092	0.192612	0.786765	-0.00491945	0.996146	1	1	1
1700025G04Rik	-0.268446	0.574005	-0.232547	0.388083	-0.130419	0.637071	1	1	1
1700029I15Rik	0.207319	0.799946	-0.0900826	0.84996	-0.121842	0.780089	1	1	1
1700030C10Rik	-0.234623	0.828467	-0.200118	0.719772	-0.202974	0.702266	1	1	1
1700030K09Rik	-0.240819	0.641888	-0.235811	0.411726	-0.22876	0.388216	1	1	1
1700037H04Rik	0.0540226	0.853407	-0.0164431	0.930535	0.0476471	0.739455	1	1	1
1700057G04Rik	-0.501526	0.857094	-0.684173	0.611859	-0.640819	0.618419	1	1	1
1700058P15Rik	-0.0833959	0.939595	-0.108326	0.834953	-0.0749872	0.880651	1	1	1
1700066B19Rik	-0.0439938	0.967271	0.231982	0.57321	0.339721	0.345796	1	1	1
1700066M21Rik	-0.0446988	0.941255	0.00982024	0.978804	0.00761993	0.981503	1	1	1
1700086O06Rik	-0.062196	0.93391	0.00631226	0.988851	-0.215154	0.43703	1	1	1
1700088E04Rik	-0.24207	0.792213	-0.199488	0.674146	-0.390832	0.336254	1	1	1
1700096K18Rik	0.259003	0.700876	0.126555	0.760103	0.221982	0.532839	1	1	1
1700097N02Rik	-0.242615	0.907758	-0.0887454	0.942108	-0.849165	0.291513	1	1	1
1700113A16Rik	0.0749728	0.936584	-0.125415	0.766488	-0.0347911	0.939243	1	1	1
1700123O20Rik	0.101657	0.751748	0.0778665	0.664828	0.134387	0.377344	1	1	1
1810009A15Rik	-0.554668	0.697069	-0.257328	0.762825	-0.295543	0.710875	1	1	1
1810010H24Rik	-0.231934	0.751748	-0.19625	0.620676	-0.400238	0.234387	1	1	1
1810012K08Rik	0.107115	0.946628	-0.216573	0.762018	-0.0954913	0.896276	1	1	1
1810013L24Rik	0.0510122	0.842362	0.144384	0.198424	0.178557	0.0631173	1	1	1
1810017P11Rik	-0.0679331	0.947526	-0.294956	0.477233	-0.586173	0.0842375	1	1	1
1810019D21Rik	-0.110017	0.864822	-0.212302	0.465627	-0.272445	0.295237	1	1	1
1810021B22Rik	-0.0696692	0.940116	-0.217376	0.569261	-0.230781	0.515887	1	1	1
1810030O07Rik	-0.00983615	0.969348	0.0225033	0.841601	-0.0432116	0.657877	1	1	1
1810034E14Rik	-0.0605583	0.928496	-0.233074	0.379646	-0.493776	0.0196696	1	1	1
1810037I17Rik	0.226935	0.628048	0.31852	0.200636	0.363231	0.0955848	1	1	1
1810044D09Rik	-0.0492177	0.959612	-0.364669	0.314081	-0.388289	0.247456	1	1	1
1810055G02Rik	0.0788093	0.903058	0.0419294	0.907395	0.272738	0.257697	1	1	1
1810058I24Rik	0.0940528	0.79552	0.041278	0.845113	-0.00921224	0.966082	1	1	1
1810065E05Rik	0.119884	0.91071	0.0288956	0.965703	0.0904871	0.855329	1	1	1
2010001A14Rik	-0.153168	0.666643	-0.20761	0.26598	-0.397016	0.00699829	1	1	1
2010001K21Rik	0.321162	0.628887	0.298834	0.424614	0.416319	0.20389	1	1	1
2010001M07Rik	0.194652	0.884805	0.402251	0.487818	0.053756	0.939243	1	1	1
2010003K11Rik	0.340458	0.700706	0.759274	0.078094	0.566414	0.175861	1	1	1
2010008C14Rik	0.143166	0.846047	0.209374	0.54233	0.133376	0.705668	1	1	1
2010016I18Rik	-0.0618112	0.969348	0.12518	0.873878	0.164252	0.815922	1	1	1
2010103J01Rik	0.338013	0.88976	-0.878793		-0.344017		1	1	1
2010315B03Rik	-0.0699438	0.898657	-0.0132631	0.971117	0.0648963	0.803911	1	1	1
2010320M18Rik	0.0844628	0.835676	0.0768144	0.713465	-0.130365	0.477444	1	1	1
2200002D01Rik	0.202167	0.62999	0.150721	0.536714	0.0930499	0.709525	1	1	1
2210009P08Rik	0.440628	0.420654	0.856949	0.000219403	0.657348	0.00483156	1	1	1
2210016F16Rik	0.302297	0.248701	0.280774	0.0669155	0.224193	0.13056	1	1	1
2210016L21Rik	-0.0272573	0.918737	-0.0645289	0.558105	-0.0851566	0.38832	1	1	1
2210039B01Rik	-0.294148	0.656631	-0.301875	0.415469	-0.299571	0.379761	1	1	1
2210414F02Rik	-0.199607	0.896716	0.0104762	0.991286	0.0772982	0.921432	1	1	1
2300009A05Rik	-0.19447	0.593893	-0.0792073	0.727584	-0.0882226	0.680514	1	1	1
2310001H17Rik	-0.350886	0.53752	-0.144038	0.688643	-0.152369	0.651441	1	1	1
2310009B15Rik	0.191734	0.550503	0.127623	0.491331	0.104171	0.564845	1	1	1
2310010J17Rik	0.129976	0.909774	0.0223343	0.974723	-0.21784	0.654357	1	1	1
2310011J03Rik	0.0516214	0.900822	0.077546	0.680603	-0.00340407	0.988806	1	1	1
2310015A10Rik	-0.184931	0.584485	-0.211941	0.246314	-0.152972	0.38907	1	1	1
2310016G11Rik	-0.0111887	0.991795	-0.00307266	0.996252	0.0335808	0.954951	1	1	1
2310022A10Rik	0.0126286	0.973775	0.0508225	0.753983	-0.00104429	0.996146	1	1	1
2310022B05Rik	0.105245	0.709138	0.0270933	0.891194	0.0547914	0.739455	1	1	1
2310026L22Rik	-0.56674	0.747503	-0.838464	0.347938	-0.587486	0.495506	1	1	1
2310030G06Rik	0.0421193	0.91605	0.077974	0.647559	-0.000374922	0.99858	1	1	1
2310033P09Rik	0.309812	0.424567	0.0921422	0.712892	0.140932	0.515946	1	1	1
2310034G01Rik	0.184755	0.82197	0.139529	0.739875	0.0702513	0.872997	1	1	1
2310039H08Rik	0.188756	0.688816	0.241977	0.338386	0.124191	0.639365	1	1	1
2310040G24Rik	-0.162289	0.821275	-0.031318	0.946557	-0.320282	0.289051	1	1	1
2310061I04Rik	0.0851492	0.771541	0.00581479	0.979572	-0.0733148	0.622247	1	1	1
2410002F23Rik	-0.089675	0.835676	-0.0147061	0.960866	-0.113824	0.571855	1	1	1
2410004B18Rik	0.159623	0.57305	0.156848	0.301041	0.128655	0.375272	1	1	1
2410006H16Rik	-0.0523931	0.910714	-0.243423	0.171132	-0.36556	0.0120791	1	1	1
2500004C02Rik	-0.222302	0.679712	-0.360253	0.191653	-0.332358	0.196422	1	1	1
2510002D24Rik	-0.0697793	0.813323	0.0127147	0.948175	-0.117695	0.348345	1	1	1
2510009E07Rik	-0.0581364	0.875336	-0.0442502	0.818563	-0.0137892	0.946488	1	1	1
2510016D11Rik	0.118048	0.920806	0.12134	0.831933	-0.0502491	0.933314	1	1	1
2510039O18Rik	0.143342	0.548547	0.149042	0.255363	0.0746606	0.585657	1	1	1
2510046G10Rik	-0.182435	0.824836	-0.141375	0.733746	-0.134378	0.740065	1	1	1
2610001J05Rik	0.051848	0.834714	0.0809238	0.488741	-0.0370732	0.76964	1	1	1
2610002M06Rik	-0.0010321	0.997825	0.129094	0.352466	0.123327	0.343074	1	1	1
2610008E11Rik	-0.0667002	0.86596	-0.124443	0.483499	0.00618144	0.978417	1	1	1
2610021A01Rik	-0.17411	0.727986	-0.152245	0.576416	-0.0276806	0.930975	1	1	1
2610035D17Rik	0.0890022	0.886641	0.204174	0.449016	-0.0985637	0.732027	1	1	1
2610044O15Rik8	-0.164812	0.697618	-0.196802	0.388083	-0.138504	0.535364	1	1	1
2610301B20Rik	-0.0229225	0.95621	-0.0881623	0.597277	-0.13975	0.340516	1	1	1
2610306M01Rik	0.0285897	0.972191	-0.208393	0.517238	-0.302419	0.293506	1	1	1
2610318N02Rik	-0.198362	0.822774	-0.203576	0.643258	-0.0404726	0.935733	1	1	1
2610507B11Rik	0.0444414	0.829105	0.0539541	0.596061	0.0830185	0.346604	1	1	1
2610507I01Rik	-0.0714045	0.918493	-0.0246331	0.951407	-0.031508	0.925943	1	1	1
2610528A11Rik	0.0300518	0.971044	-0.0964047	0.795635	-0.143313	0.666828	1	1	1
2610528J11Rik	0.065606	0.848608	0.107128	0.502399	-0.031799	0.858254	1	1	1
2700038G22Rik	-0.17248	0.745656	0.240474	0.350647	0.190855	0.445776	1	1	1
2700046G09Rik	0.129281	0.875336	0.0806381	0.853175	0.179791	0.620381	1	1	1
2700049A03Rik	-0.0926605	0.894125	-0.262398	0.364985	-0.12937	0.671375	1	1	1
2700062C07Rik	0.00886772	0.98482	0.0556225	0.803833	0.0542574	0.801786	1	1	1
2700081O15Rik	-0.0569545	0.902683	-0.1056	0.604341	-0.15412	0.38907	1	1	1
2700097O09Rik	0.124077	0.799946	0.0607482	0.827033	0.179892	0.40819	1	1	1
2810001G20Rik	-0.0282208	0.956381	-0.00722068	0.981572	-0.262457	0.128559	1	1	1
2810002D19Rik	-0.0366448	0.966505	0.0632407	0.873627	-0.0724365	0.841634	1	1	1
2810004N23Rik	-0.000570369	0.998461	0.0663319	0.690726	-0.00395751	0.98592	1	1	1
2810006K23Rik	-0.143527	0.704711	-0.192583	0.330237	-0.226314	0.210217	1	1	1
2810013P06Rik	-0.182023	0.739617	-0.274741	0.321079	-0.254534	0.326924	1	1	1
2810021J22Rik	-0.0744243	0.92063	-0.125188	0.711582	0.0195178	0.959064	1	1	1
2810030D12Rik	-0.177915	0.684058	-0.117332	0.651063	-0.103679	0.679852	1	1	1
2810402E24Rik	0.0106727	0.990294	-0.0942063	0.800271	-0.0532362	0.884847	1	1	1
2810405F17Rik	-0.151491	0.879707	-0.293895	0.509298	-0.316243	0.441272	1	1	1
2810408A11Rik	0.228593	0.624331	-0.116135	0.683964	0.0965871	0.728155	1	1	1
2810410L24Rik	-0.154181	0.813323	-0.214418	0.491145	-0.441075	0.0809287	1	1	1
2810459M11Rik	0.0178891	0.969348	0.0288422	0.900654	-0.071471	0.696775	1	1	1
2900005J15Rik	-0.0108629	0.991019	-0.0248143	0.962233	-0.0575337	0.888985	1	1	1
2900026A02Rik	0.0477487	0.923687	0.0883213	0.689026	0.0580297	0.79602	1	1	1
2900052L18Rik	-0.243624	0.82498	-0.406931	0.432717	-0.163056	0.77139	1	1	1
2900076A07Rik	-0.150202	0.769442	-0.126215	0.645709	-0.106847	0.689969	1	1	1
2900093K20Rik	0.08014	0.919824	0.0957591	0.794735	-0.196803	0.542383	1	1	1
3100003L05Rik	-0.0230882	0.991795	0.0792452	0.955965	1.27674	0.114951	1	1	1
3110001I22Rik	0.14713	0.796771	0.239125	0.364985	0.192488	0.45276	1	1	1
3110040N11Rik	0.0977155	0.752717	0.159735	0.290361	0.0782626	0.627353	1	1	1
3110056K07Rik	-0.206516	0.51177	-0.122976	0.509614	-0.23625	0.124257	1	1	1
3110082I17Rik	-0.118372	0.848547	-0.106444	0.732154	-0.0765433	0.807636	1	1	1
3830403N18Rik	-0.300776	0.824836	0.0338186	0.972655	0.0824738	0.909986	1	1	1
3830406C13Rik	-0.036632	0.941255	0.114399	0.579694	-0.0590159	0.789251	1	1	1
4632404H12Rik	-0.176558	0.77225	-0.112412	0.741048	-0.139499	0.657183	1	1	1
4632428C04Rik	0.13251	0.81636	0.151363	0.58527	0.103215	0.712586	1	1	1
4732440D04Rik	-0.103582	0.920104	-0.0520277	0.93132	-0.174273	0.698577	1	1	1
4732465J04Rik	-0.0440667	0.972671	0.0428439	0.953291	0.44177	0.328444	1	1	1
4833407H14Rik	0.0653536	0.9796	-0.366618		-0.617583		1	1	1
4833408A19Rik	-0.110527	0.928707	-0.075043	0.907046	-0.0789897	0.887735	1	1	1
4833412C05Rik	-0.213399	0.853407	-0.229027	0.687523	-0.208427	0.70442	1	1	1
4833413G10Rik	-0.193351	0.704711	-0.288649	0.272333	-0.209549	0.412945	1	1	1
4833418N02Rik	-0.324889	0.649481	-0.30787	0.44151	-0.256329	0.499275	1	1	1
4833420G17Rik	-0.123678	0.794875	-0.182411	0.431316	-0.141727	0.524768	1	1	1
4833438C02Rik	-0.0573634	0.922753	-0.23132	0.32212	-0.229389	0.293894	1	1	1
4833439L19Rik	0.100448	0.511774	0.0724827	0.42393	0.0725184	0.384608	1	1	1
4921524J17Rik	-0.0854135	0.831625	-0.113786	0.552253	-0.168136	0.323938	1	1	1
4921531C22Rik	0.185895	0.83483	0.116072	0.810555	-0.0614301	0.898696	1	1	1
4921536K21Rik	0.0437007	0.955348	-0.00553383	0.990423	0.116982	0.707325	1	1	1
4930402H24Rik	-0.036109	0.932463	-0.0721953	0.696261	-0.0922867	0.582045	1	1	1
4930404A12Rik	-1.39621	0.905132	-0.493167		-2.16977		1	1	1
4930404I05Rik	0.058774	0.955929	0.0331472	0.95482	-0.072131	0.877136	1	1	1
4930404N11Rik	-0.135093	0.917403	-0.0498492	0.946877	-0.212404	0.702211	1	1	1
4930429F24Rik	-0.183533	0.778668	-0.145419	0.67564	-0.0955544	0.788054	1	1	1
4930447F24Rik	0.223529	0.722503	0.295037	0.366391	0.293086	0.335001	1	1	1
4930453N24Rik	0.141521	0.5401	0.172921	0.159097	0.164585	0.145551	1	1	1
4930466K18Rik	-0.115077	0.905132	-0.148529	0.733232	-0.18514	0.648998	1	1	1
4930479H17Rik	-0.798963	0.593893	-0.684295	0.404997	-0.471116	0.557341	1	1	1
4930481A15Rik	-0.285823	0.627092	-0.328606	0.294856	-0.451185	0.0959339	1	1	1
4930516B21Rik	-0.0768595	0.912168	-0.139161	0.645212	-0.24386	0.344641	1	1	1
4930522L14Rik	-0.179382	0.797178	-0.346411	0.281298	0.0270123	0.948306	1	1	1
4930523C07Rik	-0.218098	0.633643	-0.409452	0.0688595	-0.401029	0.0507562	1	1	1
4930579G18Rik	-0.518764	0.608487	-0.113332	0.866705	0.124732	0.840399	1	1	1
4930579G24Rik	0.104747	0.937618	0.158601	0.798724	0.281531	0.598352	1	1	1
4930581F22Rik	-0.354388	0.568328	-0.274265	0.429642	-0.384748	0.208019	1	1	1
4931406C07Rik	0.188295	0.804848	0.0906905	0.834794	0.155939	0.679992	1	1	1
4931414P19Rik	-0.0975822	0.837479	-0.00562886	0.986292	-0.128528	0.553721	1	1	1
4931428F04Rik	-0.248715	0.628887	-0.260822	0.350651	-0.225315	0.396128	1	1	1
4932422M17Rik	-0.6224	0.424567	-0.59002	0.159097	-0.402432	0.326924	1	1	1
4932438A13Rik	-0.0430127	0.924181	-0.0308675	0.897921	0.065811	0.736016	1	1	1
4933404O12Rik	-0.144731	0.869947	-0.22376	0.584584	-0.0915997	0.837872	1	1	1
4933407K13Rik	-0.0268548	0.961149	0.0524211	0.829932	-0.0376855	0.873938	1	1	1
4933421O10Rik	-0.121538	0.833695	0.0737407	0.813239	-0.00287475	0.994328	1	1	1
4933427D14Rik	0.510454	0.860048	0.854132		0.282833		1	1	1
4933431E20Rik	-0.0481086	0.915858	0.026211	0.91626	0.0130948	0.953845	1	1	1
4933431K14Rik	0.046957	0.969348	-0.114677	0.828627	-0.0808303	0.875477	1	1	1
4933434E20Rik	0.229241	0.467832	0.254256	0.121659	0.16452	0.32082	1	1	1
4933439C10Rik	-0.103044	0.787255	-0.18809	0.292715	-0.200003	0.226333	1	1	1
5031425E22Rik	-0.191016	0.728842	-0.102381	0.755769	-0.20926	0.449224	1	1	1
5031434O11Rik	-0.325306	0.573524	-0.385259	0.206624	-0.275934	0.349384	1	1	1
5031439G07Rik	0.060305	0.797178	0.0143088	0.928221	0.107864	0.291822	1	1	1
5033406O09Rik	0.0265006	0.946628	-0.0242733	0.905683	0.0730248	0.642788	1	1	1
5033430I15Rik	0.101227	0.927373	0.0855297	0.877633	0.0686886	0.892981	1	1	1
5330438D12Rik	-0.262805	0.720982	-0.307238	0.432558	-0.478121	0.15517	1	1	1
5430405H02Rik	-0.109817	0.853407	-0.020212	0.958628	-0.0291141	0.928991	1	1	1
5430416N02Rik	-0.207573	0.613816	-0.0575195	0.829188	-0.183615	0.380793	1	1	1
5430427M07Rik	-0.8472	0.581062	-0.918011	0.274282	-1.15538	0.117373	1	1	1
5730409E04Rik	-0.0123276	0.983213	-0.130722	0.601934	-0.101111	0.684944	1	1	1
5730437C11Rik	0.227815	0.935505	1.06057		1.65492		1	1	1
5730455P16Rik	0.0485241	0.900822	-0.0728602	0.678669	-0.0755605	0.650938	1	1	1
5730521K06Rik	-0.188555	0.869206	-0.26238	0.626139	-0.265875	0.600795	1	1	1
5830444B04Rik	-0.230727	0.799946	-0.620117	0.118688	-0.136301	0.776015	1	1	1
5830448L01Rik	-0.0879481	0.891504	-0.096528	0.749334	-0.259238	0.296638	1	1	1
5830454E08Rik	-0.029294	0.982353	-0.309645	0.569913	-0.349235	0.489636	1	1	1
5S_rRNA_14	-0.204293	0.969348	-0.504594		-0.795651		1	1	1
5S_rRNA_51	-0.323719	0.969348	1.58933		0.426773		1	1	1
6030458C11Rik	-0.050718	0.898657	0.0779738	0.669298	0.0568537	0.756104	1	1	1
6330403K07Rik	0.0136362	0.983205	-0.182777	0.494385	-0.457905	0.026688	1	1	1
6330403L08Rik	-0.104225	0.855464	-0.186352	0.482836	-0.0670363	0.820752	1	1	1
6330418K02Rik	-0.0254678	0.980821	-0.00661041	0.991286	-0.0830937	0.864561	1	1	1
6430548M08Rik	0.0386013	0.946628	0.247698	0.251864	0.21425	0.295595	1	1	1
6720427I07Rik	-0.186067	0.660069	-0.138611	0.56639	-0.107349	0.654299	1	1	1
7SK_159	0.0101895	0.998211	2.79981	0.0527444	1.45664	0.339694	1	1	1
8030462N17Rik	-0.00175814	0.997089	0.081523	0.671452	0.0931431	0.599407	1	1	1
8430422M14Rik	-0.153747	0.853407	-0.234774	0.544343	-0.399489	0.237548	1	1	1
8430429K09Rik	-0.231447	0.667438	-0.315313	0.267617	-0.314349	0.234387	1	1	1
8430430B14Rik	-0.197407	0.82491	-0.438664	0.26598	-0.162171	0.705823	1	1	1
9030025P20Rik	-0.0429059	0.944219	-0.0366776	0.909015	-0.150811	0.518847	1	1	1
9030407P20Rik	-0.0425843	0.960306	-0.0037382	0.993301	-0.150536	0.648718	1	1	1
9030616G12Rik	0.157327	0.886641	-0.0136027	0.985009	0.392859	0.360852	1	1	1
9030622O22Rik	0.133967	0.913072	0.294352	0.569882	0.431861	0.342416	1	1	1
9130008F23Rik	0.126047	0.853407	0.12582	0.715547	0.0908421	0.792604	1	1	1
9130016M20Rik	-0.157616	0.789871	-0.242269	0.401335	-0.0902101	0.776151	1	1	1
9130017K11Rik	-0.316547	0.728842	-0.329818	0.505587	-0.410081	0.353767	1	1	1
9130019O22Rik	0.0221993	0.973775	-0.13085	0.670807	-0.119106	0.689372	1	1	1
9130023H24Rik	-0.0541022	0.918959	0.0663081	0.784573	0.00350876	0.990907	1	1	1
9130024F11Rik	0.0746468	0.833695	-0.0249845	0.909413	-0.0246554	0.897446	1	1	1
9130209A04Rik	-0.187972	0.917381	-0.0924353	0.927227	0.0608891	0.946488	1	1	1
9130214F15Rik	-0.0374988	0.973775	-0.242039	0.615279	-0.0792689	0.878867	1	1	1
9130221H12Rik	-0.0251022	0.968724	-0.150839	0.520201	-0.301418	0.127345	1	1	1
9130230N09Rik	-0.385385	0.649306	-0.047054	0.941468	-0.14468	0.76964	1	1	1
9130401M01Rik	0.0563385	0.917056	0.129348	0.554478	0.0514641	0.832677	1	1	1
9130410C08Rik	-0.00457322	0.996264	0.189338	0.631829	0.148704	0.703852	1	1	1
9130604C24Rik	0.0612312	0.960542	-0.0193086	0.978261	-0.302384	0.503206	1	1	1
9230105E05Rik	0.11775	0.850521	-0.16372	0.579751	-0.0894426	0.774415	1	1	1
9230111E07Rik	0.0413699	0.972607	-0.106541	0.847707	-0.0743326	0.888956	1	1	1
9230112E08Rik	-0.0303519	0.96657	0.112528	0.699903	-0.0052113	0.988806	1	1	1
9230116L04Rik	-0.0908132	0.930663	-0.124661	0.793274	-0.0195179	0.969515	1	1	1
9330151L19Rik	-0.128147	0.769442	-0.194691	0.364912	-0.249523	0.193285	1	1	1
9430015G10Rik	-0.313562	0.218891	-0.291075	0.0308435	-0.234729	0.0699884	1	1	1
9430081H08Rik	-0.0148455	0.991725	0.0460606	0.955919	-0.077576	0.906698	1	1	1
9430091E24Rik	-0.00087892	0.998211	-0.0371035	0.823476	-0.0686301	0.633523	1	1	1
9530068E07Rik	0.00529286	0.986295	-0.00225931	0.991286	0.0434865	0.757891	1	1	1
9530082P21Rik	-0.00286022	0.997089	0.0765677	0.819613	0.133552	0.645982	1	1	1
9930012K11Rik	0.221345	0.741992	0.417735	0.201506	0.230481	0.487897	1	1	1
9930021J03Rik	0.0805856	0.835676	0.100725	0.597385	0.228839	0.136448	1	1	1
9930104L06Rik	-0.177335	0.484276	-0.109562	0.445017	-0.190499	0.116018	1	1	1
A030001D20Rik	0.0687849	0.935505	0.197429	0.552665	0.30176	0.297964	1	1	1
A130010J15Rik	-0.0131109	0.982353	0.0448772	0.877973	0.117099	0.615702	1	1	1
A130014A01Rik	-0.0196658	0.97571	0.185341	0.494385	-0.104297	0.714868	1	1	1
A1cf	0.020091	0.973775	-0.134345	0.582983	-0.091441	0.710934	1	1	1
A230056P14Rik	-0.091478	0.879707	-0.0968559	0.736613	-0.0576848	0.846861	1	1	1
A230072C01Rik	-0.425699	0.512059	-0.139613	0.736613	-0.0715968	0.867622	1	1	1
A330023F24Rik	-0.0646623	0.923837	0.0267909	0.94654	0.00581428	0.988125	1	1	1
A330035P11Rik	-0.126218	0.88976	0.252883	0.519873	0.448234	0.174244	1	1	1
A430005L14Rik	-0.0546134	0.903058	-0.00656954	0.982323	-0.0407291	0.848959	1	1	1
A430018G15Rik	-0.597299	0.627563	-0.487218	0.466087	-0.557107	0.36578	1	1	1
A430033K04Rik	0.0325899	0.946628	-0.067513	0.752167	-0.046549	0.830372	1	1	1
A4galt	-0.213288	0.593893	-0.188864	0.402106	-0.21724	0.290529	1	1	1
A4gnt	0.0356751	0.973775	0.324891	0.445289	0.342871	0.378971	1	1	1
A530017D24Rik	-0.0730352	0.914419	0.152058	0.588125	0.0620398	0.840824	1	1	1
A530020G20Rik	0.009956	0.986295	-0.0719924	0.79575	-0.0761534	0.773233	1	1	1
A630023A22Rik	0.0258197	0.973775	-0.104291	0.781216	-0.364721	0.214697	1	1	1
A630052C17Rik	0.00774234	0.991795	-0.120991	0.752167	-0.119702	0.746081	1	1	1
A730017L22Rik	-0.256727	0.559751	-0.154919	0.543454	-0.331557	0.111882	1	1	1
A930005H10Rik	-0.113462	0.837479	-0.211936	0.409575	-0.228943	0.330997	1	1	1
A930024E05Rik	-0.0669928	0.942899	-0.23816	0.534074	-0.0977877	0.815988	1	1	1
AA465934	-0.244598	0.573524	0.0132885	0.97184	0.0020015	0.995951	1	1	1
AA467197	0.143865	0.757449	0.211048	0.368042	0.216257	0.319916	1	1	1
AA986860	0.156243	0.840031	-0.0594881	0.901808	0.103117	0.797335	1	1	1
Aaas	-0.0276537	0.96227	-0.0205981	0.948308	0.01598	0.953635	1	1	1
Aacs	0.417766	0.5401	0.409561	0.280584	0.241094	0.529746	1	1	1
Aadac	-0.0870883	0.914419	-0.083167	0.831564	-0.0525093	0.889879	1	1	1
Aagab	-0.0264803	0.924716	0.0180347	0.903055	0.00290196	0.98592	1	1	1
Aak1	0.00771397	0.97571	-0.0806102	0.445456	0.0280747	0.812365	1	1	1
Aamdc	0.114971	0.691277	0.0642917	0.715054	-0.0541021	0.754315	1	1	1
Aamp	0.122988	0.679712	0.0479233	0.800518	0.00363675	0.987951	1	1	1
Aar2	0.057968	0.860048	0.0895653	0.55765	0.0934732	0.509231	1	1	1
Aars	0.149257	0.649481	0.190638	0.279651	0.228216	0.1448	1	1	1
Aars2	-0.0235215	0.95081	0.032232	0.855533	0.00414079	0.984079	1	1	1
Aarsd1	-0.363203	0.718253	-0.196825	0.732624	-0.228708	0.673559	1	1	1
Aasdh	-0.117075	0.765266	-0.104489	0.613422	-0.144995	0.432544	1	1	1
Aasdhppt	-0.0615193	0.867032	-0.000859217	0.996662	0.0210123	0.913293	1	1	1
Aatf	-0.132944	0.757449	0.0557519	0.830389	-0.0532183	0.830442	1	1	1
Aatk	-0.00984673	0.988314	-0.120799	0.681873	-0.370539	0.100059	1	1	1
Abat	0.0332059	0.936918	-0.141364	0.402663	-0.029438	0.879689	1	1	1
Abca1	-0.363998	0.449653	-0.440614	0.0636936	-0.582656	0.0037007	1	1	1
Abca12	0.213091	0.795569	0.302113	0.453592	0.413984	0.241835	1	1	1
Abca2	-0.104971	0.766871	-0.200478	0.235154	-0.164115	0.309394	1	1	1
Abca3	-0.123531	0.66146	-0.145402	0.343007	-0.105664	0.480688	1	1	1
Abca7	-0.0279252	0.935505	-0.0342277	0.834953	-0.0685683	0.620997	1	1	1
Abca8a	-0.144305	0.817664	-0.233022	0.427387	-0.502273	0.0283626	1	1	1
Abca8b	-0.0451549	0.950046	-0.0692271	0.835555	-0.317122	0.195845	1	1	1
Abcb10	0.122475	0.644219	-0.00568206	0.980178	0.059686	0.700474	1	1	1
Abcb1a	-0.265806	0.831026	-0.503089	0.385732	-0.506222	0.343074	1	1	1
Abcb6	0.0365707	0.946628	-0.0155563	0.960834	0.0897941	0.689209	1	1	1
Abcb7	0.0174417	0.969348	0.0348144	0.863115	0.116356	0.450554	1	1	1
Abcb8	-0.0916766	0.756318	-0.136771	0.354808	-0.212657	0.0886423	1	1	1
Abcb9	0.191331	0.504865	0.149407	0.35877	0.257105	0.0526757	1	1	1
Abcc1	-0.102894	0.804848	-0.0593689	0.793863	0.0431354	0.848845	1	1	1
Abcc10	-0.125089	0.704711	-0.133711	0.462318	-0.147693	0.369863	1	1	1
Abcc3	0.0795965	0.84912	0.0703434	0.740771	0.157439	0.368124	1	1	1
Abcc4	-0.110366	0.861315	0.00817299	0.984961	0.0320948	0.925983	1	1	1
Abcc5	-0.0824937	0.836348	-0.171247	0.349882	-0.0715255	0.717824	1	1	1
Abcc6	-0.334776	0.656631	-0.504576	0.204525	-0.711657	0.0326599	1	1	1
Abcc8	0.0913712	0.866238	0.287356	0.202062	0.34517	0.0791238	1	1	1
Abcc9	0.0212997	0.97749	0.0504767	0.90456	0.119666	0.723471	1	1	1
Abcd1	0.0375661	0.902683	-0.073852	0.576416	-0.00249496	0.988806	1	1	1
Abcd3	0.0869415	0.902683	0.0400405	0.922009	0.235094	0.391965	1	1	1
Abcd4	-0.0405256	0.913925	-0.181169	0.203573	-0.20397	0.106831	1	1	1
Abce1	0.0194291	0.966505	0.197296	0.215063	0.182432	0.218842	1	1	1
Abcf1	-0.0366309	0.846378	0.00485574	0.971512	-0.0382659	0.668184	1	1	1
Abcf2	0.0455419	0.856822	0.085701	0.45785	0.00104618	0.995477	1	1	1
Abcf3	0.0269549	0.933285	0.0691268	0.603622	0.000831816	0.996174	1	1	1
Abcg2	0.163551	0.782939	0.0466898	0.905116	0.173543	0.545159	1	1	1
Abhd1	-0.142041	0.891013	-0.084307	0.877973	0.162833	0.72191	1	1	1
Abhd10	-0.151351	0.648637	-0.0389234	0.861832	-0.181948	0.267797	1	1	1
Abhd11	0.172209	0.511774	0.131624	0.393875	0.122031	0.396189	1	1	1
Abhd12	0.0376884	0.903058	-0.00441412	0.982498	0.0085719	0.957619	1	1	1
Abhd13	0.105492	0.499307	0.115683	0.172367	0.137663	0.0611735	1	1	1
Abhd14a	-0.0860911	0.744347	-0.135511	0.297079	-0.242133	0.0223866	1	1	1
Abhd14b	-0.0274911	0.932463	-0.108641	0.392825	-0.227015	0.0228262	1	1	1
Abhd16a	0.00343247	0.991795	-0.124215	0.421103	-0.223587	0.0777998	1	1	1
Abhd17a	0.340235	0.411125	0.194234	0.393668	0.246422	0.221949	1	1	1
Abhd17b	-0.00129224	0.998211	0.188611	0.373122	0.383215	0.0214776	1	1	1
Abhd17c	0.0434631	0.895833	0.0522298	0.741417	0.0237491	0.883925	1	1	1
Abhd18	-0.0911045	0.869206	-0.16259	0.519586	-0.119137	0.63526	1	1	1
Abhd2	0.00405939	0.991019	-0.0788441	0.603779	0.10036	0.462787	1	1	1
Abhd3	0.38272	0.620128	0.486998	0.236179	1.04714	0.000661272	1	1	1
Abhd4	0.0170865	0.969348	-0.123421	0.466087	-0.0432426	0.819776	1	1	1
Abhd5	0.0554695	0.89433	-0.001513	0.995145	0.25108	0.0851559	1	1	1
Abhd6	0.158619	0.802967	0.0882953	0.802515	0.264314	0.339385	1	1	1
Abhd8	0.146107	0.677296	0.030756	0.903055	0.0621011	0.765862	1	1	1
Abi1	-0.0358398	0.902683	0.0498633	0.712892	0.110557	0.31959	1	1	1
Abi2	-0.0762579	0.829105	-0.102715	0.542315	-0.081068	0.624642	1	1	1
Abi3	-0.00237437	0.998223	0.110077	0.849269	-0.153986	0.769828	1	1	1
Abi3bp	-0.278787	0.677407	-0.591015	0.0636936	-0.51185	0.0907017	1	1	1
Abitram	-0.0469136	0.885376	-0.0691153	0.635415	-0.0316094	0.840455	1	1	1
Abl1	-0.157077	0.524826	-0.232249	0.0669055	-0.223173	0.0545379	1	1	1
Abl2	0.119036	0.829105	0.0834742	0.775917	0.126328	0.631406	1	1	1
Ablim1	0.00303944	0.994721	0.0282035	0.923982	0.133668	0.51093	1	1	1
Ablim2	0.0600717	0.931758	0.13365	0.657472	0.0177762	0.959118	1	1	1
Ablim3	-0.0753521	0.941423	-0.341127	0.413114	-0.0803976	0.86614	1	1	1
Abo	0.0401874	0.969348	0.27054	0.479283	0.514857	0.0974651	1	1	1
Abr	-0.0442863	0.894125	-0.0951391	0.514944	-0.00810071	0.963277	1	1	1
Abracl	0.0959881	0.813323	0.214884	0.23449	0.0739839	0.710875	1	1	1
Abraxas1	-0.0973254	0.746757	-0.00721551	0.975168	-0.086162	0.571855	1	1	1
Abraxas2	0.0624856	0.779777	0.0782987	0.480014	0.0410436	0.726803	1	1	1
Abt1	0.147916	0.591393	0.042589	0.8145	0.0112204	0.953635	1	1	1
Abtb1	-0.181591	0.648093	-0.398492	0.036203	-0.411576	0.0155128	1	1	1
Acaa1a	0.0981828	0.829105	-0.0283993	0.923638	0.0379553	0.877328	1	1	1
Acaa1b	-0.20227	0.918959	-0.576058	0.485234	-0.17826	0.848282	1	1	1
Acaa2	0.0749725	0.890851	-0.0559999	0.841601	0.0171076	0.952759	1	1	1
Acaca	0.0242369	0.958924	-0.201673	0.245449	0.0652576	0.738433	1	1	1
Acacb	0.0659683	0.927373	-0.0277168	0.946998	0.134036	0.654299	1	1	1
Acad10	-0.0934294	0.82498	-0.146803	0.458259	-0.181787	0.309895	1	1	1
Acad11	-0.0186897	0.953982	0.0577729	0.663295	0.104518	0.349859	1	1	1
Acad12	-0.176681	0.786388	-0.353867	0.246314	-0.298059	0.306364	1	1	1
Acad8	0.0215074	0.933305	-0.0809538	0.422844	-0.000756725	0.996146	1	1	1
Acad9	0.133101	0.766871	0.143424	0.537577	0.169959	0.419051	1	1	1
Acadl	0.18543	0.583394	0.174824	0.358157	0.242569	0.14073	1	1	1
Acadm	0.0622388	0.888655	-0.0649982	0.761232	0.00215	0.994033	1	1	1
Acads	0.13631	0.649481	-0.00695317	0.978747	0.0968729	0.557341	1	1	1
Acadsb	-0.171864	0.639566	-0.104245	0.631709	0.0480782	0.835974	1	1	1
Acadvl	0.105309	0.811647	0.0253226	0.931623	0.0892076	0.679992	1	1	1
Acap2	-0.0650016	0.81636	-0.0761776	0.574855	0.0344454	0.815054	1	1	1
Acap3	-0.0211627	0.967234	-0.0745711	0.722093	-0.119612	0.510767	1	1	1
Acat1	0.0306	0.871304	0.00715094	0.953541	-0.0109984	0.911452	1	1	1
Acat2	0.16785	0.837479	0.156432	0.713465	0.0202065	0.96595	1	1	1
Acbd3	0.0564757	0.907412	0.16579	0.4082	0.228502	0.190337	1	1	1
Acbd4	-0.0319875	0.947041	-0.146918	0.444289	-0.042199	0.847447	1	1	1
Acbd5	-0.182724	0.4978	-0.175913	0.235128	-0.0350249	0.843808	1	1	1
Acbd6	0.0202881	0.969348	-0.0513394	0.834215	-0.161831	0.396189	1	1	1
Acd	0.0522634	0.886639	-0.0480417	0.786765	-0.083025	0.596915	1	1	1
Ace	-0.065108	0.91071	0.0442892	0.883131	0.0336974	0.901788	1	1	1
Ace2	-0.222233	0.903226	-0.535373	0.494687	-0.92712	0.15866	1	1	1
Acer1	-0.0489417	0.939851	-0.32774	0.178132	-0.424202	0.0393327	1	1	1
Acer2	0.00934407	0.982071	-0.0332847	0.867777	0.0116001	0.953806	1	1	1
Acer3	-0.045339	0.929871	0.0252906	0.930535	0.0128724	0.959822	1	1	1
Ache	0.109108	0.68338	0.126985	0.383681	0.0392073	0.813971	1	1	1
Acin1	-0.155836	0.218891	-0.138708	0.0590958	-0.135451	0.0431946	1	1	1
Ackr1	-0.105284	0.899524	-0.0785131	0.852736	0.0486763	0.904527	1	1	1
Ackr3	-0.233809	0.671396	-0.341604	0.235154	-0.231964	0.40829	1	1	1
Ackr4	-0.123445	0.891916	-0.100437	0.826332	0.0709797	0.873062	1	1	1
Acly	-0.0206799	0.969348	-0.0640218	0.770127	-0.00634157	0.980694	1	1	1
Acnat1	-0.0976251	0.853236	-0.289133	0.198889	-0.133086	0.571855	1	1	1
Aco1	0.0493738	0.814865	-0.0236503	0.841601	-0.024715	0.825302	1	1	1
Aco2	0.0627586	0.829105	-0.0458396	0.76745	0.0616623	0.661748	1	1	1
Acot1	-0.219734	0.808764	-0.274424	0.531858	-0.178076	0.689981	1	1	1
Acot11	0.081406	0.865958	0.30834	0.108675	0.140956	0.489636	1	1	1
Acot13	0.134328	0.548983	0.0658278	0.631709	0.0442804	0.751687	1	1	1
Acot2	-0.250218	0.860048	-0.530165	0.408925	-0.467581	0.438428	1	1	1
Acot4	0.0892987	0.935505	-0.0821312	0.882266	-0.170421	0.709617	1	1	1
Acot5	0.525041	0.788758	0.295723	0.787614	-0.0418116	0.973234	1	1	1
Acot7	-0.0896079	0.918959	-0.0644656	0.890782	0.12198	0.75758	1	1	1
Acot8	0.182777	0.511774	0.200909	0.194193	0.215262	0.11899	1	1	1
Acot9	0.245722	0.517369	0.196246	0.372332	0.28442	0.13217	1	1	1
Acox1	-0.0333621	0.969348	-0.123898	0.727584	0.0828684	0.818976	1	1	1
Acox3	-0.000873245	0.998211	-0.00132183	0.995145	-0.0212001	0.908287	1	1	1
Acp1	0.082823	0.772533	0.0776255	0.609622	0.113697	0.393107	1	1	1
Acp2	0.014767	0.955173	-0.0278668	0.805916	-0.0308334	0.775813	1	1	1
Acp5	0.100065	0.57305	0.094812	0.324403	0.0511435	0.607305	1	1	1
Acp6	-0.0571428	0.893944	-0.120139	0.519706	-0.101714	0.571863	1	1	1
Acrbp	-0.193289	0.760687	-0.162042	0.639972	-0.0395942	0.918781	1	1	1
Acsf2	0.19878	0.691277	0.149146	0.609076	0.383541	0.0934814	1	1	1
Acsf3	0.107205	0.628048	0.0555493	0.67792	0.00137812	0.994083	1	1	1
Acsl1	0.00587804	0.991818	-0.118055	0.696368	0.267718	0.28103	1	1	1
Acsl3	0.0483809	0.956268	-0.276381	0.432717	0.233592	0.483201	1	1	1
Acsl4	0.0185557	0.973775	0.0615664	0.804871	0.215675	0.262172	1	1	1
Acsl5	0.0910363	0.674034	0.100435	0.393668	0.0615799	0.605605	1	1	1
Acsm3	-0.295928	0.610501	-0.463925	0.114372	-0.242583	0.424063	1	1	1
Acss1	0.0668554	0.783677	-0.0241784	0.874624	0.0973181	0.381176	1	1	1
Acss2	-0.0775377	0.830154	-0.212403	0.181052	-0.0740433	0.673541	1	1	1
Acta1	0.320998	0.779892	0.302414	0.617417	0.274817	0.636651	1	1	1
Acta2	-0.0470043	0.957858	-0.280644	0.419618	-0.129307	0.727094	1	1	1
Actb	0.15512	0.680723	0.200922	0.323541	0.131074	0.512436	1	1	1
Actg1	0.154865	0.704711	0.183719	0.413519	0.14504	0.496612	1	1	1
Actg2	0.00875112	0.993637	-0.338514	0.53266	-0.0804553	0.895013	1	1	1
Actl6a	0.0103135	0.979614	0.0422922	0.82839	0.0123953	0.952322	1	1	1
Actn1	-0.0677437	0.86027	-0.128855	0.465627	-0.0070501	0.975566	1	1	1
Actn4	0.101189	0.77225	0.121037	0.50132	0.191744	0.214697	1	1	1
Actr10	0.0292954	0.903647	-0.00216079	0.989142	0.0654609	0.495261	1	1	1
Actr1a	0.140824	0.51177	0.112685	0.356203	0.088946	0.450554	1	1	1
Actr1b	0.0146933	0.959511	0.0103734	0.948175	0.0415849	0.725539	1	1	1
Actr2	0.124902	0.628785	0.197805	0.137352	0.285339	0.00907677	1	1	1
Actr3	0.13586	0.608099	0.146478	0.308392	0.209752	0.0870377	1	1	1
Actr5	-0.0111341	0.9796	-0.118904	0.506885	-0.13704	0.398239	1	1	1
Actr6	-0.110706	0.819259	-0.0461752	0.865886	-0.0532618	0.83274	1	1	1
Actr8	-0.035299	0.903058	-0.0121449	0.945302	-0.096148	0.389078	1	1	1
Acvr1	-0.111585	0.77225	-0.0519341	0.819384	-0.0520653	0.810673	1	1	1
Acvr1b	-0.0482885	0.927373	-0.0723036	0.764954	-0.0655277	0.780292	1	1	1
Acvr2a	-0.0802701	0.801823	-0.0303588	0.874121	0.0393857	0.818811	1	1	1
Acvrl1	-0.275294	0.465048	-0.229605	0.261531	-0.294322	0.0982841	1	1	1
Acy1	0.188579	0.535749	0.15206	0.378686	0.202731	0.181207	1	1	1
Acy3	0.0956346	0.73457	-0.036774	0.834953	-0.0994659	0.483201	1	1	1
Acyp1	-0.227288	0.499307	-0.0996993	0.621287	-0.167162	0.341512	1	1	1
Acyp2	0.0422473	0.935505	0.128512	0.540779	-0.122865	0.542383	1	1	1
Ada	0.261746	0.573524	0.296419	0.226449	0.415524	0.0428508	1	1	1
Adal	-0.167198	0.68338	-0.100767	0.677128	-0.0534366	0.833236	1	1	1
Adam10	-0.0165777	0.972373	0.13349	0.471958	0.197525	0.220731	1	1	1
Adam11	0.121723	0.830154	-0.0288717	0.940061	-0.134823	0.617198	1	1	1
Adam15	0.0239089	0.97258	0.0161526	0.967772	0.181893	0.471556	1	1	1
Adam17	-0.0516583	0.852941	-0.00965224	0.958306	0.0508247	0.700104	1	1	1
Adam19	-0.274861	0.628887	-0.262586	0.412118	-0.264712	0.366348	1	1	1
Adam1a	-0.0630575	0.958789	-0.0229448	0.974606	-0.191874	0.700386	1	1	1
Adam33	-0.0721567	0.919307	-0.176716	0.561554	-0.269196	0.315332	1	1	1
Adam9	-0.0642937	0.865284	0.00844169	0.974588	0.10329	0.525697	1	1	1
Adamdec1	-0.321949	0.699007	-0.4261	0.338386	-0.347552	0.411217	1	1	1
Adamts1	-0.107128	0.879637	-0.40418	0.159097	-0.333635	0.220955	1	1	1
Adamts10	-0.322514	0.407727	-0.356438	0.0577373	-0.405938	0.0139048	1	1	1
Adamts15	0.423193	0.544468	0.477703	0.209766	0.700898	0.025578	1	1	1
Adamts8	-0.0346975	0.973775	-0.11155	0.817436	-0.181745	0.668722	1	1	1
Adamtsl4	-0.0800053	0.913925	-0.220433	0.466087	-0.0636281	0.853299	1	1	1
Adamtsl5	-0.0128676	0.990502	-0.148553	0.736751	-0.0851917	0.851583	1	1	1
Adap1	0.205942	0.593893	0.219092	0.302605	0.157522	0.448108	1	1	1
Adap2	-0.164613	0.698011	-0.357282	0.0819668	-0.144932	0.506373	1	1	1
Adar	-0.117703	0.644219	-0.0337795	0.841601	-0.0214929	0.895111	1	1	1
Adat1	-0.24674	0.53752	-0.199978	0.372389	-0.127669	0.571863	1	1	1
Adat2	-0.106832	0.853407	-0.118563	0.673652	-0.186503	0.453509	1	1	1
Adck1	-0.0829088	0.811647	-0.012758	0.957012	-0.113722	0.456767	1	1	1
Adck2	0.0855318	0.734686	0.0479174	0.743797	0.089306	0.478413	1	1	1
Adck5	0.0072552	0.991795	-0.213	0.481667	-0.165553	0.574557	1	1	1
Adcy3	-0.0628128	0.924986	-0.187872	0.4923	-0.220895	0.370708	1	1	1
Adcy4	-0.206992	0.652705	-0.251322	0.309147	-0.13549	0.59514	1	1	1
Adcy5	-0.11618	0.853407	-0.258602	0.362589	-0.234447	0.378971	1	1	1
Adcy6	-0.0953105	0.84714	-0.110731	0.649732	-0.140296	0.519927	1	1	1
Adcy7	-0.136249	0.88976	-0.239828	0.58025	-0.39245	0.297281	1	1	1
Adcy9	-0.167389	0.71633	0.0774755	0.77803	0.176295	0.438428	1	1	1
Adcyap1r1	0.068967	0.938316	-0.0509115	0.917875	-0.138367	0.714868	1	1	1
Add1	0.00330823	0.991019	-0.0659194	0.578339	-0.0872322	0.409042	1	1	1
Add3	-0.00472214	0.993436	-0.180563	0.479745	-0.119424	0.642333	1	1	1
Adgra2	0.0189726	0.97571	-0.151141	0.579751	-0.176741	0.480018	1	1	1
Adgra3	-0.0702906	0.812418	-0.0383296	0.812863	-0.0364022	0.815922	1	1	1
Adgrd1	-0.0601735	0.931338	-0.0948066	0.762018	-0.206129	0.42698	1	1	1
Adgre1	-0.264884	0.77225	-0.423784	0.34409	-0.193912	0.684944	1	1	1
Adgre5	-0.112977	0.783866	-0.140562	0.500054	-0.00630072	0.982327	1	1	1
Adgrf5	-0.159492	0.637531	-0.14961	0.428124	-0.00245801	0.993084	1	1	1
Adgrg1	-0.102981	0.731982	-0.0959516	0.560445	-0.116269	0.43703	1	1	1
Adgrg7	-0.0699193	0.913925	-0.111589	0.698555	-0.093611	0.739444	1	1	1
Adgrl1	-0.107794	0.801748	-0.164653	0.422844	-0.213502	0.240359	1	1	1
Adgrl2	-0.0907895	0.828947	-0.0698581	0.750391	0.0903228	0.651053	1	1	1
Adgrl4	-0.0791672	0.829105	-0.118841	0.490067	-0.0820269	0.63615	1	1	1
Adh1	-0.186743	0.831699	-0.348561	0.396928	-0.687136	0.0348535	1	1	1
Adh5	0.0335955	0.955485	0.0275447	0.933245	0.0301784	0.91228	1	1	1
Adi1	-0.150202	0.57305	-0.131997	0.359654	-0.137238	0.306158	1	1	1
Adipoq	0.210223	0.959511	-1.64959	0.281298	1.2052	0.415363	1	1	1
Adipor1	0.0942923	0.558643	0.0559934	0.554478	0.0730605	0.387569	1	1	1
Adipor2	-0.0103359	0.981463	-0.117915	0.513496	0.0874472	0.622247	1	1	1
Adk	0.0853448	0.806923	0.046021	0.812347	0.103958	0.510754	1	1	1
Adm	0.135384	0.927373	0.0436396	0.960279	0.213619	0.737177	1	1	1
Adnp2	0.0179327	0.966274	0.067025	0.688643	0.130327	0.351777	1	1	1
Ado	0.0174664	0.968715	0.090238	0.58644	0.065375	0.695931	1	1	1
Adpgk	-0.149214	0.640709	-0.0692589	0.723674	-0.117988	0.48576	1	1	1
Adprh	-0.0183445	0.946144	-0.0418479	0.720502	-0.113752	0.226333	1	1	1
Adprm	-0.0234478	0.969348	-0.0674575	0.805738	0.00283044	0.993509	1	1	1
Adprs	0.015567	0.969348	0.0439711	0.800486	-0.0560057	0.727518	1	1	1
Adra2a	0.284413	0.721442	0.0109351	0.986292	0.200001	0.645982	1	1	1
Adrb3	0.305386	0.860048	-0.662697	0.400613	0.646893	0.367084	1	1	1
Adrm1	0.047581	0.894125	0.121924	0.417856	-0.013592	0.94274	1	1	1
Adsl	-0.116398	0.607913	-0.0392978	0.784157	-0.0841875	0.484643	1	1	1
Adss	0.0509495	0.893827	0.100357	0.547645	0.109063	0.479595	1	1	1
Adtrp	-0.0499808	0.946628	-0.0503289	0.897541	-0.107845	0.734179	1	1	1
Aebp1	0.0527137	0.969348	-0.187697	0.752167	-0.113085	0.85161	1	1	1
Aebp2	0.0351393	0.898381	0.0768831	0.519044	0.11482	0.273179	1	1	1
Aen	0.0325443	0.955989	0.292366	0.159334	0.205827	0.314496	1	1	1
Afap1	-0.137255	0.633643	-0.148051	0.344623	-0.141409	0.335761	1	1	1
Afap1l1	-0.12911	0.725226	-0.252453	0.159282	-0.266032	0.0982841	1	1	1
Afap1l2	-0.184192	0.802945	-0.101182	0.803833	-0.151173	0.678288	1	1	1
Afdn	-0.0301202	0.930663	0.0531649	0.727607	0.0974946	0.451867	1	1	1
Aff1	-0.0574074	0.840031	-0.0612203	0.669298	0.0513502	0.710934	1	1	1
Aff4	-0.0476391	0.892122	-0.0740126	0.645709	0.0665741	0.666264	1	1	1
Afg1l	0.0349523	0.917381	0.0225313	0.900385	-0.00766544	0.963306	1	1	1
Afg3l1	0.122789	0.463289	0.0563524	0.566426	0.196877	0.00479848	1	1	1
Afg3l2	0.0257047	0.925408	-0.0589364	0.616609	-0.00456614	0.974869	1	1	1
Afmid	-0.0654483	0.895951	-0.083794	0.719341	-0.0946136	0.665556	1	1	1
Aftph	0.128931	0.420654	0.109704	0.18146	0.197261	0.00174859	1	1	1
Aga	-0.141322	0.51177	-0.0455523	0.741282	-0.0552039	0.668722	1	1	1
Agap1	-0.0496898	0.847332	-0.0651405	0.597277	-0.0980172	0.361677	1	1	1
Agap3	-0.0632419	0.835676	-0.141654	0.302605	-0.150424	0.233587	1	1	1
Agbl5	-0.145742	0.686404	-0.202417	0.28901	-0.195568	0.276783	1	1	1
Agfg1	0.0148199	0.961149	0.0484904	0.702624	0.109185	0.293894	1	1	1
Agfg2	0.1353	0.782939	0.0536346	0.856949	0.0825704	0.754277	1	1	1
Aggf1	-0.0514603	0.807303	0.042306	0.695387	0.0338836	0.751745	1	1	1
Agl	-0.0477603	0.88976	-0.090831	0.54581	-0.056195	0.714547	1	1	1
Agmo	0.0832023	0.935109	-0.186756	0.667492	-0.126155	0.772952	1	1	1
Ago1	-0.0537571	0.84429	-0.0991144	0.432717	-0.0218882	0.879142	1	1	1
Ago2	-0.00656575	0.982353	-0.0183732	0.904533	0.0286446	0.826731	1	1	1
Ago3	-0.0842894	0.808764	0.0612615	0.733204	-0.110457	0.478941	1	1	1
Ago4	0.0788093	0.904757	-0.11165	0.713724	-0.00506843	0.989487	1	1	1
Agpat1	0.165242	0.449653	0.19084	0.0889996	0.14997	0.162908	1	1	1
Agpat2	0.154423	0.79876	0.0855869	0.800927	-0.00397555	0.992721	1	1	1
Agpat3	-0.034808	0.913072	-0.0069379	0.97279	0.0579567	0.660915	1	1	1
Agpat4	0.282584	0.466155	0.347463	0.0821652	0.459568	0.00556608	1	1	1
Agpat5	0.0433393	0.909312	0.152176	0.308392	0.143455	0.306424	1	1	1
Agps	0.0208734	0.9653	0.0565984	0.77741	0.216092	0.149444	1	1	1
Agr2	0.0969725	0.91071	0.313683	0.363577	0.518055	0.0703997	1	1	1
Agr3	-0.370647	0.707067	-0.417653	0.433075	-0.262604	0.622375	1	1	1
Agrn	-0.0449715	0.918847	-0.0723287	0.714766	-0.0702473	0.709394	1	1	1
Agt	-0.287078	0.608487	-0.301074	0.323914	-0.297958	0.293895	1	1	1
Agtr1a	0.0392488	0.973775	-0.0409558	0.953578	-0.0740805	0.894209	1	1	1
Agtrap	-0.0714405	0.765719	-0.0450388	0.733204	0.0216671	0.87427	1	1	1
Ahctf1	-0.0402322	0.886639	0.00766653	0.966365	-0.0342864	0.798528	1	1	1
Ahcy	0.161677	0.639999	0.0638559	0.769086	0.165998	0.344496	1	1	1
Ahcyl1	0.042233	0.780509	0.00422492	0.97152	0.0374665	0.621349	1	1	1
Ahcyl2	-0.12545	0.837479	-0.277247	0.320822	-0.10791	0.724856	1	1	1
Ahdc1	0.0922658	0.835656	0.020041	0.94666	0.0107414	0.966934	1	1	1
Ahi1	-0.00288056	0.996737	-0.0994938	0.737457	-0.224117	0.359323	1	1	1
Ahnak	0.0355017	0.927373	0.0453657	0.803484	0.130998	0.358627	1	1	1
Ahnak2	-0.233097	0.750629	-0.335881	0.366391	-0.306743	0.378971	1	1	1
Ahr	-0.132024	0.797178	-0.179682	0.473818	-0.131076	0.597215	1	1	1
Ahsa1	-0.115477	0.86957	0.000729626	0.998753	0.0561741	0.8765	1	1	1
Ahsa2	-0.270017	0.766871	-0.168587	0.741595	-0.115767	0.823874	1	1	1
AI413582	0.0682068	0.911269	-0.0348925	0.917994	0.0310978	0.9172	1	1	1
AI463229	-0.0846524	0.923837	0.0291365	0.955155	0.019641	0.964184	1	1	1
AI480526	-0.233152	0.592158	-0.35434	0.112084	-0.3514	0.0844728	1	1	1
AI506816	-0.0231333	0.971044	-0.0476106	0.879999	0.0841453	0.754277	1	1	1
AI597479	-0.138386	0.593893	-0.0815877	0.595942	-0.0628636	0.681541	1	1	1
AI661453	0.0798354	0.817075	0.087132	0.608552	0.0716435	0.667914	1	1	1
AI837181	-0.0648364	0.843086	-0.0692314	0.673638	-0.164815	0.217243	1	1	1
AI838599	-0.0920609	0.918959	0.146836	0.719884	-0.0159658	0.973298	1	1	1
AI987944	-0.0226162	0.959511	-0.0494092	0.800261	0.0283227	0.882948	1	1	1
Aida	0.0167427	0.961867	-0.00493286	0.980749	0.053751	0.697164	1	1	1
Aif1	-0.143082	0.89932	0.196069	0.704051	0.027832	0.962446	1	1	1
Aifm1	0.0847622	0.747503	0.0155741	0.937078	0.079857	0.549365	1	1	1
Aifm2	0.0644345	0.890851	-0.0704525	0.753673	0.0866276	0.675405	1	1	1
Aig1	0.0289294	0.941423	0.0152967	0.94666	0.0182311	0.925312	1	1	1
Aim2	0.0312037	0.95621	-0.00969174	0.976967	0.146484	0.492697	1	1	1
Aimp1	0.0586062	0.782939	0.00351614	0.982636	-0.0654199	0.518984	1	1	1
Aimp2	-0.087222	0.815459	0.0265538	0.908044	-0.0742727	0.682052	1	1	1
Aip	-0.0333294	0.926415	-0.0551043	0.731727	-0.0617176	0.68345	1	1	1
Ajuba	0.129319	0.769442	0.0910164	0.706601	0.0112799	0.967454	1	1	1
Ak1	-0.0857843	0.901554	-0.287448	0.304728	-0.342407	0.172095	1	1	1
Ak2	0.170487	0.51177	0.258688	0.0489372	0.134785	0.332054	1	1	1
Ak3	0.0634162	0.629601	0.0696259	0.331803	0.135228	0.0175481	1	1	1
Ak4	0.365118	0.786339	0.923599	0.127165	0.718883	0.218181	1	1	1
Ak6	0.180171	0.520133	0.154928	0.32993	0.1102	0.481863	1	1	1
Akap1	-0.10801	0.725629	-0.0473778	0.803484	-0.122869	0.420286	1	1	1
Akap10	-0.0516819	0.853407	0.0157807	0.929715	0.0205151	0.88851	1	1	1
Akap11	-0.15764	0.522441	-0.0890671	0.550414	-0.0600763	0.691157	1	1	1
Akap12	-0.030536	0.962184	-0.155191	0.534074	-0.153601	0.508792	1	1	1
Akap13	-0.0299523	0.953354	0.123861	0.534419	0.255013	0.117222	1	1	1
Akap6	-0.150214	0.841772	-0.218559	0.54536	-0.358829	0.249671	1	1	1
Akap7	-0.0997084	0.751748	-0.0758045	0.667973	-0.104154	0.502378	1	1	1
Akap8	-0.132493	0.616536	-0.0820687	0.602205	-0.152187	0.253397	1	1	1
Akap8l	-0.18732	0.628887	-0.29416	0.143113	-0.342177	0.0492975	1	1	1
Akap9	-0.112232	0.706186	-0.0788122	0.653361	-0.138473	0.351777	1	1	1
Akip1	0.138551	0.769442	0.16407	0.4949	0.0226973	0.937784	1	1	1
Akirin1	0.165397	0.649481	0.18736	0.343007	0.234867	0.178361	1	1	1
Akirin2	0.0950748	0.744877	0.108167	0.479362	0.134487	0.326924	1	1	1
Akna	-0.142081	0.677407	-0.15727	0.388312	-0.0479232	0.817921	1	1	1
Akr1a1	0.168885	0.449653	0.10701	0.39966	0.110897	0.341063	1	1	1
Akr1b10	-0.0661329	0.916811	-0.0891004	0.753525	0.0404618	0.889146	1	1	1
Akr1b3	0.0309287	0.957578	-0.0739347	0.770939	-0.113835	0.617511	1	1	1
Akr1b7	1.26078	1.28409e-05	1.23917	1.24724e-05	1.23806	2.27368e-06	1	1	1
Akr1b8	0.304352	0.746757	0.260502	0.614149	0.596012	0.151706	1	1	1
Akr1c12	0.200646	0.578976	0.125444	0.557453	0.175716	0.351573	1	1	1
Akr1c13	0.0773544	0.86596	-0.0298547	0.914087	-0.0460024	0.843808	1	1	1
Akr1c14	-0.137893	0.871304	-0.345288	0.349882	-0.288478	0.409654	1	1	1
Akr1c18	0.158644	0.913072	0.471177	0.421708	0.955136	0.0378831	1	1	1
Akr1c19	-0.237489	0.757449	-0.464644	0.213219	-0.538435	0.0997019	1	1	1
Akr1e1	0.0637516	0.821189	0.0747465	0.581587	0.0502492	0.714547	1	1	1
Akr7a5	0.190277	0.51177	0.0606038	0.753525	0.0128761	0.952322	1	1	1
Akt1	0.0272113	0.902975	0.0907339	0.313913	0.0511595	0.581104	1	1	1
Akt1s1	0.0340704	0.91605	-0.0253595	0.877633	-0.108956	0.360852	1	1	1
Akt2	0.000160575	0.999523	0.0150769	0.940061	0.030743	0.847447	1	1	1
Akt3	-0.124163	0.867835	-0.21446	0.531949	-0.162197	0.633523	1	1	1
Aktip	0.144091	0.472187	0.0660038	0.582273	0.0865149	0.420695	1	1	1
Alad	0.235042	0.466155	0.21037	0.230119	0.278377	0.0617871	1	1	1
Alas1	0.335075	0.548955	0.381979	0.210122	0.278828	0.34398	1	1	1
Alb	-2.91238	0.457061	-1.56362	0.491817	-2.39611	0.224713	1	1	1
Alcam	-0.126811	0.616536	-0.108938	0.444289	0.0148765	0.931483	1	1	1
Aldh16a1	0.0550203	0.88976	-0.0368015	0.858648	-0.121389	0.445776	1	1	1
Aldh18a1	0.0548904	0.933072	0.17333	0.511838	0.259514	0.25785	1	1	1
Aldh1a1	0.093989	0.944199	0.0659275	0.930535	0.222762	0.690343	1	1	1
Aldh1a2	-0.699907	0.725629	-0.926205	0.375336	-0.900289	0.352684	1	1	1
Aldh1a3	0.0265461	0.969348	-0.024396	0.951511	-0.1234	0.66417	1	1	1
Aldh1a7	0.0510357	0.959526	-0.119059	0.786827	-0.103307	0.812365	1	1	1
Aldh1b1	-0.0576001	0.931338	-0.192433	0.47423	-0.137582	0.606155	1	1	1
Aldh1l1	0.206792	0.71764	0.141477	0.670477	0.237441	0.400344	1	1	1
Aldh2	0.0931204	0.779593	-0.0234359	0.917871	0.0714121	0.677269	1	1	1
Aldh3a2	-0.0609496	0.894125	-0.160647	0.415297	-0.121813	0.520095	1	1	1
Aldh3b1	0.220066	0.51177	0.225106	0.225088	0.437003	0.00184383	1	1	1
Aldh3b2	0.181865	0.756318	0.195797	0.519592	0.41986	0.0840894	1	1	1
Aldh4a1	-0.0357415	0.940933	-0.114848	0.56068	-0.0300458	0.89117	1	1	1
Aldh5a1	0.0123582	0.976792	0.0159237	0.951407	0.119456	0.483201	1	1	1
Aldh6a1	-0.242909	0.483407	-0.370425	0.0260598	-0.151816	0.401856	1	1	1
Aldh7a1	-0.0329386	0.933072	-0.0677796	0.686685	0.000609667	0.997754	1	1	1
Aldh9a1	0.0434686	0.915449	0.000611398	0.997783	-0.00817471	0.96808	1	1	1
Aldoa_1	0.0904064	0.751748	0.0146336	0.946054	-0.00760512	0.967183	1	1	1
Aldob	0.0322341	0.96232	-0.155653	0.564079	-0.126315	0.633766	1	1	1
Aldoc	-0.0134348	0.983295	-0.315066	0.207291	-0.420989	0.0473054	1	1	1
Alg1	0.0619054	0.839073	0.0718851	0.631036	-0.00999016	0.954568	1	1	1
Alg10b	-0.131089	0.641888	-0.0929461	0.568368	-0.0352245	0.844629	1	1	1
Alg11	-0.0571694	0.875533	-0.0397544	0.836921	-0.0137669	0.945786	1	1	1
Alg12	-0.0439785	0.921129	0.0179294	0.946418	-0.00879249	0.968733	1	1	1
Alg14	-0.0478324	0.910714	-0.00197797	0.993514	0.149348	0.342322	1	1	1
Alg2	-0.0398188	0.935505	0.107326	0.593668	0.0109121	0.963277	1	1	1
Alg3	0.102964	0.793929	0.139788	0.466087	0.16885	0.329778	1	1	1
Alg5	0.0544185	0.832467	0.0589756	0.647264	0.0346164	0.795551	1	1	1
Alg6	-0.0987326	0.913925	-0.0654038	0.89084	-0.0222907	0.961775	1	1	1
Alg8	-0.0199214	0.973775	0.103938	0.690605	0.151384	0.50704	1	1	1
Alg9	0.0692748	0.746757	0.0915699	0.404692	0.0944112	0.349384	1	1	1
Alkbh1	0.0636709	0.840306	0.135345	0.342107	0.0285496	0.865995	1	1	1
Alkbh2	0.154744	0.751748	0.106039	0.698555	0.0232598	0.939943	1	1	1
Alkbh3	0.00856458	0.980542	-0.094387	0.511838	-0.121182	0.345099	1	1	1
Alkbh4	0.0374516	0.924875	0.00710032	0.976217	-0.0935663	0.547993	1	1	1
Alkbh5	0.0528249	0.678262	0.126752	0.0303025	0.0979735	0.0851631	1	1	1
Alkbh6	0.0718992	0.829105	0.0490981	0.780493	-0.0371943	0.834031	1	1	1
Alkbh7	0.164237	0.741032	0.0833129	0.775995	-0.0371079	0.901837	1	1	1
Alkbh8	-0.108017	0.749248	-0.15976	0.344524	-0.0968392	0.57207	1	1	1
Alox5	-0.317367	0.466155	-0.355282	0.109586	-0.589654	0.00110803	1	1	1
Alox5ap	-0.24714	0.704711	-0.695912	0.020148	-0.614222	0.0289381	1	1	1
Alpi	0.0954164	0.935787	-0.230885	0.650819	-0.432511	0.315764	1	1	1
Alpk1	0.121218	0.906939	0.527185	0.188529	0.492266	0.183843	1	1	1
Als2	-0.158792	0.853407	0.0245846	0.966781	-0.111756	0.797508	1	1	1
Als2cl	-0.114084	0.797178	-0.242177	0.235154	-0.0430914	0.859763	1	1	1
Alyref	0.0998315	0.782376	0.228326	0.167471	0.117879	0.488637	1	1	1
Alyref2	-0.208071	0.742792	-0.120965	0.73611	-0.0779415	0.832419	1	1	1
Amacr	0.0120639	0.98078	-0.0173802	0.952342	-0.070085	0.745041	1	1	1
Ambp	-0.414752	0.484276	-0.188718	0.579751	-0.478162	0.0833187	1	1	1
Ambra1	-0.0819834	0.756318	-0.0798155	0.569297	-0.0226523	0.883419	1	1	1
Amd1	0.130958	0.757451	0.328697	0.08933	0.275544	0.132838	1	1	1
Amdhd2	0.243208	0.5401	0.149439	0.528383	0.0694098	0.78516	1	1	1
Amer1	-0.0123475	0.983295	0.072847	0.791275	-0.087037	0.737347	1	1	1
Amfr	0.0125577	0.945607	-0.0271136	0.736861	0.0454668	0.513104	1	1	1
Amigo1	-0.134925	0.71633	-0.0914596	0.671694	-0.125035	0.511312	1	1	1
Amigo2	-0.0244048	0.962088	-0.0958254	0.643205	-0.0257356	0.909005	1	1	1
Amigo3	-0.00939854	0.991019	0.241628	0.437996	0.182198	0.546751	1	1	1
Ammecr1	-0.0443298	0.935787	0.0370788	0.897156	0.137471	0.509733	1	1	1
Ammecr1l	-0.00980693	0.9796	-0.0384539	0.836465	0.0142167	0.940844	1	1	1
Amn	0.270561	0.704711	0.302875	0.439585	0.260641	0.483201	1	1	1
Amot	-0.205192	0.578976	-0.248035	0.211443	-0.252495	0.161852	1	1	1
Amotl1	-0.115408	0.833695	-0.059487	0.847799	0.014598	0.963291	1	1	1
Amotl2	0.0791529	0.907064	-0.243347	0.378562	-0.0414959	0.897838	1	1	1
Ampd2	-0.0737124	0.731982	-0.00278476	0.987122	-0.096015	0.3544	1	1	1
Ampd3	-0.0542548	0.917381	0.0226459	0.940353	0.0428128	0.858254	1	1	1
Amph	-0.0254711	0.959511	-0.0840706	0.686367	-0.111927	0.549984	1	1	1
Amt	-0.000956317	0.998211	-0.0659198	0.741634	-0.00403858	0.98775	1	1	1
Amz2	-0.0667486	0.762576	-0.0855556	0.442648	-0.0656286	0.545083	1	1	1
Anapc1	-0.0470073	0.813794	-0.0185345	0.874968	0.00379097	0.975279	1	1	1
Anapc10	-0.0658378	0.880139	-0.0198742	0.940944	-0.0620096	0.76212	1	1	1
Anapc11	0.0306498	0.886639	-0.0340315	0.73611	-0.0136392	0.897219	1	1	1
Anapc13	0.0827897	0.793071	0.0290817	0.881793	-0.0160751	0.931589	1	1	1
Anapc15	0.0489813	0.938148	-0.0357284	0.91761	0.0699169	0.804	1	1	1
Anapc16	0.0389506	0.917196	-0.00949066	0.966611	-0.0354237	0.836349	1	1	1
Anapc2	-0.00972167	0.974912	-0.103128	0.421553	-0.0694812	0.585985	1	1	1
Anapc4	-0.051106	0.807303	-0.116404	0.207291	-0.043733	0.665557	1	1	1
Anapc5	-0.0666485	0.662793	-0.16238	0.0235805	-0.190785	0.00185422	1	1	1
Anapc7	-0.0420192	0.835676	-0.125169	0.14942	-0.130269	0.0973977	1	1	1
Ang	0.163976	0.649481	0.185597	0.343007	0.208313	0.240834	1	1	1
Ang4	-0.850041	0.68338	-0.276532	0.841601	-0.227257	0.863152	1	1	1
Angel1	-0.0651439	0.886639	-0.0349607	0.888081	-0.0522768	0.811018	1	1	1
Angel2	-0.0494259	0.894125	-0.121921	0.444289	-0.107475	0.477578	1	1	1
Angptl1	-0.0799571	0.935505	-0.223686	0.585191	-0.325722	0.367842	1	1	1
Angptl2	-0.262205	0.806429	-0.46599	0.347846	-0.732613	0.0791238	1	1	1
Angptl4	-0.162117	0.949707	-0.74882	0.459314	0.0787488	0.949956	1	1	1
Angptl6	-0.15689	0.833889	-0.418549	0.204518	-0.543993	0.0593332	1	1	1
Angptl7	-0.869892	0.681849	-1.72835	0.102602	-2.08762	0.0232085	1	1	1
Angptl8	0.413945	0.704711	0.166459	0.810552	0.0936287	0.892981	1	1	1
Ank	-0.0389567	0.958597	-0.195057	0.514367	-0.207194	0.452255	1	1	1
Ank3	0.0848807	0.868637	0.0708762	0.785441	0.149783	0.49241	1	1	1
Ankfy1	0.103562	0.557301	0.179711	0.0365877	0.185751	0.0157108	1	1	1
Ankhd1	-0.053839	0.885376	0.0389425	0.837886	0.0236453	0.897694	1	1	1
Ankib1	0.111577	0.749481	0.161941	0.360425	0.251866	0.0914298	1	1	1
Ankle1	-0.0263792	0.975262	-0.103914	0.80074	0.161319	0.65706	1	1	1
Ankle2	-0.080726	0.749481	-0.0756593	0.574855	-0.0273137	0.854868	1	1	1
Ankmy2	-0.0119023	0.971689	0.0258832	0.871044	-0.0763383	0.540738	1	1	1
Ankra2	-0.0649878	0.853407	0.00926288	0.969724	-0.0787244	0.622247	1	1	1
Ankrd10	-0.0302581	0.933305	-0.0599867	0.703852	-0.168264	0.17131	1	1	1
Ankrd11	-0.111993	0.679712	-0.160779	0.25541	-0.0712944	0.636651	1	1	1
Ankrd12	-0.0816489	0.875336	-0.0548175	0.842634	-0.131081	0.562057	1	1	1
Ankrd13a	0.10511	0.504865	0.105527	0.228453	0.155564	0.0316577	1	1	1
Ankrd13b	-0.0747034	0.863497	-0.219284	0.235128	-0.157917	0.374139	1	1	1
Ankrd13c	0.0106701	0.966274	0.0280516	0.785867	0.0658184	0.44146	1	1	1
Ankrd13d	0.0135539	0.985217	0.0263954	0.953578	-0.166065	0.597304	1	1	1
Ankrd16	-0.0852581	0.813323	-0.152018	0.356043	-0.221486	0.117373	1	1	1
Ankrd17	-0.0591243	0.850986	-0.00784684	0.972224	0.0123714	0.944307	1	1	1
Ankrd23	-0.557505	0.4978	-0.335473	0.460527	-0.0994396	0.84635	1	1	1
Ankrd24	-0.0948341	0.824836	-0.117845	0.565039	0.0132421	0.956919	1	1	1
Ankrd27	-0.0253185	0.917381	-0.0384644	0.721106	0.0138223	0.902649	1	1	1
Ankrd28	0.00747732	0.983295	0.0434956	0.800146	0.065853	0.665556	1	1	1
Ankrd35	0.223686	0.793743	0.123252	0.797608	0.18219	0.671363	1	1	1
Ankrd37	0.0287678	0.982875	0.0576635	0.940944	-0.118378	0.848565	1	1	1
Ankrd39	-0.147588	0.725226	-0.161295	0.463807	-0.149125	0.477227	1	1	1
Ankrd40	-0.000211828	0.999358	-0.0307237	0.790774	0.00804511	0.949733	1	1	1
Ankrd44	-0.041396	0.918959	0.0192934	0.934201	-0.0291037	0.877671	1	1	1
Ankrd46	-0.0551603	0.831699	-0.0556619	0.672318	-0.0917391	0.418515	1	1	1
Ankrd49	-0.171674	0.686103	-0.0387882	0.899982	0.00897803	0.976822	1	1	1
Ankrd50	0.0568299	0.877073	0.0715511	0.686367	0.0931013	0.557975	1	1	1
Ankrd52	-0.113959	0.699007	-0.0529956	0.770243	0.0196468	0.918781	1	1	1
Ankrd54	0.0804982	0.782939	0.136064	0.328313	0.0469504	0.764988	1	1	1
Ankrd9	0.339623	0.57305	0.124798	0.739738	0.192879	0.559934	1	1	1
Anks1	-0.0454287	0.913072	-0.0404937	0.841601	0.00212091	0.993084	1	1	1
Anks3	-0.106071	0.599902	-0.156597	0.134497	-0.161205	0.088478	1	1	1
Anks4b	0.132047	0.792213	0.189094	0.441533	0.0649458	0.813489	1	1	1
Anks6	0.0190072	0.976772	0.109705	0.719341	0.359016	0.119386	1	1	1
Ankzf1	-0.15598	0.612209	-0.151472	0.368966	-0.131034	0.411536	1	1	1
Anln	-0.117175	0.913925	-0.130344	0.797418	0.0786562	0.876234	1	1	1
Ano1	-0.253631	0.627092	-0.286973	0.306729	-0.400595	0.0962411	1	1	1
Ano10	0.025364	0.946628	-0.109221	0.467329	0.0921891	0.519378	1	1	1
Ano6	-0.138995	0.660644	-0.156681	0.364985	-0.083421	0.643048	1	1	1
Ano7	-0.191375	0.769442	-0.0606026	0.886569	0.0690134	0.854868	1	1	1
Ano8	-0.0716093	0.780336	-0.173025	0.134447	-0.212896	0.0332784	1	1	1
Ano9	0.168747	0.529716	0.243717	0.0794121	0.236988	0.0598023	1	1	1
Anp32a	0.112822	0.651911	0.123498	0.370823	0.0990032	0.456023	1	1	1
Anp32b	0.130068	0.68338	0.154252	0.374063	0.0399576	0.843293	1	1	1
Anp32e	0.0396286	0.935109	0.0718484	0.733746	0.184298	0.284955	1	1	1
Anpep	-0.0559829	0.930663	-0.0821426	0.775796	-0.203601	0.388064	1	1	1
Antkmt	-0.0485321	0.875504	-0.122469	0.359654	-0.196749	0.0830333	1	1	1
Antxr1	-0.110228	0.860048	-0.222686	0.436177	-0.318952	0.199998	1	1	1
Antxr2	-0.0816994	0.780319	-0.0834944	0.579751	-0.021457	0.897936	1	1	1
Anxa1	-0.0493992	0.95997	-0.203596	0.607544	-0.167887	0.665012	1	1	1
Anxa11	0.00730213	0.977873	-0.00984248	0.951739	0.0561805	0.616303	1	1	1
Anxa13	-0.0868721	0.918959	-0.0221933	0.966674	-0.221404	0.511134	1	1	1
Anxa2	0.204222	0.627092	0.172802	0.466087	0.197475	0.356318	1	1	1
Anxa3	0.138189	0.876242	0.0497867	0.928594	0.143322	0.734179	1	1	1
Anxa4	0.0567344	0.831671	0.0568471	0.67629	0.161254	0.12712	1	1	1
Anxa5	0.0249061	0.955176	-0.098858	0.575834	0.0307914	0.874873	1	1	1
Anxa6	-0.00044063	0.999515	-0.137752	0.674787	0.00433981	0.992244	1	1	1
Anxa7	0.0863182	0.841637	0.0747514	0.738461	0.0790445	0.709617	1	1	1
Anxa8	-0.654465	0.601129	-0.846929	0.206995	-1.0137	0.0844728	1	1	1
Aoc1	-0.154948	0.875336	-0.360572	0.406924	-0.388902	0.326924	1	1	1
Aoc2	-0.0569837	0.935109	-0.0192532	0.961322	-0.0513895	0.870188	1	1	1
Aoc3	0.0806479	0.933241	-0.071036	0.884196	0.110175	0.794472	1	1	1
Aopep	0.0278669	0.913925	-0.0222793	0.862249	-0.144888	0.094265	1	1	1
Ap1ar	0.0130539	0.972238	0.0870971	0.558105	0.125789	0.337115	1	1	1
Ap1b1	0.0529379	0.77225	0.0579131	0.541641	0.0797277	0.342249	1	1	1
Ap1g1	0.0152263	0.956263	0.133139	0.197179	0.160731	0.0717275	1	1	1
Ap1g2	-0.0231816	0.957858	-0.0335287	0.877411	-0.0644779	0.723981	1	1	1
Ap1m1	-0.121045	0.671732	-0.180919	0.222524	-0.203324	0.124167	1	1	1
Ap1m2	0.0849352	0.680832	0.052429	0.672277	0.00328981	0.983895	1	1	1
Ap1s1	0.237672	0.420654	0.235863	0.13015	0.185578	0.216877	1	1	1
Ap1s2	-0.158454	0.679799	-0.0730172	0.75521	-0.0141186	0.956628	1	1	1
Ap1s3	0.0126193	0.983472	0.041732	0.901258	0.189983	0.418576	1	1	1
Ap2a1	0.0440752	0.822992	-0.0404937	0.683224	0.00376957	0.974718	1	1	1
Ap2a2	0.0802765	0.793743	0.0470454	0.781216	0.167098	0.201421	1	1	1
Ap2b1	0.0211327	0.910689	0.0436415	0.581408	0.0689763	0.318821	1	1	1
Ap2m1	0.0536429	0.808764	-0.00329879	0.984082	-0.0293291	0.801607	1	1	1
Ap2s1	0.222723	0.4978	0.194896	0.281976	0.149551	0.391127	1	1	1
Ap3b1	-0.0414607	0.927373	-0.0314955	0.894436	0.0719941	0.707295	1	1	1
Ap3d1	-0.0209552	0.925559	-0.0301306	0.769086	-0.0563696	0.519927	1	1	1
Ap3m1	0.0899578	0.745656	0.156127	0.251864	0.243894	0.0289381	1	1	1
Ap3m2	-0.165905	0.762793	-0.127804	0.669298	-0.176253	0.504485	1	1	1
Ap3s1	0.0209034	0.968724	0.0887571	0.671452	0.275079	0.082482	1	1	1
Ap3s2	-0.0365542	0.896541	0.00911948	0.958628	-0.00880736	0.952725	1	1	1
Ap4b1	-0.0717814	0.907068	0.0105187	0.977317	0.0564462	0.841795	1	1	1
Ap4m1	-0.198947	0.504865	-0.269324	0.0845034	-0.154277	0.330371	1	1	1
Ap4s1	0.00569189	0.983295	-0.0122119	0.938206	-0.192173	0.0277885	1	1	1
Ap5b1	-0.0115245	0.984508	-0.146661	0.559822	-0.00831313	0.979081	1	1	1
Ap5m1	-0.133567	0.691277	-0.0808861	0.688643	-0.0249704	0.907962	1	1	1
Ap5s1	0.0276573	0.941255	0.0158819	0.941491	-0.117989	0.39781	1	1	1
Ap5z1	-0.215971	0.424567	-0.228666	0.105262	-0.279308	0.0223866	1	1	1
Apaf1	0.157773	0.756318	0.332508	0.168287	0.245419	0.295463	1	1	1
Apba1	-0.00462627	0.993525	-0.0564972	0.852497	-0.169361	0.481659	1	1	1
Apba3	-0.054856	0.920104	-0.030885	0.920158	-0.169545	0.420695	1	1	1
Apbb1	-0.0926062	0.902547	-0.265174	0.396922	-0.381029	0.157065	1	1	1
Apbb2	-0.0239055	0.947041	0.0502645	0.748989	-0.0979442	0.467096	1	1	1
Apbb3	0.0217239	0.953967	0.0169368	0.93278	-0.0295574	0.855035	1	1	1
Apc	-0.0387049	0.888655	0.0421452	0.747726	0.119576	0.250267	1	1	1
Apeh	0.124743	0.517369	0.161416	0.115607	0.133462	0.172592	1	1	1
Apex1	-0.113304	0.87153	-0.0815198	0.82267	0.00202864	0.996174	1	1	1
Aph1a	0.105932	0.691277	0.0422773	0.803833	-0.0419541	0.798252	1	1	1
Aph1b	-0.0355239	0.966274	0.00549231	0.990722	0.024775	0.948306	1	1	1
Api5	-0.00909635	0.966274	0.0420447	0.608552	0.0639427	0.370169	1	1	1
Apip	0.0882042	0.857094	0.147982	0.513149	0.0568371	0.821062	1	1	1
Aplf	-0.0524194	0.900822	-0.107608	0.548318	-0.136814	0.39781	1	1	1
Aplnr	-0.0709586	0.94812	0.0729735	0.896957	-0.122122	0.79916	1	1	1
Aplp1	0.359731	0.248701	0.350667	0.0489372	0.512454	0.00052478	1	1	1
Aplp2	-0.0702281	0.794552	-0.13193	0.294417	-0.0256948	0.864561	1	1	1
Apmap	0.0796968	0.757449	0.0253353	0.879857	0.134046	0.252963	1	1	1
Apoa1	-0.808438	0.793743	-1.71418	0.235128	-2.80523	0.0188829	1	1	1
Apoa2	-0.571082	0.77225	-0.323748	0.770386	-0.90497	0.318976	1	1	1
Apob	-0.0799225	0.947041	-0.105091	0.857861	-0.243362	0.614198	1	1	1
Apobec1	0.21827	0.686166	0.288598	0.318992	0.514374	0.0268514	1	1	1
Apobec3	-0.139272	0.857094	0.123135	0.7566	0.103868	0.79105	1	1	1
Apoc1	-0.869828	0.699007	-1.38863	0.237144	0.0224375	0.989481	1	1	1
Apoc2	-1.80712	0.930663	-2.12342		-2.0036		1	1	1
Apod	-0.248217	0.779777	-0.32318	0.466105	-0.484342	0.211706	1	1	1
Apoe	-0.101744	0.891504	-0.27073	0.393875	-0.150574	0.644501	1	1	1
Apol10a	0.0647485	0.955929	0.286248	0.534074	0.095106	0.853368	1	1	1
Apol10b	0.132921	0.884805	0.308712	0.420602	0.122157	0.773461	1	1	1
Apol6	-0.0167252	0.98078	-0.225686	0.418373	-0.107682	0.713569	1	1	1
Apol7a	0.437915	0.586912	0.760022	0.0577373	1.15164	0.000411648	1	1	1
Apol7c	-1.07079	0.651226	-0.913494	0.499893	-0.727372	0.581104	1	1	1
Apoo	0.0462965	0.918959	0.0723267	0.723659	0.100769	0.583772	1	1	1
Apool	0.0506479	0.871314	0.0150292	0.939859	-0.0201551	0.899826	1	1	1
App	-0.0861595	0.766871	-0.106321	0.474385	-0.0223788	0.895013	1	1	1
Appbp2	-0.0890532	0.720165	0.0146013	0.938627	0.0196384	0.897374	1	1	1
Appl1	0.088359	0.854389	0.243059	0.249329	0.291254	0.117373	1	1	1
Appl2	-0.222411	0.633643	-0.245682	0.338215	-0.247278	0.296787	1	1	1
Aprt	0.495166	0.485073	0.45297	0.251864	0.275037	0.487073	1	1	1
Aptx	0.0877103	0.780509	-0.0163656	0.941528	-0.0358608	0.840455	1	1	1
Aqp1	-0.158557	0.746757	-0.176621	0.495506	-0.0461588	0.874484	1	1	1
Aqp11	-0.102121	0.907412	-0.193432	0.615248	-0.113852	0.774889	1	1	1
Aqp4	-1.12623	0.679799	-0.889309	0.568368	-1.05294	0.456435	1	1	1
Aqp8	-2.12673	0.51177	-2.51818	0.148281	-0.928774	0.627353	1	1	1
Aqr	-0.0530768	0.873269	-0.0249912	0.896957	0.03046	0.854972	1	1	1
Araf	-0.10375	0.568328	-0.100573	0.305629	-0.140995	0.094457	1	1	1
Arap1	-0.112029	0.691277	-0.0549155	0.752845	0.0274027	0.877671	1	1	1
Arap2	-0.00406209	0.993408	0.192081	0.353456	0.243056	0.185617	1	1	1
Arap3	-0.322885	0.218891	-0.259222	0.0864237	-0.211659	0.140745	1	1	1
Arcn1	0.0261241	0.935505	0.109096	0.392825	0.212233	0.0358358	1	1	1
Areg	0.533935	0.825046	0.690229	0.55745	0.787494	0.464794	1	1	1
Arel1	-0.0819165	0.835676	0.0346782	0.883795	0.120069	0.495394	1	1	1
Arf1	0.136721	0.484276	0.143729	0.166852	0.190777	0.028504	1	1	1
Arf2	0.0349168	0.918959	0.144318	0.278502	0.175597	0.136509	1	1	1
Arf3	0.116152	0.466155	0.1107	0.198553	0.103909	0.19018	1	1	1
Arf4	0.131954	0.696358	0.242723	0.157158	0.265026	0.0815901	1	1	1
Arf5	0.251408	0.449653	0.223416	0.214821	0.148816	0.398072	1	1	1
Arf6	0.198968	0.502747	0.183558	0.271695	0.211392	0.156373	1	1	1
Arfgap1	0.0409407	0.864751	0.0797398	0.456686	0.0357579	0.757297	1	1	1
Arfgap2	-0.097004	0.581062	-0.074648	0.457862	-0.149878	0.0655005	1	1	1
Arfgap3	-0.00703057	0.98441	-0.0658388	0.682106	-0.0145877	0.935906	1	1	1
Arfgef1	0.0455152	0.865284	0.0944165	0.432481	0.157022	0.117373	1	1	1
Arfgef2	0.0462945	0.835651	0.102222	0.305876	0.0708255	0.474466	1	1	1
Arfgef3	-0.170842	0.794875	0.042112	0.924245	0.150145	0.644215	1	1	1
Arfip1	0.193856	0.568328	0.282103	0.0957831	0.263578	0.0914925	1	1	1
Arfip2	-0.0114415	0.973681	0.0757562	0.582767	0.0483304	0.733642	1	1	1
Arfrp1	-0.0515303	0.85196	-0.00732882	0.969724	-0.107113	0.346653	1	1	1
Arg2	0.254233	0.88976	0.060562	0.958306	0.630948	0.380144	1	1	1
Arglu1	-0.17504	0.666643	-0.167904	0.460527	-0.144847	0.499249	1	1	1
Arhgap1	0.0219421	0.943132	-0.0202137	0.901898	0.0270954	0.848095	1	1	1
Arhgap10	-0.139729	0.822992	-0.150705	0.625125	-0.113997	0.70903	1	1	1
Arhgap11a	0.005287	0.991795	0.0651518	0.805916	0.234776	0.248581	1	1	1
Arhgap12	0.0493611	0.869206	0.0507765	0.731727	0.0976953	0.435314	1	1	1
Arhgap17	0.0596083	0.824084	0.0612391	0.645709	0.0904824	0.437175	1	1	1
Arhgap18	0.0095855	0.983472	-0.101411	0.617679	-0.101993	0.594165	1	1	1
Arhgap19	0.0371222	0.955176	-0.0458214	0.888081	0.114638	0.659634	1	1	1
Arhgap20	-0.213481	0.835676	-0.385126	0.42742	-0.292726	0.532839	1	1	1
Arhgap21	0.0008764	0.998211	0.0596745	0.735828	0.0881229	0.576864	1	1	1
Arhgap23	-0.0551595	0.941021	-0.18496	0.546682	-0.325513	0.213875	1	1	1
Arhgap24	-0.137079	0.803724	-0.185845	0.485157	-0.124031	0.64287	1	1	1
Arhgap26_2	-0.0441852	0.913925	-0.102257	0.548088	-0.0238431	0.901125	1	1	1
Arhgap27	0.0684266	0.894112	-0.0258389	0.934026	0.0770431	0.744082	1	1	1
Arhgap27os2	0.0878282	0.933072	0.156746	0.727607	-0.281958	0.478941	1	1	1
Arhgap29	-0.0650815	0.852156	0.0156678	0.945525	0.0555266	0.742704	1	1	1
Arhgap31	-0.141769	0.679799	-0.210471	0.236179	-0.158334	0.354716	1	1	1
Arhgap32	-0.0820677	0.898657	0.0399764	0.914773	-0.0383398	0.904526	1	1	1
Arhgap33	-0.121253	0.813323	-0.176898	0.463807	-0.279715	0.177732	1	1	1
Arhgap35	-0.0641678	0.867835	-0.127844	0.462337	-0.0955394	0.575884	1	1	1
Arhgap39	-0.0420335	0.913689	-0.114112	0.470587	-0.149809	0.291145	1	1	1
Arhgap42	-0.0347994	0.92283	-0.0373351	0.829188	-0.01756	0.920248	1	1	1
Arhgap44	-0.138585	0.822774	-0.105386	0.739738	-0.193751	0.478941	1	1	1
Arhgap45	-0.204578	0.755382	-0.0933897	0.812347	-0.0674424	0.859763	1	1	1
Arhgap5	-0.174437	0.6558	-0.118484	0.607802	0.142937	0.492697	1	1	1
Arhgap9	0.253273	0.599902	0.286897	0.269633	0.259089	0.293911	1	1	1
Arhgdia	0.107772	0.646131	0.107016	0.413428	0.0387597	0.788912	1	1	1
Arhgdib	0.0662428	0.9456	0.158456	0.706632	0.0660841	0.880171	1	1	1
Arhgdig	0.220269	0.700159	0.0387681	0.929715	0.0314831	0.935081	1	1	1
Arhgef1	-0.023874	0.934764	-0.0851122	0.457895	-0.112008	0.274534	1	1	1
Arhgef10	-0.0428475	0.938316	-0.0785382	0.753501	-0.0950775	0.682722	1	1	1
Arhgef10l	0.0488277	0.934764	0.352146	0.08933	0.298384	0.127345	1	1	1
Arhgef11	-0.153216	0.597093	-0.101079	0.553996	0.017136	0.931895	1	1	1
Arhgef12	-0.139677	0.449352	-0.0741602	0.483592	-0.0587082	0.568604	1	1	1
Arhgef15	-0.123486	0.741032	-0.233717	0.19859	-0.268114	0.0954479	1	1	1
Arhgef16	0.0322622	0.918959	0.0791984	0.553804	0.0323574	0.825487	1	1	1
Arhgef17	-0.0892992	0.894125	-0.213321	0.460145	-0.340178	0.165438	1	1	1
Arhgef18	-0.00658368	0.984433	0.0457185	0.770011	0.0620205	0.663504	1	1	1
Arhgef19	0.117941	0.831699	-0.0371765	0.917583	-0.174427	0.483201	1	1	1
Arhgef2	-0.0284195	0.966274	-0.0727034	0.79876	-0.107593	0.671852	1	1	1
Arhgef25	-0.101955	0.835676	-0.201142	0.373122	-0.242554	0.23404	1	1	1
Arhgef26	-0.0807356	0.833543	-0.102514	0.582745	-0.0438577	0.829351	1	1	1
Arhgef28	-0.135129	0.799901	-0.0134652	0.973597	0.0164549	0.959064	1	1	1
Arhgef3	-0.0357465	0.902547	0.0788214	0.521791	0.0870641	0.441976	1	1	1
Arhgef37	0.106351	0.891504	-0.000428855	0.999523	0.257716	0.39781	1	1	1
Arhgef38	-0.270086	0.726081	-0.179749	0.687624	-0.0382615	0.939184	1	1	1
Arhgef39	0.106579	0.649481	0.0716504	0.603776	0.0545443	0.691787	1	1	1
Arhgef40	-0.0946952	0.819379	-0.0760272	0.721448	-0.0328742	0.881582	1	1	1
Arhgef5	0.0665826	0.886641	0.0128747	0.966222	0.133122	0.486064	1	1	1
Arhgef6	-0.173773	0.82498	-0.226998	0.550414	-0.306483	0.363468	1	1	1
Arhgef7	-0.0299036	0.90625	-0.0105345	0.945302	0.0124393	0.921151	1	1	1
Arhgef9	-0.0393897	0.95621	-0.123475	0.688053	-0.211749	0.422452	1	1	1
Arid1a	-0.0574784	0.829105	-0.00201607	0.991286	-0.022449	0.876234	1	1	1
Arid1b	-0.164812	0.483407	-0.0840579	0.54065	-0.115465	0.342428	1	1	1
Arid2	-0.0618166	0.819379	-0.0214307	0.896634	-0.000998628	0.996097	1	1	1
Arid3a	0.175501	0.852156	0.241651	0.58644	0.392024	0.308892	1	1	1
Arid3b	-0.120042	0.80281	-0.157527	0.495425	-0.118973	0.601252	1	1	1
Arid4a	-0.0345366	0.935109	-0.0399477	0.839328	-0.00838191	0.967642	1	1	1
Arid4b	-0.115097	0.713421	-0.0915298	0.60576	-0.0837694	0.622247	1	1	1
Arid5b	-0.0880626	0.867835	-0.188166	0.42682	-0.158224	0.482751	1	1	1
Arih1	0.0448825	0.888655	0.0732638	0.611899	0.18034	0.115486	1	1	1
Arih2	-0.0334917	0.930663	-0.0184818	0.932341	0.0571371	0.725556	1	1	1
Arl1	0.0623622	0.896716	0.197424	0.327821	0.252141	0.153925	1	1	1
Arl10	-0.023608	0.972987	-0.106949	0.720546	-0.0742022	0.806316	1	1	1
Arl13b	-0.196181	0.449352	-0.164698	0.227348	0.131443	0.30723	1	1	1
Arl14	-0.0512843	0.927373	-0.0897968	0.719624	-0.0165164	0.953003	1	1	1
Arl14ep	-0.149951	0.648093	-0.0682837	0.732714	-0.0770543	0.682827	1	1	1
Arl15	0.0642156	0.882103	0.131543	0.48187	-0.130338	0.463107	1	1	1
Arl16	0.192355	0.592158	-0.0275884	0.92091	0.00294472	0.992244	1	1	1
Arl2	0.0513819	0.902975	0.00128448	0.995879	-0.01457	0.947465	1	1	1
Arl2bp	0.0987754	0.578976	0.0422973	0.706738	-0.0491354	0.636367	1	1	1
Arl3	-0.0153581	0.981463	-0.13302	0.631829	-0.0195027	0.952322	1	1	1
Arl4a	0.189671	0.713871	0.0968233	0.758156	0.142633	0.611502	1	1	1
Arl4d	-0.149952	0.907705	-0.378518	0.485982	-0.149532	0.802538	1	1	1
Arl5a	0.0393427	0.874797	0.0276747	0.831773	0.0882032	0.381408	1	1	1
Arl5b	0.00135101	0.997226	0.147662	0.366391	0.258104	0.0520597	1	1	1
Arl6	0.0467716	0.942784	0.0160044	0.967015	-0.0371772	0.901837	1	1	1
Arl6ip1	0.0934551	0.649481	0.0920319	0.425751	0.0969581	0.356524	1	1	1
Arl6ip4	0.00436013	0.991767	-0.00188419	0.993943	-0.0748179	0.682014	1	1	1
Arl6ip5	0.0707115	0.794268	0.0783372	0.565269	0.0700494	0.592837	1	1	1
Arl6ip6	-0.0904979	0.855147	-0.0639736	0.809645	-0.0478782	0.854868	1	1	1
Arl8a	0.0404331	0.88976	0.0198667	0.903055	0.00807962	0.958867	1	1	1
Arl8b	0.0368564	0.813323	0.0440589	0.555349	0.085166	0.17278	1	1	1
Armc1	-0.0249434	0.941255	0.053848	0.718316	0.0370411	0.806307	1	1	1
Armc10	0.00561944	0.983295	-0.0180306	0.902132	-0.0762419	0.469779	1	1	1
Armc5	0.00516369	0.986295	-0.0170756	0.922009	-0.0674384	0.597297	1	1	1
Armc6	-0.0971811	0.747727	0.0543712	0.750367	-0.10161	0.491413	1	1	1
Armc7	0.0148234	0.973775	0.0543343	0.78928	-0.0670478	0.727353	1	1	1
Armc8	0.0288189	0.917056	0.0701238	0.536058	0.0438682	0.706684	1	1	1
Armcx1	-0.132969	0.757449	-0.210116	0.322818	-0.36292	0.0374489	1	1	1
Armcx2	-0.136105	0.874589	-0.304267	0.424614	-0.268163	0.455899	1	1	1
Armcx3	-0.0328974	0.953967	0.0810088	0.735687	0.12781	0.543021	1	1	1
Armcx5	-0.16741	0.827987	-0.143446	0.717544	-0.186026	0.605491	1	1	1
Armcx6	0.18757	0.822719	0.00831369	0.989142	0.0233765	0.961775	1	1	1
Armh3	0.0945656	0.821275	0.00289918	0.991784	-0.131645	0.480018	1	1	1
Armh4	-0.199363	0.656631	-0.168158	0.512759	-0.179799	0.446463	1	1	1
Armt1	0.0535735	0.886639	0.084604	0.615406	0.0927842	0.552503	1	1	1
Arnt	-0.0552433	0.746757	-0.0434977	0.644979	-0.0524127	0.54097	1	1	1
Arntl	-0.0358552	0.986542	-0.313295	0.764205	0.283711	0.779089	1	1	1
Arpc1a	0.038295	0.860048	0.0368127	0.73611	0.0206659	0.854868	1	1	1
Arpc1b	0.121462	0.640709	0.0988812	0.507653	0.141913	0.280099	1	1	1
Arpc2	0.101112	0.542849	0.0975313	0.290783	0.108161	0.199883	1	1	1
Arpc3	0.158753	0.508146	0.181111	0.164753	0.138831	0.268928	1	1	1
Arpc4	0.150598	0.513955	0.231544	0.0489372	0.163362	0.162356	1	1	1
Arpc5	0.166461	0.420654	0.186031	0.0619667	0.179176	0.048554	1	1	1
Arpc5l	0.089454	0.725226	0.144722	0.256105	0.0926819	0.466252	1	1	1
Arpin	0.0895979	0.750974	0.158745	0.251864	0.048612	0.759388	1	1	1
Arpp19	0.0948139	0.720528	0.158975	0.235154	0.132918	0.296787	1	1	1
Arrb1	-0.0401852	0.920806	-0.0906102	0.606787	-0.0115835	0.954951	1	1	1
Arrb2	-0.167048	0.660069	-0.0835986	0.719508	-0.227424	0.222711	1	1	1
Arrdc1	0.0344034	0.913072	0.0222885	0.893113	-0.0699836	0.58188	1	1	1
Arrdc2	-0.130145	0.806923	-0.222142	0.367941	-0.12803	0.613156	1	1	1
Arrdc3	-0.360799	0.574719	-0.337802	0.347846	-0.276367	0.420418	1	1	1
Arrdc4	-0.147119	0.831026	-0.347808	0.261367	-0.348004	0.223846	1	1	1
Arsa	-0.021173	0.955176	-0.0598414	0.703852	0.0561227	0.708855	1	1	1
Arsb	-0.00127503	0.996977	0.020187	0.901176	0.0980905	0.382361	1	1	1
Arsg	0.321052	0.633643	0.165283	0.690605	0.372612	0.274534	1	1	1
Arsk	-0.248174	0.57305	-0.258378	0.265762	-0.251207	0.246537	1	1	1
Art2a	0.572294	0.218891	0.82238	9.73401e-05	0.924237	1.21096e-06	1	1	1
Art3	-0.0704037	0.917381	-0.319933	0.215256	-0.377336	0.0961679	1	1	1
Artn	-0.296062	0.627563	-0.353773	0.271792	-0.382717	0.199295	1	1	1
Arv1	-0.207178	0.645042	-0.0235185	0.94666	-0.136736	0.576864	1	1	1
ARVCF	0.0177507	0.97287	-0.0894959	0.682106	-0.0655301	0.764988	1	1	1
Arxes2	-0.00298164	0.998049	-0.404922	0.349373	0.0563599	0.912628	1	1	1
As3mt	0.0611261	0.86596	-0.0341453	0.863858	-0.111548	0.466264	1	1	1
Asah1	0.111002	0.652705	0.153543	0.245445	0.23218	0.0330302	1	1	1
Asah2	0.00229551	0.996264	0.0285616	0.913142	0.167047	0.344641	1	1	1
Asap1	-0.0926255	0.87381	-0.0184517	0.961322	0.0941603	0.732636	1	1	1
Asap2	0.125322	0.704711	0.00873376	0.974723	0.216536	0.161115	1	1	1
Asap3	-0.0582342	0.933503	-0.00524841	0.990049	-0.0144161	0.965704	1	1	1
Asb1	0.0980315	0.830154	0.0218432	0.94452	0.025531	0.920902	1	1	1
Asb13	-0.0239078	0.957686	-0.0242922	0.918538	0.0996677	0.559142	1	1	1
Asb2	-0.0500926	0.954205	-0.215881	0.529747	-0.265945	0.388088	1	1	1
Asb3	-0.102752	0.728842	-0.103432	0.518636	-0.151952	0.285342	1	1	1
Asb6	-0.0202171	0.959511	-0.0764849	0.638083	-0.0688974	0.660235	1	1	1
Asb7	-0.0280012	0.931625	-0.0629192	0.64722	-0.0666207	0.606155	1	1	1
Asb8	0.179373	0.424567	0.155334	0.207354	0.0694612	0.597304	1	1	1
Ascc1	-0.00207586	0.994384	-0.0724283	0.615406	-0.096676	0.454739	1	1	1
Ascc2	0.0073302	0.97571	-0.0102003	0.945302	0.0311812	0.779089	1	1	1
Ascc3	0.0662847	0.864822	0.146249	0.392911	0.185899	0.220305	1	1	1
Ascl2	-0.235049	0.794875	-0.146592	0.766917	-0.112398	0.820638	1	1	1
Asf1a	0.113859	0.757449	0.164741	0.36319	0.138121	0.429147	1	1	1
Asf1b	0.220227	0.828408	0.422507	0.362179	0.336712	0.450982	1	1	1
Ash1l	-0.120906	0.578976	-0.0608748	0.645709	-0.0603674	0.630537	1	1	1
Ash2l	0.0686391	0.829105	0.0502634	0.765044	-0.0200938	0.908297	1	1	1
Asic1	-0.0789957	0.872685	-0.019987	0.948175	-0.0478209	0.847017	1	1	1
Asl	0.0820652	0.819259	-0.0818379	0.649472	-0.0503412	0.78516	1	1	1
Asns	0.276529	0.650885	0.411131	0.202291	0.545099	0.045487	1	1	1
Asnsd1	0.0867269	0.879637	0.0710855	0.803833	-0.00547424	0.988022	1	1	1
Aspa	0.145303	0.857755	0.31109	0.397221	0.256516	0.464305	1	1	1
Aspg	-0.0745412	0.939769	-0.132778	0.766831	-0.191376	0.635118	1	1	1
Asph	0.0475905	0.907412	0.0731354	0.692536	0.154486	0.315496	1	1	1
Aspn	-0.370689	0.640709	-0.615132	0.129158	-0.782126	0.0231349	1	1	1
Aspscr1	0.0180001	0.951699	-0.0423142	0.738472	-0.0550275	0.636651	1	1	1
Asrgl1	-0.136605	0.705683	-0.10799	0.597271	-0.152829	0.39808	1	1	1
Ass1	0.0198155	0.97571	-0.181003	0.513149	-0.305331	0.193546	1	1	1
Aste1	0.0184315	0.967234	-0.0201381	0.930535	-0.0385295	0.837812	1	1	1
Asxl1	-0.0563212	0.886639	-0.127559	0.453718	0.0561979	0.759388	1	1	1
Asxl2	-0.0668455	0.86596	0.014314	0.955919	-0.00152312	0.995684	1	1	1
Atad1	-0.0159343	0.959526	0.00873167	0.960834	0.0506389	0.688382	1	1	1
Atad2	-0.126429	0.89433	0.115011	0.808685	0.190392	0.647809	1	1	1
Atad2b	-0.0487742	0.910968	0.0284858	0.903055	0.0517083	0.792604	1	1	1
Atad3a	-0.0241489	0.935505	0.0663689	0.591683	-0.0791368	0.483201	1	1	1
Atat1	-0.11493	0.816683	-0.233509	0.293082	-0.0156889	0.95617	1	1	1
Ate1	-0.010544	0.973775	-0.00732095	0.972655	-0.000638038	0.997267	1	1	1
Atf1	0.0242716	0.937125	0.00485315	0.979572	0.0321119	0.818539	1	1	1
Atf2	-0.0641056	0.804848	-0.0749942	0.553996	0.0518353	0.685313	1	1	1
Atf3	1.01284	0.0160174	0.552946	0.16508	0.81614	0.0120791	1	1	1
Atf4	0.29558	0.368074	0.340867	0.0379659	0.241415	0.136051	1	1	1
Atf5	0.124778	0.78924	0.113824	0.644319	0.0834159	0.734088	1	1	1
Atf6	0.0272639	0.929445	0.0657796	0.609316	0.0704576	0.557235	1	1	1
Atf6b	-0.00541861	0.982875	0.00162723	0.991286	-0.0941214	0.306139	1	1	1
Atf7	-0.0813905	0.751748	-0.09807	0.463807	-0.105253	0.389615	1	1	1
Atf7ip	-0.0831409	0.822241	-0.00751846	0.976761	0.113634	0.486821	1	1	1
Atg10	0.133623	0.728842	0.0153855	0.958628	-0.0649882	0.77251	1	1	1
Atg101	0.0682944	0.888655	-0.0899651	0.691947	-0.137186	0.488637	1	1	1
Atg12	0.00315936	0.991019	-0.0412857	0.73191	-0.00654698	0.961775	1	1	1
Atg13	-0.123312	0.679712	-0.161647	0.303257	-0.0879631	0.586898	1	1	1
Atg14	-0.221463	0.651911	-0.224996	0.413674	-0.177728	0.497301	1	1	1
Atg16l1	-0.0116884	0.973775	0.0357288	0.830708	-0.0336578	0.833332	1	1	1
Atg16l2	-0.0948152	0.912772	-0.231655	0.519044	0.0492988	0.903441	1	1	1
Atg2a	-0.0823073	0.796789	-0.151496	0.310518	0.075157	0.631612	1	1	1
Atg2b	-0.0225351	0.955173	-0.0253431	0.898821	-0.00396686	0.98586	1	1	1
Atg3	0.00886755	0.97571	0.0989318	0.402663	0.0325635	0.807787	1	1	1
Atg4a	-0.0478809	0.935109	0.136526	0.561554	0.0450434	0.863153	1	1	1
Atg4b	0.0946391	0.628343	0.00110732	0.994103	0.0253855	0.839957	1	1	1
Atg4c	-0.00569892	0.991019	0.126084	0.548088	0.0705427	0.749374	1	1	1
Atg4d	0.175225	0.51177	0.151341	0.320822	0.050272	0.76964	1	1	1
Atg5	0.00102077	0.997089	0.00819932	0.95791	0.023591	0.844746	1	1	1
Atg7	0.0252358	0.936918	0.0750153	0.569535	0.0461238	0.735323	1	1	1
Atg9a	-0.113136	0.651911	-0.252846	0.0365877	-0.0764776	0.584674	1	1	1
Atic	0.048878	0.91071	0.165423	0.33954	0.0697275	0.709737	1	1	1
Atl2	0.0780659	0.699007	0.080333	0.469195	0.163599	0.0656737	1	1	1
Atl3	0.0101897	0.975033	0.0145807	0.940061	0.0257093	0.86853	1	1	1
Atmin	0.0356126	0.88976	0.021938	0.870712	0.0128768	0.921297	1	1	1
Atn1	0.076489	0.918847	0.150657	0.644319	0.0570695	0.871129	1	1	1
Atoh1	0.276485	0.650779	0.370246	0.256948	0.442344	0.124544	1	1	1
Atoh8	0.015969	0.983472	0.220802	0.494258	-0.0345618	0.929635	1	1	1
Atox1	0.157755	0.51177	0.0887903	0.536714	0.0210059	0.896829	1	1	1
Atp10a	-9.45966e-05	0.99997	-0.269314	0.491817	-0.105332	0.806657	1	1	1
Atp10b	-0.0532665	0.929207	0.0849521	0.752975	0.206139	0.344808	1	1	1
Atp11a	0.0351666	0.935505	-0.0551185	0.775917	0.0285869	0.883419	1	1	1
Atp11b	0.0419534	0.917196	0.0158103	0.946598	0.133148	0.369641	1	1	1
Atp11c	-0.128187	0.81636	-0.108511	0.702755	-0.148423	0.557341	1	1	1
Atp13a1	-0.0563815	0.750974	-0.0239327	0.824423	-0.0226587	0.826833	1	1	1
Atp13a2	-0.141936	0.647762	-0.211334	0.190872	-0.282541	0.0378831	1	1	1
Atp13a3	-0.0880579	0.872815	-0.0340457	0.918425	0.157162	0.497925	1	1	1
Atp1a1	0.0456633	0.925136	0.0626055	0.780102	-0.00385093	0.988806	1	1	1
Atp1a2	-0.0458864	0.955176	-0.181204	0.58025	-0.196559	0.515182	1	1	1
Atp1b1	0.0342661	0.947526	0.117313	0.586444	0.0292788	0.902548	1	1	1
Atp1b2	0.0514979	0.935505	-0.0711694	0.804871	-0.0828146	0.760331	1	1	1
Atp1b3	0.0642084	0.787255	0.0340781	0.802108	0.0600635	0.609131	1	1	1
Atp2a2	-0.0414493	0.895833	0.0541087	0.719341	0.0570781	0.688219	1	1	1
Atp2a3	0.0484856	0.933761	0.118933	0.62813	0.135768	0.545083	1	1	1
Atp2b1	0.182867	0.656631	0.279356	0.201506	0.572704	0.000548549	1	1	1
Atp2b4	-0.117082	0.866034	-0.154504	0.643982	-0.0973902	0.774665	1	1	1
Atp2c1	-0.00289715	0.993095	0.0353149	0.842634	0.140637	0.293445	1	1	1
Atp2c2	0.0714599	0.924622	0.287512	0.331803	0.24066	0.392188	1	1	1
Atp5a1	0.120556	0.544468	0.0272464	0.844558	0.0393363	0.752812	1	1	1
Atp5b	0.074392	0.728842	0.00495453	0.976967	0.021357	0.871772	1	1	1
Atp5c1	0.089206	0.645042	0.00638689	0.969467	-0.0319657	0.788861	1	1	1
Atp5d	0.259179	0.466155	0.117607	0.578339	0.103237	0.614269	1	1	1
Atp5e	0.13997	0.662793	0.159711	0.362982	0.105583	0.545159	1	1	1
Atp5g1	0.230054	0.487539	0.186394	0.321379	0.16237	0.357906	1	1	1
Atp5g2	0.053718	0.82498	-0.017029	0.91125	-0.0891764	0.396467	1	1	1
Atp5g3	0.259693	0.420654	0.226595	0.200955	0.176064	0.297203	1	1	1
Atp5h	0.138202	0.573524	0.107767	0.445254	0.115476	0.369641	1	1	1
Atp5j	0.149301	0.467832	0.125389	0.268869	0.121508	0.249671	1	1	1
Atp5j2	0.203582	0.511941	0.173314	0.334879	0.10928	0.543045	1	1	1
Atp5k	0.194351	0.568328	0.174605	0.349882	0.0506016	0.814117	1	1	1
Atp5l	0.223355	0.420654	0.21519	0.130407	0.153282	0.275672	1	1	1
Atp5md	0.165483	0.525222	0.166215	0.253642	0.116667	0.410555	1	1	1
Atp5mpl	0.255119	0.393433	0.22862	0.13703	0.179629	0.225915	1	1	1
Atp5o_1	-0.0916981	0.969348	0.0809014		-0.235279		1	1	1
Atp5o_2	0.158106	0.581062	0.0782582	0.660147	0.0960892	0.549399	1	1	1
Atp5pb	0.178743	0.482826	0.160288	0.245445	0.139631	0.286865	1	1	1
Atp6ap1	0.064397	0.746757	0.0707106	0.503952	0.0920672	0.327446	1	1	1
Atp6ap2	0.126895	0.667438	0.195456	0.204518	0.307789	0.0137545	1	1	1
Atp6v0a1	0.072541	0.718551	0.0384817	0.74997	-0.0473656	0.670826	1	1	1
Atp6v0a2	0.112901	0.581062	0.126892	0.256948	0.152344	0.12347	1	1	1
Atp6v0b	0.113965	0.697069	0.082219	0.629564	0.0401932	0.824693	1	1	1
Atp6v0c	0.145561	0.420654	0.127449	0.171625	0.128287	0.128341	1	1	1
Atp6v0d1	0.108303	0.51177	0.111775	0.22446	0.092187	0.294639	1	1	1
Atp6v0e	0.100273	0.728842	0.14984	0.311514	0.0802313	0.600752	1	1	1
Atp6v0e2	0.0159799	0.98078	-0.176284	0.519044	-0.0863764	0.76646	1	1	1
Atp6v1a	0.126001	0.420654	0.139334	0.0597936	0.220993	0.000219389	1	1	1
Atp6v1b2	0.162726	0.420654	0.141076	0.188529	0.108874	0.292583	1	1	1
Atp6v1c1	0.0555242	0.779777	0.0645601	0.517238	0.0426977	0.673731	1	1	1
Atp6v1d	0.147464	0.639998	0.0880006	0.641416	0.188603	0.224507	1	1	1
Atp6v1e1	0.0702089	0.769503	0.09173	0.449926	0.0906589	0.420448	1	1	1
Atp6v1f	0.117531	0.746757	0.104123	0.597385	0.0468825	0.825925	1	1	1
Atp6v1g1	0.176654	0.4978	0.198068	0.158154	0.18421	0.153023	1	1	1
Atp6v1g2	-0.119551	0.758822	-0.288783	0.104586	-0.343303	0.0279728	1	1	1
Atp6v1h	0.098788	0.636675	0.0882909	0.453592	0.0885888	0.414863	1	1	1
Atp8a1	-0.136415	0.756318	-0.17959	0.426151	-0.0980441	0.674673	1	1	1
Atp8a2	-0.242939	0.750629	-0.401465	0.290361	-0.470752	0.165005	1	1	1
Atp8b1	-0.0524844	0.902683	0.063935	0.750809	0.128619	0.445776	1	1	1
Atp8b2	-0.121667	0.808764	-0.093948	0.71902	-0.109489	0.649751	1	1	1
Atp9a	0.0867991	0.573524	0.0738204	0.393875	0.0958726	0.211489	1	1	1
Atp9b	-0.0212833	0.917381	-0.0506063	0.550414	-0.0716444	0.342249	1	1	1
Atpaf1	-0.0607244	0.787255	-0.0255362	0.845045	0.00716822	0.958288	1	1	1
Atpaf2	0.00822254	0.973775	0.0835557	0.426007	-0.0241851	0.841253	1	1	1
Atpif1	0.141515	0.680667	0.105022	0.600503	0.0744117	0.709836	1	1	1
Atpsckmt	0.0739834	0.857094	0.151031	0.41695	0.131564	0.455126	1	1	1
Atraid	0.0333735	0.920104	-0.0544163	0.720502	-0.144256	0.236867	1	1	1
Atrip	-0.0817721	0.747503	-0.0579577	0.677733	-0.0417601	0.767447	1	1	1
Atrn	-0.0127221	0.973775	-0.021926	0.920921	-0.0933891	0.556469	1	1	1
Atrnl1	0.120605	0.499307	0.151205	0.107718	0.340492	5.93904e-07	1	1	1
Atrx	-0.234706	0.51177	-0.20307	0.314081	-0.09398	0.660915	1	1	1
Atxn1	-0.0642133	0.892861	-0.0157682	0.958098	-0.0402371	0.861997	1	1	1
Atxn10	-0.0480725	0.886639	-0.121933	0.393668	-0.143465	0.267777	1	1	1
Atxn1l	-0.0245158	0.937618	0.00522398	0.978229	0.13738	0.211196	1	1	1
Atxn2	0.0298212	0.950642	0.034567	0.884196	0.0521664	0.800907	1	1	1
Atxn2l	-0.0411906	0.89433	-0.0891471	0.51359	-0.0595561	0.663923	1	1	1
Atxn3	-0.126594	0.593893	-0.141449	0.271701	-0.0730057	0.585985	1	1	1
Atxn7	-0.123537	0.686404	-0.0479083	0.80688	-0.102337	0.533153	1	1	1
Atxn7l1	-0.0353365	0.918847	0.0763406	0.600109	0.0336507	0.831237	1	1	1
Atxn7l2	-0.201474	0.627563	-0.147203	0.531734	-0.175793	0.409589	1	1	1
Atxn7l3	0.117182	0.585999	0.126929	0.279834	0.104195	0.352044	1	1	1
Atxn7l3b	0.0379371	0.833695	0.0900654	0.26247	0.0471165	0.573084	1	1	1
AU020206	0.0815816	0.907412	0.245125	0.394958	0.210634	0.439601	1	1	1
AU022252	-0.0784866	0.853236	-0.135227	0.484779	-0.0892285	0.647646	1	1	1
AU040320	0.0424588	0.879469	0.0748001	0.553804	0.0493273	0.701507	1	1	1
AU041133	-0.0194148	0.982508	-0.00172227	0.996996	0.0631351	0.877157	1	1	1
Auh	0.0422591	0.914419	-0.0341157	0.86135	-0.0121811	0.951354	1	1	1
Aunip	0.258799	0.815459	0.182242	0.753989	0.366797	0.451031	1	1	1
Aup1	0.0511527	0.780509	0.0374588	0.709702	0.0351373	0.71415	1	1	1
Aurka	0.0574876	0.947041	0.0792782	0.84832	0.285787	0.362226	1	1	1
Aurkaip1	0.132732	0.631137	0.120184	0.440656	0.0776194	0.620997	1	1	1
Aurkb	0.0239485	0.979978	-0.0256718	0.965604	0.193911	0.618628	1	1	1
Auts2	-0.18023	0.705683	-0.0617042	0.844558	-0.081603	0.775994	1	1	1
AV356131	0.197738	0.82159	-0.104683	0.829188	-0.250411	0.53639	1	1	1
Aven	-0.00738354	0.98482	0.0576304	0.754947	-0.125835	0.413396	1	1	1
Avil	-0.136947	0.779892	-0.191106	0.433805	-0.267263	0.212024	1	1	1
Avl9	0.02677	0.939147	0.0720554	0.62813	0.161445	0.180377	1	1	1
Avpi1	0.394583	0.484276	0.279209	0.382517	0.0108278	0.980311	1	1	1
AW112010	0.314957	0.257663	0.494844	0.000258893	0.467904	0.000361949	1	1	1
AW146154	-0.132082	0.680636	-0.163255	0.331467	-0.142723	0.369641	1	1	1
AW209491	-0.000314001	0.999515	0.048457	0.870942	0.0405243	0.882343	1	1	1
AW549877	-0.138336	0.732291	-0.164067	0.445456	-0.154718	0.442374	1	1	1
AW551984	0.0367296	0.969662	-0.145234	0.733471	-0.268045	0.462848	1	1	1
Axin1	-0.0203244	0.95472	-0.0369806	0.81758	0.0218345	0.889143	1	1	1
Axin2	-0.262929	0.574719	-0.182375	0.505587	-0.28428	0.229926	1	1	1
Axl	-0.19595	0.707761	-0.344558	0.201506	-0.252974	0.330623	1	1	1
Azgp1	-0.372405	0.698403	-0.088713	0.894436	-0.130075	0.823661	1	1	1
Azi2	0.034401	0.867048	0.0684231	0.457509	0.130383	0.082721	1	1	1
Azin1	0.0825318	0.85005	0.210872	0.26598	0.314979	0.046605	1	1	1
Azin2	-0.0406567	0.964036	-0.263934	0.436522	-0.323159	0.291342	1	1	1
B130046B21Rik	0.0570903	0.930663	0.166388	0.519249	-0.0425173	0.885735	1	1	1
B230206H07Rik	0.0681508	0.91373	0.106047	0.703852	0.00123888	0.997267	1	1	1
B230219D22Rik	-0.189597	0.484276	-0.123666	0.421553	-0.0419324	0.807636	1	1	1
B230354K17Rik	0.0565951	0.903058	0.111689	0.574855	0.121455	0.509397	1	1	1
B2m	-0.0327391	0.946628	0.071956	0.739738	0.242843	0.14073	1	1	1
B3galnt1	0.125878	0.852021	0.0150281	0.974606	-0.000800266	0.99858	1	1	1
B3galnt2	-0.0579848	0.821069	-0.0879233	0.458741	0.00573364	0.968526	1	1	1
B3galt2	-0.339317	0.704711	-0.230585	0.662352	0.153584	0.77235	1	1	1
B3galt4	-0.0208501	0.969348	-0.203273	0.285756	-0.154695	0.401856	1	1	1
B3galt5	0.118895	0.93925	0.56749	0.3534	0.498016	0.387569	1	1	1
B3galt6	0.0708306	0.90625	0.160299	0.521737	0.150381	0.527108	1	1	1
B3gat3	0.0444063	0.87381	0.0875712	0.482564	-0.00361056	0.983467	1	1	1
B3glct	-0.0041467	0.991133	-0.09826	0.5304	-0.0791701	0.606228	1	1	1
B3gnt2	0.344028	0.585999	0.360235	0.29305	0.470621	0.116032	1	1	1
B3gnt3	0.196055	0.485073	0.287705	0.0421964	0.296306	0.0193052	1	1	1
B3gnt5	-0.558223	0.613816	-0.437331	0.489369	-0.261362	0.688153	1	1	1
B3gnt6	-0.0876928	0.944839	-0.167004	0.768764	-0.160764	0.76964	1	1	1
B3gnt7	-0.266163	0.918959	0.515182	0.660346	0.539017	0.621921	1	1	1
B3gnt9	0.0635938	0.95081	0.0737369	0.886575	0.188887	0.644494	1	1	1
B3gntl1	-0.224119	0.649481	-0.0760403	0.810975	0.0169174	0.960498	1	1	1
B4galnt1	-0.0718428	0.84669	-0.146144	0.387165	-0.138312	0.3766	1	1	1
B4galnt2	-0.00771014	0.991795	0.148831	0.688643	0.28556	0.357191	1	1	1
B4galnt3	-0.233756	0.633643	-0.242215	0.370027	-0.0175066	0.959118	1	1	1
B4galnt4	-0.0865689	0.922709	0.261987	0.47262	0.0627598	0.879689	1	1	1
B4galt1	0.250453	0.449653	0.391288	0.0103956	0.416647	0.00219766	1	1	1
B4galt2	-0.069343	0.940116	-0.181221	0.647559	-0.188764	0.611191	1	1	1
B4galt3	-0.0869554	0.746757	-0.00500257	0.981572	0.055327	0.704191	1	1	1
B4galt4	0.263716	0.565579	0.376713	0.104586	0.491829	0.0122368	1	1	1
B4galt5	0.155509	0.680667	0.216408	0.280513	-0.00377237	0.989761	1	1	1
B4galt6	0.0348896	0.954627	-0.0614281	0.823476	0.126102	0.586057	1	1	1
B4galt7	0.0707782	0.853236	0.00111778	0.996179	0.0145327	0.946476	1	1	1
B4gat1	0.57073	0.720528	0.267692		0.11454		1	1	1
B630019K06Rik	-0.0315614	0.96657	0.0602974	0.852769	-0.179203	0.495486	1	1	1
B930095G15Rik	-0.126812	0.705683	-0.085158	0.666691	-0.103382	0.564906	1	1	1
B9d1	0.0152853	0.975835	-0.0905297	0.698233	-0.193973	0.32582	1	1	1
B9d2	0.0532653	0.927949	-0.0226322	0.94666	0.0135027	0.963178	1	1	1
Babam1	0.0798026	0.730661	0.0474547	0.72846	0.0625824	0.613156	1	1	1
Babam2	0.0560307	0.875336	0.0468178	0.795244	0.0927373	0.543021	1	1	1
Bace1	-0.0426145	0.902683	0.00157928	0.993934	0.0645607	0.662967	1	1	1
Bace2	0.248342	0.616536	0.346579	0.188529	0.438783	0.0492975	1	1	1
Bach1	-0.0652783	0.903226	0.0712119	0.780493	0.147385	0.492334	1	1	1
Bad	0.128479	0.647939	0.186063	0.203652	0.052984	0.754277	1	1	1
Bag1	0.174315	0.479377	0.22581	0.0654605	0.202333	0.0798025	1	1	1
Bag2	-0.111719	0.902683	-0.232551	0.554876	-0.00613462	0.990907	1	1	1
Bag3	-0.043824	0.969348	0.0131692	0.984961	0.0368721	0.947282	1	1	1
Bag4	-0.0354092	0.931625	-0.0385194	0.843536	-0.0191215	0.922082	1	1	1
Bag5	-0.115869	0.680667	-0.050023	0.772624	-0.118289	0.407085	1	1	1
Bag6	-0.0884046	0.57305	-0.132761	0.0905375	-0.125801	0.0818667	1	1	1
Bahcc1	-0.213076	0.757449	-0.250348	0.486655	-0.282277	0.387891	1	1	1
Bahd1	0.00461286	0.991795	-0.0631351	0.79171	0.0559622	0.811351	1	1	1
Baiap2	-0.128723	0.86596	-0.251404	0.465253	-0.030874	0.94124	1	1	1
Baiap2l1	-0.0340226	0.955176	-0.0392975	0.897156	0.142009	0.523564	1	1	1
Baiap2l2	-0.0508881	0.954337	-0.203436	0.564044	-0.36349	0.225915	1	1	1
Bak1	0.300265	0.343151	0.376402	0.0135097	0.177479	0.293911	1	1	1
Bambi	0.162828	0.804848	0.0156561	0.974588	-0.0756514	0.832231	1	1	1
Banf1	0.243397	0.499307	0.252227	0.204129	0.173256	0.369641	1	1	1
Banp	-0.197846	0.875336	-0.136116	0.838518	-0.0775149	0.905178	1	1	1
Bap1	-0.0761885	0.720528	-0.0800711	0.485157	-0.0748139	0.488168	1	1	1
Basp1	-0.0802475	0.927373	-0.173852	0.645275	-0.188087	0.592135	1	1	1
Batf2	0.252896	0.639998	0.465422	0.0845413	0.177005	0.548518	1	1	1
Bax	0.0740469	0.780319	0.147521	0.235128	0.117891	0.322383	1	1	1
Baz1a	0.0256635	0.969348	0.16418	0.511838	0.126803	0.604517	1	1	1
Baz1b	-0.0620548	0.746757	-0.0195869	0.875519	0.00154441	0.991215	1	1	1
Baz2a	0.0545224	0.8328	0.0463442	0.730782	0.0871797	0.443633	1	1	1
Baz2b	-0.193644	0.573524	-0.192033	0.312413	-0.181404	0.308214	1	1	1
Bbc3	-0.222835	0.677407	-0.36038	0.187421	-0.16302	0.569931	1	1	1
Bbip1	0.037111	0.925559	0.0785466	0.649375	0.075331	0.645982	1	1	1
Bbs2	-0.166269	0.691277	-0.156623	0.505098	-0.223792	0.282591	1	1	1
Bbs4	-0.0874452	0.82491	-0.116627	0.530781	-0.11668	0.502378	1	1	1
Bbs5	-0.111414	0.792618	0.111234	0.592103	0.206279	0.239303	1	1	1
Bbs7	-0.0173832	0.973775	-0.0339926	0.908675	-0.0364842	0.886864	1	1	1
Bbx	-0.126757	0.756318	-0.0418581	0.873176	0.0473793	0.841634	1	1	1
BC002059	-0.261328	0.565579	-0.00646372	0.986292	-0.166177	0.490886	1	1	1
BC003965	0.0911938	0.730247	0.167957	0.201506	0.109641	0.396194	1	1	1
BC004004	0.0320773	0.931625	-0.0521387	0.753989	-0.042575	0.79591	1	1	1
BC005537	0.0606259	0.715293	0.0461083	0.627832	0.134794	0.0611634	1	1	1
BC005624	0.0235051	0.931625	-0.049664	0.672243	-0.0731168	0.480018	1	1	1
BC016579	0.0566983	0.913354	0.191684	0.351406	0.181169	0.344808	1	1	1
BC024978	-0.0231106	0.935853	0.0406101	0.74457	0.061665	0.58155	1	1	1
BC025920	-0.388871	0.644219	-0.242321	0.623451	-0.175175	0.722173	1	1	1
BC028528	-0.214907	0.829105	-0.0347432	0.958592	-0.402753	0.344808	1	1	1
BC029722	0.118482	0.821069	-0.142143	0.573755	-0.210487	0.344808	1	1	1
BC031181	0.178805	0.484276	0.182128	0.186522	0.253861	0.0264883	1	1	1
BC048403	-0.0594949	0.918847	-0.0220919	0.946998	0.0728072	0.774798	1	1	1
BC051226	0.175716	0.782805	-0.0437843	0.918538	0.151571	0.633523	1	1	1
Bc1	-0.104958	0.927373	-0.0906502	0.876284	-0.220087	0.639554	1	1	1
Bcam	-0.152583	0.782939	-0.424675	0.0855021	-0.437085	0.0466553	1	1	1
Bcap29	-0.115184	0.6558	-0.123085	0.377283	-0.0493872	0.747293	1	1	1
Bcap31	0.141073	0.499307	0.196738	0.0633055	0.23374	0.0113846	1	1	1
Bcar1	0.0332066	0.918847	-0.0376267	0.805359	-0.0346646	0.81643	1	1	1
Bcar3	-0.0282451	0.946296	-0.0257918	0.906364	-0.0409185	0.826383	1	1	1
Bcas1	0.144573	0.848547	0.136996	0.719772	0.223702	0.49527	1	1	1
Bcas2	-0.000245281	0.999358	-0.0362332	0.784117	-0.0602885	0.606228	1	1	1
Bcas3	-0.20467	0.696745	-0.153934	0.609512	-0.236035	0.367823	1	1	1
Bcat2	0.0899883	0.84912	0.049114	0.850844	0.0992501	0.653851	1	1	1
Bccip	0.0454495	0.875336	0.100552	0.433061	0.124379	0.28103	1	1	1
Bcdin3d	-0.0632296	0.896634	-0.126442	0.55188	-0.195528	0.296822	1	1	1
Bche	-0.0736229	0.937147	-0.158312	0.704051	-0.00214236	0.99715	1	1	1
Bckdha	-0.126975	0.774642	-0.317306	0.113507	-0.271928	0.151706	1	1	1
Bckdhb	-0.0753812	0.853407	-0.0765674	0.705395	0.111438	0.529073	1	1	1
Bckdk	0.119854	0.578004	-0.0119878	0.946557	-0.0211829	0.880179	1	1	1
Bcl10	0.154319	0.499307	0.118995	0.362207	0.236726	0.0214779	1	1	1
Bcl11b	-0.0557388	0.943489	0.130989	0.704806	0.057427	0.873507	1	1	1
Bcl2	-0.0875499	0.831026	-0.062267	0.77404	-0.0723796	0.722647	1	1	1
Bcl2l1	0.149396	0.688816	0.158712	0.444289	0.0757431	0.731399	1	1	1
Bcl2l11	-0.282378	0.649481	-0.353376	0.285756	-0.232337	0.480609	1	1	1
Bcl2l12	-0.0353894	0.930663	-0.0778316	0.650539	-0.124958	0.400641	1	1	1
Bcl2l13	0.00360227	0.99145	0.0169953	0.929715	0.0284339	0.854972	1	1	1
Bcl2l14	-0.0469986	0.910924	-0.0798842	0.668052	-0.0269183	0.891817	1	1	1
Bcl2l2	0.0549494	0.786388	0.0935622	0.331964	-0.00991039	0.935733	1	1	1
Bcl3	0.290499	0.691277	0.753056	0.0264897	0.551876	0.0975277	1	1	1
Bcl6	-0.352701	0.492212	-0.236645	0.426007	0.0440457	0.897374	1	1	1
Bcl7a	-0.270163	0.432303	-0.285433	0.112037	-0.310023	0.0520597	1	1	1
Bcl7b	0.0275148	0.941255	0.0113483	0.958628	-0.064102	0.680866	1	1	1
Bcl7c	0.154707	0.740757	-0.00996448	0.978804	0.00690681	0.984079	1	1	1
Bcl9	-0.159529	0.747503	-0.165776	0.531734	-0.114395	0.66734	1	1	1
Bcl9l	-0.0336271	0.955176	-0.180198	0.429934	-0.203934	0.325166	1	1	1
Bclaf1	-0.0661296	0.833695	-0.0800109	0.606265	-0.0632498	0.680232	1	1	1
Bclaf3	-0.0932821	0.853886	-0.0200558	0.952928	0.000725128	0.998201	1	1	1
Bco2	0.153537	0.746757	0.118517	0.653361	0.0209106	0.94593	1	1	1
Bcor	-0.0404555	0.918737	0.00768054	0.974723	-0.016363	0.933314	1	1	1
Bcorl1	0.162357	0.821275	0.0854589	0.829321	0.256963	0.406498	1	1	1
Bcr	-0.0868871	0.769442	-0.0744086	0.639734	-0.0594859	0.703635	1	1	1
Bcs1l	-0.056539	0.894125	-0.115619	0.531734	-0.0760323	0.686751	1	1	1
Bdh1	0.215874	0.420654	0.158179	0.278502	0.222782	0.0726501	1	1	1
Bdkrb2	-0.25381	0.651911	-0.392709	0.184113	-0.453228	0.0818667	1	1	1
Bdp1	-0.168257	0.544468	0.0375006	0.844087	0.0296715	0.87182	1	1	1
Bean1	-0.0974104	0.888655	-0.160932	0.602205	-0.224332	0.414652	1	1	1
Becn1	-0.0588734	0.742792	-0.011172	0.932438	0.0165466	0.877157	1	1	1
Bend3	0.0709941	0.893024	0.244465	0.245449	0.147008	0.488637	1	1	1
Bend5	0.0222871	0.980496	-0.110312	0.791637	-0.0960607	0.815922	1	1	1
Bend7	-0.107519	0.821275	0.0496869	0.850784	-0.0794301	0.735766	1	1	1
Best2	0.253101	0.831699	0.123526	0.856958	-0.694073	0.151546	1	1	1
Bet1	-0.00873773	0.985038	0.112474	0.593055	0.142148	0.452334	1	1	1
Bet1l	0.0576056	0.88976	0.0705284	0.718773	0.0339073	0.867357	1	1	1
Bex1	0.166013	0.746757	0.0314345	0.93278	-0.0961389	0.737824	1	1	1
Bex2	0.237655	0.599189	0.0226912	0.951739	-0.0474766	0.873332	1	1	1
Bex3	0.145589	0.68338	0.182857	0.338386	0.146377	0.425085	1	1	1
Bex4	-0.194183	0.813323	-0.144585	0.726972	-0.336086	0.336058	1	1	1
Bfar	0.0635058	0.85196	0.0237453	0.908194	0.0451059	0.792275	1	1	1
Bfsp1	0.0947708	0.919469	0.23039	0.560326	0.150384	0.709827	1	1	1
Bglap3	0.214499	0.82498	0.426238	0.331242	0.411415	0.317515	1	1	1
Bgn	-0.231148	0.786388	-0.399143	0.330342	-0.251859	0.538227	1	1	1
Bhlha15	-0.392804	0.82491	0.481492	0.573755	0.0836434	0.934244	1	1	1
Bhlhb9	-0.0795354	0.911622	0.0129996	0.976217	-0.146409	0.618564	1	1	1
Bhlhe40	0.0855385	0.871277	0.0183803	0.957891	-0.0981073	0.688486	1	1	1
Bicc1	-0.26659	0.620609	-0.25672	0.39092	-0.214526	0.451024	1	1	1
Bicd2	-0.0395943	0.947041	-0.0785416	0.768819	-0.0375451	0.890006	1	1	1
Bicdl1	0.148134	0.61812	-0.0758347	0.67629	0.055889	0.758274	1	1	1
Bicdl2	0.123379	0.781403	0.113964	0.627141	0.0719894	0.76486	1	1	1
Bicra	0.0188664	0.95621	-0.0589532	0.690147	-0.0894416	0.489288	1	1	1
Bicral	-0.163368	0.571228	-0.0957204	0.566141	-0.154936	0.288319	1	1	1
Bid	0.225232	0.53752	0.253824	0.200636	0.280637	0.109915	1	1	1
Bik	0.052022	0.942421	0.133433	0.668315	0.156397	0.584599	1	1	1
Bin1	-0.0376293	0.930663	-0.0916844	0.614149	-0.0388926	0.84318	1	1	1
Bin3	0.0583762	0.855147	0.0882756	0.558362	0.00741505	0.96788	1	1	1
Birc2	-0.0770118	0.77225	-0.0707212	0.61497	-0.13302	0.265123	1	1	1
Birc3	-0.0255848	0.959526	0.0396794	0.86894	0.121453	0.510754	1	1	1
Birc5	0.289949	0.693465	0.287289	0.48488	0.408546	0.257779	1	1	1
Birc6	-0.0533218	0.861874	0.00337213	0.987122	0.153181	0.20582	1	1	1
Bivm	-0.0260447	0.95081	-0.119842	0.466087	-0.0773527	0.64287	1	1	1
Blcap	0.124662	0.672163	0.0798807	0.645709	0.0481655	0.788499	1	1	1
Blmh	0.0885189	0.742391	0.0680287	0.65253	0.116303	0.364779	1	1	1
Blnk	-0.0367598	0.952809	0.0910831	0.729472	-0.125907	0.59367	1	1	1
Bloc1s1	-0.122434	0.781348	-0.0900934	0.705554	-0.346065	0.0477889	1	1	1
Bloc1s2	0.028931	0.944199	0.0974413	0.563786	0.0535369	0.763441	1	1	1
Bloc1s3	0.0530973	0.88976	-0.0171204	0.941528	0.029533	0.874375	1	1	1
Bloc1s4	0.189047	0.7144	0.127215	0.671452	0.0825067	0.788499	1	1	1
Bloc1s5	-0.044051	0.889228	-0.0874005	0.517205	-0.0323854	0.829351	1	1	1
Bloc1s6	0.0162606	0.955176	0.0739259	0.507914	0.102139	0.300223	1	1	1
Blvra	0.124577	0.656229	0.155512	0.294856	0.186249	0.160065	1	1	1
Blvrb	0.157404	0.581062	0.127001	0.435418	0.197735	0.151869	1	1	1
Blzf1	-0.0295312	0.95081	0.0160047	0.953291	-0.0306481	0.885718	1	1	1
Bmerb1	0.275739	0.720528	0.238054	0.574584	-0.22463	0.590665	1	1	1
Bmf	-0.0329375	0.971822	0.01955	0.972655	-0.0426032	0.921516	1	1	1
Bmi1	-0.189975	0.517369	-0.126982	0.463807	-0.111008	0.498186	1	1	1
Bmp1	-0.241202	0.508146	-0.381885	0.0365877	-0.363879	0.0283626	1	1	1
Bmp2	-0.326112	0.626655	-0.253468	0.505954	-0.310564	0.361073	1	1	1
Bmp2k	0.143896	0.649481	0.102865	0.571311	0.146127	0.361073	1	1	1
Bmp3	-0.11387	0.911269	-0.100806	0.840703	0.0530736	0.9154	1	1	1
Bmp4	-0.172687	0.782939	-0.30569	0.309368	-0.376015	0.157217	1	1	1
Bmp5	-0.709199	0.485073	-0.524699	0.364985	-0.499542	0.353767	1	1	1
Bmp7	-0.150237	0.799901	-0.110763	0.723659	-0.197662	0.463107	1	1	1
Bmp8a	0.112489	0.891772	0.176932	0.63496	0.352448	0.25677	1	1	1
Bmpr1a	-0.0566371	0.784571	-0.0361422	0.753501	0.0492219	0.636416	1	1	1
Bmpr2	-0.116846	0.700445	-0.0601199	0.745455	0.0358605	0.850719	1	1	1
Bms1	-0.0949393	0.68338	-0.0593096	0.668052	-0.0594415	0.648894	1	1	1
Bmt2	-0.118915	0.797178	-0.195127	0.373789	0.00906045	0.975287	1	1	1
Bmyc	0.0136721	0.982875	-0.0094921	0.980773	-0.139026	0.587868	1	1	1
Bnip1	0.0126474	0.969348	0.111151	0.325636	-0.0266848	0.842126	1	1	1
Bnip2	0.0164616	0.969348	-0.0302175	0.888248	0.046328	0.805145	1	1	1
Bnip3	-0.237487	0.700281	-0.380355	0.235128	-0.218647	0.494624	1	1	1
Bnip3l	-0.0196196	0.954205	-0.0799676	0.550414	-0.0387897	0.786612	1	1	1
Bnip5	-0.0427284	0.967105	-0.10825	0.80688	0.524996	0.0961679	1	1	1
Boc	-0.279614	0.499307	-0.20088	0.400081	-0.200785	0.358974	1	1	1
Bod1	0.124937	0.544468	0.084102	0.485157	-0.0594814	0.622141	1	1	1
Bod1l	-0.159708	0.51177	-0.109816	0.438606	-0.0976969	0.465872	1	1	1
Bok	0.0577526	0.928184	-0.0114009	0.97649	0.261939	0.251453	1	1	1
Bola1	0.122042	0.746757	0.213002	0.245614	0.128236	0.488637	1	1	1
Bola2	0.213533	0.573524	0.147815	0.505086	0.14506	0.482864	1	1	1
Bola3	0.196831	0.499307	0.198838	0.211443	0.0801859	0.643485	1	1	1
Bop1	0.0298115	0.933072	0.124989	0.35828	0.0362768	0.818811	1	1	1
Bora	0.0378601	0.958597	0.0589897	0.866449	0.189938	0.480609	1	1	1
Borcs5	0.172202	0.696616	0.165965	0.495925	0.127116	0.596559	1	1	1
Borcs6	0.269216	0.53752	0.230822	0.347846	0.116988	0.650938	1	1	1
Borcs7	-0.00618351	0.991019	-0.0948577	0.682338	-0.186937	0.340352	1	1	1
Borcs8	0.0407707	0.914419	0.111211	0.467191	-0.00435398	0.984046	1	1	1
Bpgm	0.102617	0.82498	0.12742	0.571429	0.215858	0.266438	1	1	1
Bphl	-0.0913056	0.786269	-0.242471	0.101659	-0.155191	0.297757	1	1	1
Bpnt1	0.129873	0.591393	0.150364	0.247485	0.217613	0.0456796	1	1	1
Bpnt2	-0.0437866	0.935505	0.103484	0.657472	0.16808	0.398239	1	1	1
Bptf	-0.0879646	0.593893	-0.0481526	0.628299	-0.0601568	0.50038	1	1	1
Braf	-0.076377	0.757449	-0.097127	0.440656	-0.0467586	0.727353	1	1	1
Brap	-0.0563489	0.797178	-0.0425068	0.715054	-0.074922	0.452044	1	1	1
Brat1	-0.205481	0.4978	-0.212221	0.192672	-0.186756	0.221949	1	1	1
Brcc3	-0.0720942	0.853407	-0.0574882	0.775796	-0.0102444	0.963083	1	1	1
Brd1	-0.110831	0.627563	-0.0432336	0.764578	-0.062298	0.631117	1	1	1
Brd2	0.0265436	0.911269	0.0306854	0.780819	-0.00695382	0.953866	1	1	1
Brd3	-0.0704639	0.81161	-0.0219993	0.904533	-0.0206981	0.897073	1	1	1
Brd3os	-0.0962063	0.92283	-0.215845	0.609625	-0.223105	0.578294	1	1	1
Brd4	0.00375866	0.990849	-0.00910291	0.958628	-0.0272382	0.840512	1	1	1
Brd7	-0.0537101	0.809381	0.00645778	0.967015	-0.0514538	0.62763	1	1	1
Brd8	-0.0517996	0.900108	-0.0196575	0.937378	-0.0310333	0.876692	1	1	1
Brd9	-0.0318026	0.935505	-0.0950621	0.550789	-0.0465252	0.784817	1	1	1
Brf1	-0.0644299	0.766871	-0.11981	0.245445	-0.128047	0.17131	1	1	1
Brf2	-0.102353	0.778101	-0.103223	0.57436	-0.159962	0.325991	1	1	1
Bri3	0.223149	0.495158	0.146535	0.43998	0.0739723	0.709827	1	1	1
Bri3bp	0.105737	0.739257	0.142083	0.378107	0.115885	0.455972	1	1	1
Brip1os	0.0785668	0.780319	0.103713	0.462057	0.132006	0.295053	1	1	1
Brix1	-0.0166336	0.966274	0.143004	0.290036	0.0769315	0.58495	1	1	1
Brk1	0.0775523	0.799901	0.103315	0.488903	0.0775867	0.597304	1	1	1
Brms1	-0.0668265	0.973775	0.237044		0.301975		1	1	1
Brms1l	-0.136581	0.638114	-0.193844	0.201788	-0.0586165	0.733761	1	1	1
Brox	-0.00616272	0.982508	0.0178748	0.904533	0.0313499	0.803353	1	1	1
Brpf1	-0.00231428	0.994499	0.103201	0.514542	0.0545043	0.745033	1	1	1
Brpf3	0.00456132	0.989581	0.0267639	0.873047	-0.0711048	0.590958	1	1	1
Brsk1	-0.113061	0.86596	-0.155311	0.626139	-0.317748	0.230413	1	1	1
Brwd1	0.00178782	0.996264	-0.00210107	0.991816	-0.000174599	0.999227	1	1	1
Brwd3	-0.176887	0.699513	0.0647914	0.824442	0.137092	0.577005	1	1	1
Bscl2	0.0832128	0.704711	-0.0317799	0.822484	-0.0577718	0.637071	1	1	1
Bsdc1	-0.000669619	0.998461	0.0221388	0.931182	0.0635725	0.744756	1	1	1
Bsg	0.105444	0.683084	0.131005	0.34778	0.193088	0.102952	1	1	1
Bsn	-0.179164	0.819259	-0.0332685	0.950126	-0.14316	0.709737	1	1	1
Bspry	0.0565147	0.911068	0.0203133	0.946538	0.13536	0.49241	1	1	1
Bst2	0.0440663	0.968724	0.131406	0.775581	0.312114	0.406447	1	1	1
Btaf1	-0.0720944	0.87381	0.0580467	0.802395	0.0655046	0.763441	1	1	1
Btbd1	0.0659532	0.680667	0.0540302	0.550789	0.0720966	0.369641	1	1	1
Btbd10	0.120855	0.573524	0.111467	0.342176	0.0787298	0.49527	1	1	1
Btbd2	-0.112881	0.647762	-0.197506	0.107763	-0.298929	0.00273395	1	1	1
Btbd3	-0.150137	0.674062	-0.292744	0.0960289	-0.15506	0.389622	1	1	1
Btbd6	-0.0210139	0.967157	-0.153299	0.413537	-0.153313	0.372772	1	1	1
Btbd7	-0.0452805	0.82491	-0.0381863	0.715992	-0.0376149	0.707157	1	1	1
Btbd9	-0.0370163	0.913741	-0.00204745	0.991768	-0.0469256	0.752574	1	1	1
Btc	-0.355589	0.639998	-0.442468	0.274649	-0.11592	0.805914	1	1	1
Btd	-0.0220738	0.966274	-0.0783388	0.706632	-0.134766	0.450982	1	1	1
Btf3	0.126636	0.593893	0.0994189	0.466087	0.0781907	0.554936	1	1	1
Btf3l4	0.094469	0.853407	0.0617149	0.818516	0.00375163	0.990907	1	1	1
Btg1	-0.0101548	0.986532	-0.168264	0.528136	-0.134247	0.606228	1	1	1
Btg2	0.1203	0.85196	0.10673	0.743175	0.106752	0.733642	1	1	1
Btg3	-0.0401714	0.955176	0.0520783	0.879141	0.19781	0.435314	1	1	1
Btnl1	0.106892	0.866843	-0.00347361	0.993301	-0.039396	0.905202	1	1	1
Btnl2	0.152725	0.726617	0.249671	0.256563	0.291829	0.135592	1	1	1
Btnl4	0.086583	0.91071	0.178317	0.588791	0.23725	0.418749	1	1	1
Btnl6	0.0383258	0.969348	0.127182	0.754944	0.138477	0.716977	1	1	1
Bub1	-0.0842402	0.935505	0.0160434	0.979572	0.272287	0.480351	1	1	1
Bub1b	-0.095127	0.917381	-0.072214	0.877633	0.108133	0.792275	1	1	1
Bub3	0.0615804	0.810242	0.0530835	0.686222	0.0335194	0.803911	1	1	1
Bud13	-0.099714	0.699007	-0.0715221	0.625041	-0.0473164	0.751687	1	1	1
Bud23	0.0124024	0.969348	0.0495548	0.696368	0.0177414	0.895013	1	1	1
Bud31	0.0546258	0.88976	0.188187	0.236179	0.157368	0.297964	1	1	1
Bves	-0.00798696	0.991447	-0.101306	0.766917	-0.115821	0.717309	1	1	1
Bvht	-0.0386784	0.962199	-0.143753	0.671452	-0.185074	0.541356	1	1	1
Bysl	0.0112311	0.986476	0.200363	0.485157	0.220326	0.398072	1	1	1
Bzw1	0.0930196	0.792213	0.190995	0.244757	0.285741	0.0348535	1	1	1
Bzw2	-0.0327043	0.902683	0.0320391	0.803833	-0.0294724	0.814117	1	1	1
C030006K11Rik	0.135049	0.725226	0.0437381	0.860628	-0.000167961	0.999273	1	1	1
C030013C21Rik	0.519848	0.521856	0.334542	0.488098	0.0969146	0.861179	1	1	1
C030014I23Rik	0.274509	0.803565	0.093214	0.889984	-0.16205	0.781314	1	1	1
C130074G19Rik	-0.0135331	0.976772	-0.0664359	0.765787	0.0423185	0.851277	1	1	1
C1d	-0.0224541	0.930663	0.0655153	0.528136	0.0769651	0.413396	1	1	1
C1galt1	0.0248752	0.969348	0.253947	0.264787	0.380953	0.0445628	1	1	1
C1galt1c1	0.0180436	0.969398	0.108799	0.576416	0.157628	0.357026	1	1	1
C1qa	-0.197907	0.829105	-0.216176	0.639262	-0.0413052	0.93731	1	1	1
C1qb	-0.388218	0.649481	-0.33843	0.48625	-0.150941	0.772958	1	1	1
C1qbp	0.192603	0.548547	0.227518	0.189392	0.132177	0.448498	1	1	1
C1qc	-0.33222	0.649481	-0.362891	0.366391	-0.168187	0.695517	1	1	1
C1qtnf1	-0.204706	0.792437	-0.173631	0.671452	-0.278517	0.433523	1	1	1
C1qtnf12	0.0895701	0.89606	-0.0217738	0.959614	0.0235065	0.949529	1	1	1
C1qtnf2	0.062914	0.946628	-0.338153	0.355507	-0.342872	0.316501	1	1	1
C1qtnf3	-0.134033	0.910689	-0.128937	0.821769	-0.219361	0.660235	1	1	1
C1qtnf5	-0.740489	0.91605	0.73425		0.576295		1	1	1
C1qtnf6	0.0458254	0.960341	0.102571	0.80074	0.0940082	0.81135	1	1	1
C1qtnf9	-0.308351	0.676379	-0.33956	0.390747	-0.185671	0.647809	1	1	1
C1ra	-0.43163	0.457061	-0.522175	0.0734383	-0.421527	0.131209	1	1	1
C1s1	-0.285706	0.627563	-0.396065	0.201788	-0.347867	0.232697	1	1	1
C230035I16Rik	-0.170881	0.843983	-0.261287	0.522295	-0.284407	0.452174	1	1	1
C230096K16Rik	0.0110461	0.991795	0.363391	0.400687	0.0348314	0.950309	1	1	1
C2cd2	-0.110896	0.741032	-0.103019	0.56639	-0.0630426	0.734088	1	1	1
C2cd2l	0.131543	0.70251	0.354106	0.0260823	0.140971	0.422908	1	1	1
C2cd3	0.0407265	0.885376	-0.0711362	0.569913	-0.0509111	0.687542	1	1	1
C2cd4a	0.0763139	0.969348	0.0878083	0.932438	0.0344733	0.969515	1	1	1
C2cd4b	0.777408	0.68338	0.942305	0.359648	1.11746	0.22843	1	1	1
C2cd5	0.0155646	0.96657	-0.0325323	0.843705	-0.0450828	0.763441	1	1	1
C3	0.0213831	0.993436	-0.0189454	0.991286	0.0660727	0.963083	1	1	1
C330007P06Rik	-0.108463	0.656229	-0.0294866	0.858624	0.0302217	0.84635	1	1	1
C330018D20Rik	-0.0361124	0.931625	0.0860306	0.62505	0.155992	0.295562	1	1	1
C430042M11Rik	0.0922503	0.931625	0.129199	0.788468	0.303363	0.443111	1	1	1
C4b	-0.261438	0.612977	-0.33298	0.224399	-0.278948	0.287474	1	1	1
C630043F03Rik	-0.18378	0.574719	-0.202976	0.245449	-0.0341328	0.871992	1	1	1
C730034F03Rik	-0.386116	0.680667	-0.342888	0.511838	-0.342872	0.481863	1	1	1
C77080	0.0441873	0.907068	-0.0102253	0.965841	-0.0105237	0.956919	1	1	1
C87436	-0.247761	0.248701	-0.163577	0.214821	-0.17478	0.143635	1	1	1
C8g	-0.276509	0.720053	-0.228888	0.582767	0.075732	0.867346	1	1	1
C9orf72	0.0834865	0.782939	0.107153	0.47423	0.193132	0.120648	1	1	1
Caap1	-0.239882	0.573524	-0.0233578	0.946054	0.0029348	0.993093	1	1	1
Cab39	0.0107133	0.972671	0.026958	0.854672	0.164847	0.0991513	1	1	1
Cab39l	0.0407336	0.837479	0.0312535	0.7639	0.0361034	0.709827	1	1	1
Cabcoco1	-0.0981834	0.860048	-0.210131	0.393875	-0.321784	0.13056	1	1	1
Cabin1	-0.143228	0.60413	-0.122456	0.435225	-0.173533	0.205969	1	1	1
Cables1	0.0174838	0.979614	-0.0498389	0.890199	0.0203003	0.953502	1	1	1
Cables2	0.0390575	0.874589	0.0352534	0.773655	0.0122068	0.926541	1	1	1
Cacfd1	-0.0417814	0.892861	-0.00373603	0.985215	-0.0176268	0.909005	1	1	1
Cachd1	-0.122339	0.766871	-0.225713	0.25576	-0.10805	0.60565	1	1	1
Cacna1b	0.0105034	0.982587	0.0127084	0.965703	-0.0447797	0.840045	1	1	1
Cacna1c	-0.0501106	0.941423	-0.0315239	0.937078	0.0244426	0.943445	1	1	1
Cacna1h	-0.233742	0.550503	-0.141886	0.543589	-0.0924845	0.697314	1	1	1
Cacna2d1	-0.129554	0.766871	-0.14978	0.505987	-0.208589	0.294618	1	1	1
Cacna2d2	-0.168136	0.821275	-0.204488	0.569261	-0.222484	0.499275	1	1	1
Cacnb1	-0.035346	0.947526	-0.154615	0.471748	-0.220935	0.24205	1	1	1
Cacnb3	-0.0545106	0.917381	-0.128117	0.559997	-0.0513449	0.830824	1	1	1
Cacng7	-0.179092	0.741992	-0.196355	0.4949	-0.310471	0.212504	1	1	1
Cactin	-0.00254039	0.991818	0.0225494	0.879999	-0.009916	0.946652	1	1	1
Cacul1	0.0184155	0.936918	0.0896585	0.318066	0.118556	0.130178	1	1	1
Cacybp	-0.116165	0.903058	0.0540015	0.921435	0.0914493	0.84093	1	1	1
Cad	-0.0884419	0.907412	0.109455	0.756442	0.0684212	0.848845	1	1	1
Cadm1	-0.0240726	0.972607	-0.176761	0.519826	-0.176979	0.489288	1	1	1
Cadm3	-0.0497882	0.946628	-0.076982	0.823476	-0.128592	0.670924	1	1	1
Cadm4	0.00454095	0.993503	-0.154526	0.537632	-0.151546	0.518984	1	1	1
Cadps2	-0.0690391	0.835676	-0.0425355	0.816168	-0.113608	0.437155	1	1	1
Calb2	0.00144107	0.998211	-0.131183	0.663264	-0.166398	0.538227	1	1	1
Calcb	0.0508051	0.949707	-0.108978	0.754992	-0.0762978	0.829351	1	1	1
Calcoco1	-0.196748	0.613816	-0.497592	0.00377817	-0.511494	0.00117604	1	1	1
Calcrl	-0.377495	0.420654	-0.398006	0.0988928	-0.1791	0.483585	1	1	1
Cald1	-0.241879	0.771541	-0.402541	0.323705	-0.357923	0.348652	1	1	1
Calhm2	-0.368972	0.485073	-0.277947	0.349759	-0.539212	0.0245299	1	1	1
Calhm5	-0.100383	0.920806	-0.298268	0.481758	-0.244329	0.548963	1	1	1
Calm1	0.149804	0.524826	0.155184	0.236942	0.164906	0.163774	1	1	1
Calm2	0.125355	0.621601	0.0729443	0.631829	0.088078	0.522323	1	1	1
Calm3	0.0476571	0.781403	-0.0065389	0.958628	-0.0679872	0.388088	1	1	1
Calml4	0.0523852	0.875633	0.0706193	0.662125	-0.0857007	0.557975	1	1	1
Calr	0.139446	0.77225	0.259118	0.264803	0.292885	0.158705	1	1	1
Calu	0.0360786	0.937147	0.0555136	0.793729	0.166676	0.32082	1	1	1
Camk1	-0.0494465	0.872135	-0.112089	0.406924	-0.062465	0.653486	1	1	1
Camk1d	-0.00339877	0.997531	0.458669	0.277659	0.127998	0.793555	1	1	1
Camk2a	-0.0222584	0.973775	0.064347	0.837886	-0.155229	0.548671	1	1	1
Camk2b	-0.0438626	0.903058	-0.110482	0.471748	-0.111713	0.432544	1	1	1
Camk2d	0.0625747	0.698011	0.0763938	0.373932	0.140607	0.0431946	1	1	1
Camk2g	-0.0477172	0.925408	-0.127025	0.550789	-0.21222	0.247062	1	1	1
Camk2n1	0.0842065	0.823269	0.27746	0.0722875	0.247132	0.0873585	1	1	1
Camk2n2	0.178323	0.780509	0.135304	0.69257	-0.0254485	0.949733	1	1	1
Camkk1	-0.123974	0.881847	-0.106271	0.798912	-0.0266274	0.952725	1	1	1
Camkk2	-0.0270055	0.969695	-0.0331025	0.934277	0.0029099	0.994591	1	1	1
Camkmt	-0.0417889	0.918959	0.0843604	0.63496	-0.00772766	0.970156	1	1	1
Caml	0.0140922	0.969348	-0.0028111	0.989659	-0.065748	0.654381	1	1	1
Camsap1	-0.0270686	0.95081	-0.0491664	0.801946	-0.0799311	0.643485	1	1	1
Camsap2	-0.0777932	0.918847	-0.0845596	0.81709	-0.113253	0.733567	1	1	1
Camsap3	-0.0593398	0.858889	-0.00946791	0.967008	-0.0258422	0.881497	1	1	1
Camta1	-0.015741	0.97021	-0.0885077	0.614149	-0.0930282	0.571823	1	1	1
Camta2	-0.0153978	0.959511	0.0148573	0.927227	0.0290531	0.825827	1	1	1
Cand1	0.0391699	0.867828	0.0957965	0.346097	0.132332	0.132838	1	1	1
Cand2	-0.0696914	0.875504	-0.222066	0.235128	-0.334452	0.032577	1	1	1
Cant1	0.0515012	0.82491	0.0413031	0.731727	-0.0348773	0.768969	1	1	1
Canx	0.141587	0.633643	0.219512	0.158915	0.247068	0.0699884	1	1	1
Cap1	0.0787542	0.749481	0.0996162	0.438709	0.134414	0.23577	1	1	1
Cap2	-0.0270075	0.973775	-0.0522472	0.902132	0.0455742	0.901837	1	1	1
Capg	0.34626	0.82491	0.1582	0.861021	0.185081	0.82305	1	1	1
Capn1	0.0155432	0.967179	-0.0629687	0.677733	-0.0040532	0.983718	1	1	1
Capn10	0.163529	0.51177	0.127404	0.370912	0.182261	0.138658	1	1	1
Capn13	0.170664	0.829105	0.453314	0.194193	0.380686	0.248581	1	1	1
Capn15	-0.164936	0.627645	-0.165383	0.378726	-0.13084	0.471403	1	1	1
Capn2	0.0508097	0.936918	-0.0670215	0.826332	0.0901154	0.746081	1	1	1
Capn5	0.229312	0.544468	0.2135	0.314081	0.286247	0.119525	1	1	1
Capn7	0.109323	0.581062	0.167167	0.0986956	0.182535	0.0412515	1	1	1
Capn8	0.0161638	0.985038	0.163447	0.68703	0.0258972	0.954951	1	1	1
Capn9	0.234989	0.746757	0.302257	0.422844	0.162441	0.678613	1	1	1
Capns1	0.173048	0.508146	0.13796	0.356203	0.126862	0.364347	1	1	1
Caprin1	-0.012104	0.96657	0.0617412	0.576761	0.0684199	0.500103	1	1	1
Capsl	-0.0835441	0.946628	-0.307172	0.543675	-0.102949	0.854467	1	1	1
Capza1	0.0810625	0.757449	0.187964	0.125087	0.249667	0.0156774	1	1	1
Capza2	0.0792453	0.753938	0.0850503	0.524836	0.263726	0.00650961	1	1	1
Capzb	0.191569	0.420654	0.182298	0.148885	0.215138	0.0481034	1	1	1
Car1	0.448434	0.605407	0.36714	0.457862	0.625416	0.13056	1	1	1
Car11	-0.250907	0.627563	-0.0956668	0.767399	-0.271735	0.296744	1	1	1
Car12	0.119844	0.801748	0.249719	0.250246	0.303458	0.111385	1	1	1
Car13	0.0630415	0.907412	0.114798	0.630925	0.158196	0.453923	1	1	1
Car15	-0.357057	0.733763	-0.300542	0.597277	-0.200002	0.729407	1	1	1
Car2	-0.0350749	0.928783	-0.0332884	0.864594	0.14416	0.314419	1	1	1
Car3	0.0869826	0.981349	-1.87091	0.174728	1.03508	0.45737	1	1	1
Car4	-0.088262	0.861315	0.162144	0.485234	0.306122	0.107967	1	1	1
Car8	0.0817889	0.938316	0.146902	0.760235	0.216744	0.613156	1	1	1
Car9	0.184909	0.578976	0.160269	0.394958	0.177468	0.299565	1	1	1
Card10	-0.0920912	0.821275	-0.140561	0.463807	-0.163557	0.344808	1	1	1
Card14	0.0102114	0.993525	0.534674	0.325797	0.294973	0.597304	1	1	1
Card19	0.0281306	0.943144	-0.0784223	0.644682	-0.0656323	0.691971	1	1	1
Card6	-0.0899418	0.875336	-0.0590957	0.846373	-0.190516	0.421061	1	1	1
Carhsp1	0.0540701	0.871304	0.060164	0.713465	0.201673	0.0982841	1	1	1
Carm1	-0.0679103	0.840306	-0.182464	0.218929	-0.0659888	0.687173	1	1	1
Carmil1	-0.0385341	0.940116	-0.0536128	0.824442	0.0523472	0.821062	1	1	1
Carmn	0.131307	0.91605	-0.0325108	0.965963	0.102276	0.857798	1	1	1
Carnmt1	-0.0865745	0.82491	0.0488742	0.819138	0.0543502	0.786483	1	1	1
Carns1	-0.0728778	0.927373	-0.10335	0.775796	-0.077862	0.830403	1	1	1
Cars	0.101935	0.796988	0.0537448	0.809645	0.178636	0.299565	1	1	1
Cars2	-0.0671937	0.853407	-0.0820768	0.645709	-0.0685253	0.694392	1	1	1
Cartpt	0.146505	0.860048	0.250026	0.514264	-0.0580963	0.894506	1	1	1
Casc3	-0.0790241	0.568328	-0.0645285	0.397221	-0.0550705	0.44791	1	1	1
Casd1	-0.0800763	0.860048	0.0648607	0.780635	0.13093	0.502921	1	1	1
Cask	-0.0312231	0.924986	-0.0446993	0.766495	-0.00120598	0.995477	1	1	1
Caskin2	-0.0143137	0.976411	-0.104392	0.638436	-0.00539587	0.98586	1	1	1
Casp1	0.00854326	0.984837	0.0127747	0.965703	-0.0711517	0.733567	1	1	1
Casp12	-0.329766	0.484276	-0.272908	0.294417	-0.321278	0.16942	1	1	1
Casp2	-0.0138554	0.970553	-0.092451	0.543589	0.0519031	0.743709	1	1	1
Casp3	0.0487518	0.852156	-0.0688138	0.576416	0.206813	0.0244075	1	1	1
Casp4	-0.0530567	0.942724	0.344594	0.218227	0.628596	0.00359462	1	1	1
Casp6	-0.0112161	0.973775	0.0127547	0.946998	0.0026262	0.988806	1	1	1
Casp7	0.0965098	0.751748	0.216907	0.134447	0.173873	0.211489	1	1	1
Casp8	0.0591607	0.918959	0.257749	0.256563	0.368417	0.0525458	1	1	1
Casp8ap2	0.0103945	0.982875	0.0940872	0.652821	0.0560875	0.795551	1	1	1
Casp9	-0.00721589	0.986295	-0.0777928	0.691624	-0.0626412	0.746436	1	1	1
Casq2	-0.278151	0.799901	-0.414135	0.435438	-0.56765	0.223661	1	1	1
Cast	0.085425	0.804641	0.0664186	0.715013	0.280141	0.0284841	1	1	1
Castor1	-0.268855	0.699007	-0.327185	0.37914	-0.234569	0.518793	1	1	1
Castor2	-0.0452968	0.95081	-0.160344	0.593044	0.0918454	0.768076	1	1	1
Casz1	-0.0263281	0.95081	0.0347754	0.865845	0.00861107	0.966631	1	1	1
Cat	-0.227707	0.704711	-0.495761	0.0916717	-0.362643	0.208998	1	1	1
Cav1	-0.14087	0.831026	-0.314916	0.290361	-0.0545672	0.877812	1	1	1
Cav2	-0.200046	0.682266	-0.303247	0.235154	0.0381737	0.901976	1	1	1
Cav3	-0.0233183	0.983213	-0.14539	0.775796	-0.455922	0.264733	1	1	1
Cavin1	-0.0267276	0.973775	-0.212936	0.516425	-0.0633569	0.862738	1	1	1
Cavin2	-0.271249	0.591661	-0.438906	0.0872126	-0.220587	0.407085	1	1	1
Cavin3	0.0262526	0.973775	-0.225679	0.483611	-0.0321506	0.934244	1	1	1
Cbarp	0.0949345	0.886639	-0.0372067	0.925519	-0.264148	0.311638	1	1	1
Cbfa2t2	0.0684716	0.813794	-0.00949737	0.961648	-0.0030036	0.988022	1	1	1
Cbfa2t3	-0.0299223	0.969348	0.132312	0.691618	0.131126	0.679387	1	1	1
Cbfb	-0.0858325	0.854106	-0.0518372	0.840664	0.0212149	0.935906	1	1	1
Cbl	0.0293928	0.921922	-0.00414836	0.982498	-0.0383271	0.776151	1	1	1
Cblb	-0.164261	0.761945	-0.305496	0.244766	-0.11391	0.692419	1	1	1
Cblc	0.135295	0.525222	0.143015	0.225925	0.0969438	0.400333	1	1	1
Cbll1	0.0509982	0.86596	0.10226	0.43841	0.0283804	0.852431	1	1	1
Cbln2	0.244815	0.706186	0.233803	0.518257	-0.283324	0.39622	1	1	1
Cbr1	0.0183159	0.976772	-0.12967	0.653291	-0.0595103	0.84635	1	1	1
Cbr2	0.129517	0.772224	0.0404203	0.887995	0.194115	0.336058	1	1	1
Cbr3	0.0146667	0.991019	-0.239253	0.658971	0.127747	0.821062	1	1	1
Cbr4	0.0575279	0.892861	-0.0759681	0.703852	0.0450146	0.825925	1	1	1
Cbs	0.069982	0.927919	0.0645107	0.867517	0.132104	0.684944	1	1	1
Cbwd1	0.0262866	0.95621	0.121199	0.514264	0.121381	0.484904	1	1	1
Cbx1	-0.0425588	0.88976	0.0256245	0.877407	0.0162469	0.917988	1	1	1
Cbx2	-0.113386	0.829105	-0.243838	0.300396	-0.227006	0.30723	1	1	1
Cbx3	0.0476455	0.894125	0.103749	0.505587	0.133745	0.335001	1	1	1
Cbx4	0.00663394	0.991795	0.0863659	0.784717	-0.0937249	0.757322	1	1	1
Cbx5	0.0259736	0.95621	0.0552644	0.790307	0.0901595	0.622247	1	1	1
Cbx6	-0.0628012	0.905132	-0.108345	0.645709	-0.152265	0.464305	1	1	1
Cbx7	-0.214575	0.627092	-0.342097	0.127165	-0.456817	0.0156774	1	1	1
Cbx8	0.0895024	0.864822	0.0370698	0.903055	0.040609	0.878687	1	1	1
Cby1	-0.051564	0.897187	-0.109961	0.528739	-0.062908	0.729298	1	1	1
Cc2d1a	-0.0119839	0.973775	-0.0582223	0.710966	-0.192932	0.101453	1	1	1
Cc2d1b	-0.0256044	0.924986	-0.100234	0.34778	-0.114061	0.240366	1	1	1
Cc2d2a	-0.102037	0.841407	-0.313858	0.153526	-0.414349	0.025578	1	1	1
Ccar1	-0.085474	0.779892	-0.118723	0.436697	-0.0642719	0.684944	1	1	1
Ccar2	0.00520322	0.986295	0.00562638	0.976217	0.028757	0.840512	1	1	1
Ccdc102a	-0.0461576	0.95621	-0.203743	0.54571	-0.101151	0.778054	1	1	1
Ccdc107	0.127179	0.75621	0.0236102	0.937857	0.0510385	0.830403	1	1	1
Ccdc115	0.0531957	0.86596	0.196711	0.113032	0.110533	0.387569	1	1	1
Ccdc116	0.0937776	0.936598	0.297024	0.542164	0.0442124	0.939036	1	1	1
Ccdc117	-0.143387	0.841088	-0.116721	0.754992	-0.0639048	0.867357	1	1	1
Ccdc12	0.215381	0.432303	0.168823	0.26577	-0.0690144	0.677426	1	1	1
Ccdc120	0.154015	0.652602	0.0446754	0.847509	0.0210054	0.928991	1	1	1
Ccdc122	-0.0814595	0.924219	-0.0928949	0.818302	0.139692	0.696526	1	1	1
Ccdc124	0.138024	0.686404	0.179633	0.328542	0.1417	0.420962	1	1	1
Ccdc125	-0.1962	0.745735	-0.143136	0.671665	-0.0878248	0.800624	1	1	1
Ccdc126	-0.368545	0.466155	-0.186886	0.514264	-0.116079	0.692419	1	1	1
Ccdc127	0.042552	0.914419	0.118061	0.463677	0.130903	0.369641	1	1	1
Ccdc130	-0.050081	0.903346	0.0806687	0.660346	-0.0208602	0.919348	1	1	1
Ccdc134	0.0241102	0.96227	0.254197	0.15341	0.0747535	0.713569	1	1	1
Ccdc136	-0.185119	0.776681	-0.211354	0.52518	-0.25024	0.40632	1	1	1
Ccdc137	-0.0491438	0.903332	-0.0682036	0.715547	-0.122289	0.443056	1	1	1
Ccdc142os	0.102783	0.941255	0.246205	0.677733	0.201291	0.733059	1	1	1
Ccdc149	-0.130333	0.779892	0.01626	0.961322	-0.21025	0.317515	1	1	1
Ccdc157	-0.0993712	0.799011	-0.120199	0.531006	-0.112175	0.537498	1	1	1
Ccdc163	-0.291217	0.368074	-0.21667	0.215256	-0.316195	0.0304717	1	1	1
Ccdc166	-0.284935	0.592351	-0.120921	0.71365	-0.355833	0.169537	1	1	1
Ccdc17	-0.0461012	0.935505	-0.054511	0.837886	-0.123566	0.578669	1	1	1
Ccdc174	-0.0301128	0.944457	0.0482888	0.80539	0.0232566	0.906403	1	1	1
Ccdc181	-0.126062	0.704711	-0.139274	0.440471	-0.106975	0.542269	1	1	1
Ccdc186	-0.0347016	0.931625	0.11088	0.497372	0.170996	0.22685	1	1	1
Ccdc191	-0.203422	0.68338	-0.12417	0.675753	-0.0729374	0.812701	1	1	1
ccdc198	0.104492	0.917726	0.020895	0.974588	-0.139971	0.752841	1	1	1
Ccdc22	-0.139305	0.913741	0.00513946	0.994103	0.0613408	0.920188	1	1	1
Ccdc25	0.143506	0.449653	0.184791	0.0454446	0.101655	0.295562	1	1	1
Ccdc28a	-0.183039	0.499307	-0.270947	0.0454446	-0.268686	0.0294696	1	1	1
Ccdc28b	-0.0962284	0.846378	-0.142642	0.541641	-0.255113	0.201092	1	1	1
Ccdc3	-0.330056	0.661147	-0.434409	0.280584	-0.486031	0.181207	1	1	1
Ccdc32	0.0656401	0.852941	0.0996834	0.544343	-0.028435	0.877312	1	1	1
Ccdc34	0.101443	0.896716	-0.0474509	0.917979	0.052897	0.89163	1	1	1
Ccdc43	0.0201968	0.966274	0.243537	0.116156	0.160637	0.302453	1	1	1
Ccdc47	0.0355186	0.86886	0.0577781	0.558057	0.10366	0.216877	1	1	1
Ccdc50	-0.00732097	0.97686	-0.0807495	0.453718	-0.0819145	0.409042	1	1	1
Ccdc51	0.0503658	0.894125	0.0640343	0.717544	0.0401476	0.825302	1	1	1
Ccdc57	-0.33066	0.595069	-0.38659	0.252534	-0.61936	0.0258709	1	1	1
Ccdc58	0.122598	0.763429	0.187396	0.35153	0.199023	0.285944	1	1	1
Ccdc59	0.00728849	0.983054	0.0473772	0.76064	-0.00640098	0.970108	1	1	1
Ccdc6	-0.00993142	0.982875	-0.0587144	0.784703	0.0791664	0.688486	1	1	1
Ccdc61	-0.0256932	0.941423	-0.141858	0.293743	-0.14874	0.234635	1	1	1
Ccdc66	-0.134292	0.680667	-0.222796	0.183328	0.116902	0.488861	1	1	1
Ccdc68	0.0881339	0.829105	0.089206	0.668104	0.12439	0.49527	1	1	1
Ccdc69	-0.0124612	0.990448	0.0405832	0.940061	0.0373983	0.935744	1	1	1
Ccdc71	-0.0431642	0.869947	0.00444283	0.980234	0.0159938	0.905889	1	1	1
Ccdc71l	0.355138	0.573524	0.488494	0.137413	0.569044	0.0466382	1	1	1
Ccdc77	-0.311806	0.484276	-0.392836	0.0850345	-0.312952	0.149053	1	1	1
Ccdc8	-0.132508	0.833695	-0.178258	0.555349	-0.332142	0.199883	1	1	1
Ccdc80	-0.249318	0.840306	-0.674282	0.219021	0.0490611	0.94593	1	1	1
Ccdc82	-0.0446405	0.918314	-0.124467	0.48361	-0.0792763	0.660122	1	1	1
Ccdc84	-0.0738519	0.844635	-0.0951375	0.600506	-0.154651	0.326924	1	1	1
Ccdc85b	0.486901	0.591393	0.268339	0.624734	0.0625379	0.919612	1	1	1
Ccdc85c	0.239767	0.248701	0.316392	0.00335029	0.271196	0.00975355	1	1	1
Ccdc86	0.0381136	0.940933	0.197901	0.311901	0.0150822	0.952725	1	1	1
Ccdc88c	-0.107971	0.811647	-0.0358156	0.898501	0.0554308	0.817732	1	1	1
Ccdc9	-0.021523	0.962184	-0.129437	0.453592	-0.0879801	0.608883	1	1	1
Ccdc90b	0.0248665	0.941255	-0.0318075	0.843373	-0.149443	0.21113	1	1	1
Ccdc91	0.0332168	0.91071	-0.0730447	0.556612	-0.0526328	0.673541	1	1	1
Ccdc92	0.0864913	0.886171	0.135792	0.617463	0.0331065	0.914579	1	1	1
Ccdc93	0.0468026	0.936584	0.191594	0.414483	0.0800552	0.752574	1	1	1
Ccdc97	-0.0860252	0.593893	-0.108726	0.207354	-0.0984782	0.224744	1	1	1
Ccdc9b	0.0888664	0.821041	0.0114114	0.966967	0.141156	0.400979	1	1	1
Cchcr1	-0.0939447	0.691277	-0.168958	0.159097	-0.145655	0.200742	1	1	1
Cckar	-0.401374	0.644219	-0.972517	0.0145287	-1.15607	0.00089501	1	1	1
Ccl11	-0.474059	0.499307	-0.494819	0.203272	-0.2787	0.478582	1	1	1
Ccl21a	-0.139867	0.831625	-0.222943	0.47512	-0.345187	0.203215	1	1	1
Ccl25	-0.0610194	0.920104	-0.0489219	0.877633	-0.12682	0.617198	1	1	1
Ccl27a	-0.26327	0.581062	-0.286685	0.264814	-0.346073	0.131971	1	1	1
Ccl28	-0.221872	0.701393	-0.0622416	0.877396	-0.058467	0.872997	1	1	1
Ccl5	0.104802	0.935505	0.00774417	0.991707	-0.240315	0.650634	1	1	1
Ccl6	0.160085	0.76618	0.484433	0.0374591	0.569893	0.00421078	1	1	1
Ccl8	-0.959381	0.51177	-0.596601	0.476679	0.261346	0.766764	1	1	1
Ccl9	0.134378	0.835421	0.287575	0.327284	0.353779	0.173315	1	1	1
Ccm2	0.0540904	0.902547	0.0543658	0.797443	0.0224774	0.918781	1	1	1
Ccm2l	-0.396618	0.302638	-0.305798	0.159097	-0.376019	0.046605	1	1	1
Ccn1	0.428884	0.651911	0.257298	0.653656	0.0823972	0.893683	1	1	1
Ccn2	0.27782	0.733763	-0.0192789	0.976217	0.0811779	0.871129	1	1	1
Ccn3	-0.252143	0.913925	-0.111308	0.934277	0.3469	0.732282	1	1	1
Ccna2	0.0806347	0.938249	0.06056	0.915696	0.293567	0.457865	1	1	1
Ccnb1	-0.119706	0.900822	-0.161165	0.719341	0.134197	0.759482	1	1	1
Ccnb2	-0.0704262	0.936536	-0.0494504	0.917979	0.0951986	0.809968	1	1	1
Ccnc	-0.0346325	0.944623	-0.0116628	0.969397	0.180362	0.310766	1	1	1
Ccnd1	0.0570458	0.955176	0.540376	0.128635	0.353676	0.318812	1	1	1
Ccnd2	0.00762808	0.98688	0.0618885	0.784397	0.195635	0.272935	1	1	1
Ccnd3	0.095972	0.843983	0.0797668	0.753501	0.0986128	0.673136	1	1	1
Ccndbp1	0.00556251	0.984914	-0.0582324	0.671956	-0.0559445	0.669994	1	1	1
Ccne1	0.382573	0.68338	0.48473	0.337478	0.284634	0.581784	1	1	1
Ccne2	-0.199735	0.837479	0.059025	0.925519	0.0786056	0.880171	1	1	1
Ccnf	-0.00456189	0.995496	-0.101505	0.795885	0.213954	0.509231	1	1	1
Ccng1	-0.0977178	0.750974	0.0241511	0.909413	0.121526	0.409042	1	1	1
Ccng2	0.18535	0.651911	0.17514	0.453298	0.395755	0.0282412	1	1	1
Ccnh	-0.0133707	0.972607	0.0102339	0.962246	0.0119122	0.949034	1	1	1
Ccni	0.0476258	0.841407	-0.0364916	0.770939	0.0700999	0.507898	1	1	1
Ccnj	-0.0520795	0.923837	0.0584846	0.819613	0.024913	0.925575	1	1	1
Ccnjl	0.0718004	0.910714	0.198341	0.44151	0.104728	0.700902	1	1	1
Ccnk	-0.0874774	0.649481	-0.0475064	0.682338	-0.0896372	0.360833	1	1	1
Ccnl1	-0.103528	0.691277	-0.0597548	0.706738	0.023102	0.889097	1	1	1
Ccnl2	-0.102256	0.642761	-0.086571	0.488039	-0.0631438	0.608883	1	1	1
Ccnq	0.070768	0.893944	0.0553843	0.836214	-0.132694	0.546572	1	1	1
Ccnt1	-0.00811079	0.97747	0.177709	0.0960825	0.140008	0.173642	1	1	1
Ccnt2	-0.102223	0.746757	-0.0254643	0.907395	-0.0271806	0.885095	1	1	1
Ccny	0.0896234	0.499307	0.0876786	0.230119	0.0727978	0.296231	1	1	1
Ccnyl1	0.146473	0.578976	0.00679374	0.976217	0.137518	0.313619	1	1	1
Ccp110	-0.0366612	0.941255	0.00649474	0.98307	-0.0322997	0.887205	1	1	1
Ccpg1	-0.0802535	0.936536	-0.0237809	0.967768	-0.0804107	0.858003	1	1	1
Ccpg1os	-0.150061	0.728842	-0.273123	0.201506	-0.21031	0.30723	1	1	1
Ccs	-0.0944144	0.797178	-0.150735	0.393875	-0.1689	0.293911	1	1	1
Ccsap	-0.0360264	0.961479	-0.0958305	0.760352	-0.259396	0.315716	1	1	1
Ccser1	0.00641545	0.986295	0.0747187	0.649472	-0.0751698	0.632887	1	1	1
Ccser2	-0.0533995	0.826733	-0.0430416	0.732714	-0.00621196	0.964646	1	1	1
Cct2	0.0041629	0.984776	0.0307417	0.764954	0.0271152	0.788082	1	1	1
Cct3	0.0884358	0.816971	0.145717	0.417135	0.129024	0.444099	1	1	1
Cct4	0.00229164	0.993637	-0.0397563	0.803833	-0.0204027	0.898293	1	1	1
Cct5	-0.00605951	0.978547	-0.0234497	0.832307	0.0103675	0.92741	1	1	1
Cct6a	0.0385748	0.91071	0.147982	0.267334	0.12554	0.323938	1	1	1
Cct7	0.00357292	0.991795	0.0355596	0.848364	0.0686365	0.666577	1	1	1
Cct8	0.0764009	0.766871	0.123887	0.326671	0.155627	0.160886	1	1	1
Ccz1	0.116744	0.612209	0.0920453	0.48187	0.0550759	0.682722	1	1	1
Cd109	-0.171646	0.829105	-0.267823	0.477876	-0.0527407	0.902136	1	1	1
Cd14	0.0780987	0.854106	0.188085	0.318066	0.235656	0.156005	1	1	1
Cd151	0.0697554	0.829105	0.00670634	0.976535	0.0691393	0.657174	1	1	1
Cd163	0.00673249	0.992432	-0.107574	0.771672	-0.0666537	0.858254	1	1	1
Cd164	0.0526971	0.851498	0.172229	0.141509	0.180118	0.0870377	1	1	1
Cd177	-0.334123	0.827204	0.0524989	0.96041	0.296532	0.692456	1	1	1
Cd1d1	-0.129252	0.85196	-0.562148	0.0386883	-0.371278	0.17131	1	1	1
Cd200	-0.0546381	0.837479	-0.147427	0.207503	-0.182033	0.0742771	1	1	1
Cd200r2	0.170706	0.871304	0.235984	0.635415	0.352063	0.416679	1	1	1
Cd248	-0.127302	0.871304	-0.33632	0.318992	-0.228352	0.491188	1	1	1
Cd24a	0.0909558	0.874018	0.215825	0.392519	0.299941	0.169243	1	1	1
Cd274	-0.0346033	0.969348	0.0225034	0.965703	0.285931	0.356524	1	1	1
Cd276	-0.119933	0.828947	-0.0718803	0.810681	-0.0368648	0.901788	1	1	1
Cd2ap	0.0544981	0.897418	0.136794	0.454859	0.191292	0.234226	1	1	1
Cd2bp2	0.0213923	0.935505	0.0624349	0.555349	0.0288737	0.801786	1	1	1
Cd300lg	0.0507952	0.939595	-0.0460003	0.895827	0.10486	0.70964	1	1	1
Cd302	-0.0874773	0.86596	-0.288743	0.180381	-0.190711	0.365458	1	1	1
Cd320	-0.15165	0.769442	-0.261556	0.294856	-0.0966341	0.727353	1	1	1
Cd34	-0.243871	0.530294	-0.305779	0.139315	-0.256516	0.192977	1	1	1
Cd36	-0.0860042	0.95081	-0.628331	0.222524	0.360947	0.484904	1	1	1
Cd37	0.672635	0.449653	0.57186	0.235987	0.752545	0.0678424	1	1	1
Cd38	0.299392	0.867032	1.17236	0.101659	0.870615	0.214454	1	1	1
Cd3eap	-0.152701	0.746757	-0.0303302	0.928594	-0.199457	0.369791	1	1	1
Cd44	-0.0898189	0.920104	0.114591	0.785867	0.408687	0.209832	1	1	1
Cd47	0.0560768	0.884805	0.072818	0.687123	0.0831423	0.618564	1	1	1
Cd48	-0.174178	0.867835	-0.278595	0.562463	-0.180803	0.710875	1	1	1
Cd52	0.0819558	0.946628	0.0475005	0.946598	0.0992625	0.857798	1	1	1
Cd53	-0.141707	0.913072	-0.317209	0.561219	0.050375	0.93731	1	1	1
Cd55	0.00523663	0.991767	-0.0832445	0.722952	-0.00117279	0.997267	1	1	1
Cd59a	-0.0267507	0.973775	-0.182019	0.607424	-0.0947635	0.800735	1	1	1
Cd63	0.155421	0.424567	0.162419	0.115628	0.161045	0.0873585	1	1	1
Cd68	-0.405608	0.47147	-0.342989	0.258343	-0.104572	0.761112	1	1	1
Cd7	0.242681	0.704711	0.521135	0.087731	0.119024	0.752812	1	1	1
Cd72	0.186709	0.846378	0.194829	0.681747	0.299711	0.470842	1	1	1
Cd74	-0.311086	0.717916	-0.260287	0.591059	-0.119221	0.819776	1	1	1
Cd79a	0.891251	0.573524	0.698639	0.438709	0.924319	0.24562	1	1	1
Cd79b	0.571449	0.782939	0.626542	0.555349	0.615328	0.539688	1	1	1
Cd81	-0.0890708	0.833695	-0.118106	0.567308	-0.0277033	0.904718	1	1	1
Cd82	0.170305	0.463381	0.154081	0.220123	0.211095	0.045487	1	1	1
Cd83	-0.397742	0.637807	-0.49309	0.275853	-0.342742	0.439661	1	1	1
Cd9	-0.0871927	0.739257	-0.119825	0.372389	0.0342148	0.825302	1	1	1
Cd93	-0.204154	0.677407	-0.220181	0.408654	-0.0639053	0.83274	1	1	1
Cd99l2	-0.0331631	0.935787	-0.0914943	0.59592	-0.0536314	0.76446	1	1	1
Cda	-0.245359	0.679712	-0.401333	0.188529	-0.0902543	0.804	1	1	1
Cdadc1	-0.044639	0.887415	-0.0747324	0.596249	-0.0324413	0.831545	1	1	1
Cdan1	0.0526999	0.895515	0.0237865	0.918425	-0.0329808	0.867035	1	1	1
Cdc123	0.0305293	0.857755	0.0419145	0.603779	0.0466457	0.532758	1	1	1
Cdc14a	-0.0132556	0.973287	-0.000208821	0.999523	0.0119726	0.949956	1	1	1
Cdc14b	-0.141066	0.737525	-0.146887	0.51316	-0.229823	0.238228	1	1	1
Cdc16	0.0516064	0.865077	-0.0130196	0.94666	0.0795655	0.543721	1	1	1
Cdc20	-0.0798462	0.922709	-0.0668769	0.874968	0.0887971	0.81404	1	1	1
Cdc23	-0.127111	0.670953	-0.0751605	0.671964	-0.0962598	0.547206	1	1	1
Cdc25a	0.236449	0.4978	0.273834	0.138502	0.242465	0.16043	1	1	1
Cdc25b	-0.0344669	0.95621	-0.0109094	0.976712	0.104868	0.685511	1	1	1
Cdc26	0.0250733	0.896634	0.0733144	0.3534	0.0122672	0.896727	1	1	1
Cdc27	-0.0275954	0.936584	0.0652519	0.659147	0.133528	0.278862	1	1	1
Cdc34	0.207628	0.4978	0.252739	0.110107	0.187386	0.22881	1	1	1
Cdc37	-0.0995379	0.466155	-0.127348	0.0607827	-0.100006	0.128559	1	1	1
Cdc37l1	-0.00482081	0.983295	-0.00192891	0.989538	-0.0175716	0.871992	1	1	1
Cdc40	-0.0822727	0.779593	-0.0699082	0.653361	-0.0737809	0.613129	1	1	1
Cdc42	0.157074	0.483407	0.189841	0.0971676	0.213749	0.0327275	1	1	1
Cdc42bpa	0.00609432	0.987448	-0.0399777	0.837287	0.00152989	0.995188	1	1	1
Cdc42bpb	-0.116995	0.678262	-0.0665815	0.693081	0.0328374	0.85281	1	1	1
Cdc42bpg	-0.0967641	0.791414	-0.135809	0.449986	-0.0612044	0.751745	1	1	1
Cdc42ep1	-0.0591523	0.916811	-0.0762697	0.766578	-0.121353	0.592156	1	1	1
Cdc42ep2	0.281485	0.511941	0.275938	0.255586	0.137476	0.588867	1	1	1
Cdc42ep3	0.0701015	0.917056	-0.0275464	0.945055	0.0380544	0.903515	1	1	1
Cdc42ep4	0.0332	0.91071	0.0830663	0.496504	0.0976371	0.375374	1	1	1
Cdc42ep5	0.0763192	0.883366	-0.116911	0.623575	-0.0411884	0.873062	1	1	1
Cdc42se1	0.239829	0.424567	0.242382	0.127493	0.136905	0.39622	1	1	1
Cdc42se2	0.13044	0.573524	0.144482	0.24453	0.227343	0.0245421	1	1	1
Cdc45	0.102083	0.931625	0.286638	0.556612	0.217154	0.654245	1	1	1
Cdc5l	0.0568332	0.867388	0.209804	0.127165	0.158601	0.23577	1	1	1
Cdc6	0.0775841	0.947526	0.408521	0.372389	0.22413	0.637655	1	1	1
Cdc7	0.262878	0.677407	0.304669	0.366391	0.419124	0.153288	1	1	1
Cdc73	-0.1039	0.741923	-0.00504243	0.984256	0.0171092	0.931589	1	1	1
Cdca2	-0.0566925	0.948801	-0.0497489	0.915559	0.226666	0.487776	1	1	1
Cdca3	-0.00837636	0.991795	-0.0823847	0.857865	0.077333	0.856886	1	1	1
Cdca4	0.0486459	0.929207	0.16177	0.461161	0.149087	0.471831	1	1	1
Cdca5	0.182889	0.818687	0.0902713	0.839107	0.358857	0.28431	1	1	1
Cdca7	0.0999137	0.797178	0.237031	0.176298	0.234743	0.13993	1	1	1
Cdca7l	-0.108717	0.918959	-0.0709173	0.902451	-0.0517765	0.921368	1	1	1
Cdca8	0.0260379	0.973775	0.0441513	0.91869	0.114303	0.7363	1	1	1
Cdcp1	0.0585215	0.913925	0.239316	0.251619	0.301918	0.0958381	1	1	1
Cdh1	0.0407506	0.879019	0.0676536	0.579751	0.152786	0.121889	1	1	1
Cdh11	-0.166348	0.821275	-0.366567	0.263413	-0.416121	0.156833	1	1	1
Cdh13	-0.183669	0.813323	-0.331396	0.350651	-0.150242	0.692456	1	1	1
Cdh17	0.132915	0.686375	0.168201	0.344524	0.233241	0.128559	1	1	1
Cdh19	-0.0834388	0.918737	0.00698067	0.989399	-0.504972	0.0582527	1	1	1
Cdh2	0.0872529	0.884805	-0.0515577	0.873957	-0.105135	0.699079	1	1	1
Cdh24	-0.027748	0.967271	-0.0452107	0.887913	-0.0403089	0.888231	1	1	1
Cdh5	-0.256264	0.578976	-0.266926	0.289024	-0.145183	0.576864	1	1	1
Cdhr1	0.112278	0.866061	0.0191309	0.966222	0.0299124	0.935068	1	1	1
Cdhr2	0.0840876	0.837479	0.0554797	0.803833	0.233574	0.156005	1	1	1
Cdhr5	0.101231	0.804848	0.0523822	0.820043	0.185277	0.293894	1	1	1
Cdin1	-0.0711986	0.91605	0.0157836	0.969724	-0.0258255	0.937522	1	1	1
Cdip1	0.0351661	0.917381	-0.0602094	0.68784	-0.0365967	0.813049	1	1	1
Cdipt	0.165129	0.4978	0.136956	0.317596	0.035488	0.825123	1	1	1
Cdk1	0.201334	0.752717	0.150334	0.675753	0.411762	0.14092	1	1	1
Cdk10	-0.0121902	0.969348	-0.0538368	0.686666	-0.0827117	0.480018	1	1	1
Cdk11b	0.000763387	0.997089	0.00304384	0.982356	-0.0220299	0.824703	1	1	1
Cdk12	0.0257828	0.936918	0.0920404	0.485396	0.157611	0.156005	1	1	1
Cdk13	-0.0947365	0.756902	-0.00998611	0.966365	-0.0359644	0.840455	1	1	1
Cdk16	0.093437	0.592158	0.0729904	0.465627	0.103255	0.239303	1	1	1
Cdk17	-0.0397082	0.935505	0.0190697	0.945705	0.0340318	0.877671	1	1	1
Cdk18	0.089666	0.846378	0.093325	0.687013	0.0875731	0.692814	1	1	1
Cdk19	-0.0474382	0.923837	-0.101959	0.63496	0.034679	0.880271	1	1	1
Cdk2	0.0331813	0.95621	0.0594207	0.829932	0.131924	0.56454	1	1	1
Cdk2ap1	-0.0481708	0.884805	-0.0149575	0.940944	-0.0196308	0.904868	1	1	1
Cdk2ap2	0.177096	0.637807	0.254217	0.201506	0.191615	0.317826	1	1	1
Cdk4	0.0479455	0.893944	0.0262981	0.895326	-0.0482117	0.772958	1	1	1
Cdk5	0.0461321	0.867388	-0.0588197	0.657472	-0.179183	0.0771088	1	1	1
Cdk5rap1	-0.177369	0.886639	-0.152013	0.805116	0.049595	0.939243	1	1	1
Cdk5rap2	-0.198073	0.593893	-0.111402	0.616609	-0.014162	0.956678	1	1	1
Cdk5rap3	0.0606742	0.819259	0.0528139	0.695405	0.0592877	0.636827	1	1	1
Cdk6	-0.194761	0.656631	-0.193981	0.432982	-0.19764	0.382547	1	1	1
Cdk7	0.00846697	0.975844	0.0760187	0.532837	0.062117	0.603884	1	1	1
Cdk8	0.215734	0.918959	1.24165	0.115607	0.697201	0.385395	1	1	1
Cdk9	0.108081	0.573524	0.0601438	0.596849	0.0175738	0.888137	1	1	1
Cdkl1	-0.182914	0.881847	-0.358957	0.511838	-0.555315	0.240821	1	1	1
Cdkl2	-0.0114346	0.982353	-0.0284576	0.91869	-0.0545402	0.813489	1	1	1
Cdkn1a	0.146571	0.725629	0.132863	0.564044	-0.000702435	0.998201	1	1	1
Cdkn1b	-0.190329	0.573524	-0.192656	0.302171	-0.101777	0.598146	1	1	1
Cdkn1c	-0.0218438	0.967157	-0.214515	0.245614	-0.45215	0.00160022	1	1	1
Cdkn2aip	-0.152893	0.578283	-0.0837561	0.606165	-0.0863634	0.57207	1	1	1
Cdkn2aipnl	0.0350783	0.928818	0.0857415	0.601723	0.0570839	0.733642	1	1	1
Cdkn2b	0.0544543	0.935505	0.0054711	0.989538	-0.0688582	0.818811	1	1	1
Cdkn2c	0.00434229	0.993564	-0.0309943	0.92828	0.0857009	0.745645	1	1	1
Cdkn2d	-0.00343691	0.993637	-0.0286853	0.919505	-0.167918	0.384608	1	1	1
Cdkn3	0.00744919	0.991795	-0.00878292	0.985973	0.0979069	0.779117	1	1	1
Cdo1	-0.0306757	0.969348	-0.34021	0.261976	0.0666012	0.854868	1	1	1
Cdon	-0.0980539	0.869011	-0.089473	0.764954	-0.106124	0.703587	1	1	1
Cdpf1	0.00606251	0.986923	0.0488924	0.784109	-0.0241558	0.89475	1	1	1
Cdr2	0.0955689	0.88374	0.0179691	0.966222	0.0268631	0.93731	1	1	1
Cdr2l	-0.191387	0.659843	-0.194971	0.418373	-0.187691	0.400034	1	1	1
Cds1	0.109255	0.813323	0.170444	0.43485	0.1016	0.647071	1	1	1
Cds2	0.0428459	0.909431	-0.0241487	0.906317	-0.0732099	0.641019	1	1	1
Cdt1	0.165272	0.836742	0.266736	0.485234	0.0869488	0.840031	1	1	1
Cdv3	0.0979327	0.593893	0.116783	0.237656	0.132141	0.134292	1	1	1
Cdx1	0.0993527	0.651911	0.0828492	0.514264	0.0446202	0.736655	1	1	1
Cdx2	0.200528	0.507456	0.229582	0.162595	0.0909249	0.608883	1	1	1
Cdyl	-0.011455	0.98441	0.135888	0.577891	0.0515811	0.848845	1	1	1
Ceacam1	0.211701	0.643594	0.429138	0.0521965	0.601754	0.000944293	1	1	1
Ceacam10	-0.117207	0.928783	0.468059	0.362589	0.67514	0.126191	1	1	1
Ceacam12	0.907059	0.358283	1.22466	0.0056583	2.02046	7.29673e-09	1	1	1
Ceacam18	0.133537	0.88976	0.156892	0.729915	0.126542	0.778298	1	1	1
Ceacam2	-0.145969	0.933285	0.0324236	0.974861	0.544939	0.375805	1	1	1
Ceacam20	0.0393959	0.955173	0.107596	0.714502	0.0943657	0.740737	1	1	1
Cebpa	0.0245466	0.958597	-0.0388992	0.864154	0.038488	0.854868	1	1	1
Cebpb	0.305846	0.678262	0.337347	0.396831	0.442424	0.208998	1	1	1
Cebpd	0.139774	0.864128	0.0191596	0.973597	0.0364939	0.935359	1	1	1
Cebpg	-0.000781821	0.997716	0.0424627	0.71237	0.0939241	0.320291	1	1	1
Cebpz	-0.163224	0.581062	-0.0167708	0.945705	-0.0235287	0.904868	1	1	1
Cebpzos	0.120668	0.716048	0.0795996	0.677042	0.0242179	0.906516	1	1	1
Cela1	-0.0342994	0.969348	-0.124992	0.741634	-0.0903977	0.813498	1	1	1
Celf1	0.0314034	0.900822	0.0814587	0.441533	0.109832	0.239303	1	1	1
Celf3	-0.0109795	0.985288	-0.0412948	0.902817	-0.240543	0.296889	1	1	1
Celf4	0.00164419	0.998211	-0.102375	0.747771	-0.31944	0.203215	1	1	1
Celf5	0.116206	0.850521	-0.0216483	0.958306	0.0217259	0.950974	1	1	1
Celf6	0.328078	0.57305	0.0714951	0.857954	-0.17619	0.591516	1	1	1
Celsr1	-0.117931	0.876319	0.300383	0.362095	0.269462	0.383999	1	1	1
Cemip2	0.00755079	0.980496	0.112895	0.343007	0.181369	0.0671614	1	1	1
Cend1	0.141832	0.853886	0.0547869	0.907395	-0.0928089	0.817385	1	1	1
Cenpa	-0.0514983	0.95081	-0.122344	0.733204	0.0828566	0.820752	1	1	1
Cenpb	0.138295	0.615262	0.137981	0.363601	0.0833478	0.588954	1	1	1
Cenpc1	-0.173825	0.728842	-0.224343	0.394103	-0.0404177	0.895013	1	1	1
Cenpe	-0.0600388	0.952753	-0.0305536	0.957183	0.220889	0.557341	1	1	1
Cenpf	-0.168383	0.797178	-0.215943	0.505987	0.0459905	0.899826	1	1	1
Cenph	0.0437591	0.969348	0.0639266	0.909893	0.172673	0.698315	1	1	1
Cenpj	0.0257023	0.957858	0.159524	0.377283	0.119579	0.499194	1	1	1
Cenpl	0.00719518	0.990849	-0.0846896	0.736262	0.0239631	0.930837	1	1	1
Cenpm	0.112206	0.919469	-0.0412161	0.950614	0.107137	0.837812	1	1	1
Cenpo	-0.0150118	0.975176	-0.0521519	0.824423	0.0198391	0.935733	1	1	1
Cenpq	0.0586533	0.95081	0.00293224	0.995535	0.141754	0.714868	1	1	1
Cenps	0.311755	0.750974	0.417681	0.406924	0.436233	0.343786	1	1	1
Cenpt	0.0112669	0.980422	-0.0571597	0.782315	1.17238e-06	0.99999	1	1	1
Cenpv	0.0805205	0.806174	0.0794075	0.631036	0.0427346	0.805917	1	1	1
Cenpx	0.0639879	0.827593	0.00365919	0.986292	-0.0641788	0.647267	1	1	1
Cep104	-0.0621484	0.821275	-0.0895969	0.485553	-0.0597705	0.645075	1	1	1
Cep120	-0.135865	0.51177	-0.222344	0.0308435	-0.146644	0.157065	1	1	1
Cep131	-0.0403783	0.94385	-0.0718313	0.780635	-0.129337	0.563937	1	1	1
Cep152	-0.178359	0.759719	-0.0564487	0.880906	-0.0705537	0.83399	1	1	1
Cep164	-0.084389	0.824084	-0.0632609	0.747257	-0.0386724	0.847611	1	1	1
Cep170b	-0.0414233	0.883834	-0.0465968	0.730283	-0.0243448	0.860087	1	1	1
Cep19	0.107315	0.736218	0.141296	0.390026	0.135603	0.372804	1	1	1
Cep20	0.0388536	0.88976	-9.89666e-05	0.9996	-0.0580936	0.634665	1	1	1
Cep250	-0.113806	0.821275	-0.133003	0.58644	-0.226588	0.286819	1	1	1
Cep350	-0.0456551	0.865077	0.0184777	0.906842	0.0380826	0.769421	1	1	1
Cep43	-0.00763204	0.983213	-0.00585678	0.979553	-0.0301342	0.857798	1	1	1
Cep44	-0.122902	0.666516	-0.197579	0.172456	-0.175911	0.198918	1	1	1
Cep55	-0.102278	0.929207	0.0983167	0.861832	0.366226	0.384644	1	1	1
Cep57	-0.0712064	0.871304	-0.05031	0.826085	-0.0839681	0.67685	1	1	1
Cep63	-0.0302012	0.919469	-0.0223719	0.886538	-0.0247603	0.858497	1	1	1
Cep68	-0.124176	0.555118	0.00982321	0.95399	-0.0333394	0.799948	1	1	1
Cep70	-0.0642648	0.925136	-0.167621	0.55745	-0.0962316	0.747036	1	1	1
Cep76	0.0168521	0.979393	0.0470367	0.888081	0.121919	0.645982	1	1	1
Cep78	-0.116092	0.813323	-0.0796862	0.754841	-0.156403	0.473307	1	1	1
Cep83	-0.0229367	0.95621	0.0813883	0.63506	0.144037	0.32582	1	1	1
Cep85	0.00758717	0.989581	0.168456	0.449016	0.280882	0.132228	1	1	1
Cep89	-0.215521	0.530169	-0.200361	0.293763	-0.13699	0.468306	1	1	1
Cep95	-0.055226	0.842362	-0.0449888	0.753673	-0.0787727	0.524947	1	1	1
Cept1	0.08759	0.766871	0.112788	0.45026	0.210663	0.0844728	1	1	1
Cercam	-0.102625	0.909604	-0.239199	0.528136	-0.331514	0.325264	1	1	1
Cerk	0.0958885	0.769442	0.116169	0.484653	0.180385	0.210506	1	1	1
Cers2	-0.020946	0.927373	-0.0554919	0.560433	-0.0819834	0.328776	1	1	1
Cers4	0.0291768	0.95081	0.0255023	0.917979	-0.0695157	0.717309	1	1	1
Cers5	-0.0272499	0.918959	-0.0724255	0.517205	-0.0189523	0.879843	1	1	1
Cers6	0.0273377	0.925136	0.0213655	0.888081	0.0405349	0.750266	1	1	1
Cert1	-0.0940773	0.710733	-0.0258259	0.883008	0.0591274	0.678191	1	1	1
Ces1d	-0.216542	0.792213	-0.461722	0.22446	-0.292694	0.43703	1	1	1
Ces1e	-0.164739	0.774273	-0.310626	0.258455	-0.430675	0.0655195	1	1	1
Ces1f	0.0222908	0.969348	0.245191	0.235154	0.525891	0.000661272	1	1	1
Ces1g	-0.0274887	0.988745	-0.0755569	0.94666	0.13604	0.879014	1	1	1
Ces2a	0.023879	0.985038	-0.19952	0.746129	-0.646344	0.173642	1	1	1
Ces2b	-0.0245789	0.990009	-0.215608	0.800122	-0.24102	0.762104	1	1	1
Ces2c	0.0105807	0.991019	-0.0540211	0.913142	0.118471	0.767009	1	1	1
Ces2e	0.0846164	0.91071	0.0433665	0.917979	-0.0115383	0.977844	1	1	1
Ces2g	-0.139029	0.874018	-0.25246	0.5248	-0.258914	0.483201	1	1	1
Cetn2	0.0250425	0.963199	0.0752814	0.737909	0.00811349	0.975874	1	1	1
Cetn3	-0.0563491	0.887603	-0.00293893	0.991286	-0.0877417	0.607636	1	1	1
Cfap20	-0.0449292	0.871304	-0.133738	0.247073	-0.033581	0.805575	1	1	1
Cfap298	0.199886	0.613816	0.221727	0.294856	0.161143	0.439533	1	1	1
Cfap36	-0.0464293	0.920806	-0.0743424	0.726972	-0.0795222	0.692456	1	1	1
Cfap410	0.0180405	0.97571	-0.141645	0.590524	-0.156534	0.518793	1	1	1
Cfap97	-0.0895466	0.82491	-0.0850551	0.675881	-0.123006	0.492609	1	1	1
Cfb	-0.014678	0.986295	-0.0979788	0.818087	-0.228145	0.510096	1	1	1
[truncated: 10,702 more rows]
