# Supplementary material for: Resistant Potato Starch Alters the Cecal Microbiome and Gene Expression in Mice Fed a Western Diet Based on NHANES Data
Source: Front Nutr. 2022 Mar 22;9:782667. doi: 10.3389/fnut.2022.782667 (PMC8983116; doi:10.3389/fnut.2022.782667)
Supplement: Supplementary file 4 [file Table_4.XLSX]

## Sheet: RS10DistCRNASeq0_2_5_10Sig
Column 1	RS10_11DistCRNASeq2_0	RS10_11DistCRNASeq5_0	RS10_11DistCRNASeq10_0	log2FoldChange of jtable	padj of jtable	log2FoldChange of jsub	padj of jsub	log2FoldChange	padj
0610005C13Rik	1	1	1	-0.192857	0.999831	-0.207986	0.908371	-0.678127	0.489193
0610009B22Rik	1	1	1	-0.159275	0.999831	-0.08027	0.787221	-0.034683	0.895596
0610009E02Rik	1	1	1	-0.0740837	0.999831	0.103862	0.88153	0.187879	0.670738
0610009L18Rik	1	1	1	-0.138023	0.999831	0.0434522	0.961749	-0.230965	0.631502
0610010F05Rik	1	1	1	0.0350069	0.999831	0.0188835	0.960006	-0.0153876	0.95781
0610010K14Rik	1	1	1	0.0409219	0.999831	0.0491124	0.946973	-0.174814	0.669871
0610012D04Rik	1	1	1	2.76429	0.999831	0.828823		2.06884
0610012G03Rik	1	1	1	-0.016503	0.999831	0.125135	0.732958	-0.113378	0.679569
0610025J13Rik	1	1	1	-0.707263	0.999831	-0.217077		-1.8712
0610030E20Rik	1	1	1	-0.0248272	0.999831	0.124446	0.6461	0.091843	0.665831
0610031O16Rik	1	1	1	-0.0922672	0.999831	-0.234083		-0.0830907	0.956389
0610033M10Rik	1	1	1	-1.69406	0.999831	-0.663622		-1.16813
0610038B21Rik	1	1	1	-0.475333	0.999831	-0.866133		-0.384834
0610039K10Rik	1	1	1	-0.219455	0.999831	-1.10858		-0.582695
0610040B10Rik	1	1	1	-0.194094	0.999831	-0.48753	0.444605	-0.385812	0.433139
0610040F04Rik	1	1	1	0.187751	0.999831	0.160107	0.868067	0.139467	0.850279
0610040J01Rik	1	1	1	-0.0273468	0.999831	0.052409	0.835877	0.0572043	0.758368
0610043K17Rik	1	1	1	-0.125528	0.999831	-0.0736692	0.95619	-0.257418	0.741533
0710001A04Rik	1	1	1	1.18959	0.999831	1.78682		2.86887
1010001B22Rik	1	1	1	0.310173	0.999831	-0.477531		-0.8728	0.270404
1100001I12Rik	1	1	1	-0.340472	0.999831	-0.902401		1.2148
1110002E22Rik	1	1	1	1.51178	0.999831	1.38178		0.0670673
1110002J07Rik	1	1	1	-0.447375	0.999831	-0.647325		-0.532205	0.501113
1110002L01Rik	1	1	1	0.173621	0.999831	0.0161897	0.986624	0.320629	0.388164
1110002O04Rik	1	1	1	2.19052	0.999831	0.251742		1.96471
1110003F10Rik	1	1	1	-0.176756	0.999831	-1.05387		-0.0783366
1110004F10Rik	1	1	1	0.0548795	0.999831	0.0317697	0.889364	-0.0426694	0.792155
1110006O24Rik	1	1	1	-0.129795	0.999831	-0.079547		-0.296106	0.735306
1110008E08Rik	1	1	1	0.813642	0.999831	0.251716		0.495952
1110008P14Rik	1	1	1	-0.130088	0.999831	0.184324	0.606165	0.0235427	0.953504
1110013H19Rik	1	1	1	0.399208	0.999831	-0.417711		-0.11978	0.922992
1110015O18Rik	1	1	1	2.12188	0.999831	0.687766		-1.18792
1110017D15Rik	1	1	1	0.233808	0.999831	-0.405703		-0.312177
1110018N20Rik	1	1	1	-0.0695354	0.999831	0.00485823	0.995708	-0.119821	0.85314
1110019D14Rik	1	1	1	-0.0337584	0.999831	0.0547228	0.921105	0.0638839	0.873957
1110020A21Rik	1	1	1	-0.0897489	0.999831	-0.115573	0.869541	-0.239437	0.573002
1110025M09Rik	1	1	1	-0.0483945	0.999831	-0.166809	0.851804	-0.3952	0.438941
1110028F11Rik	1	1	1	-1.16439	0.999831	0.091359		-0.0677352
1110028F18Rik	1	1	1	0.162261	0.999831	-0.666681		-0.285204
1110032A03Rik	1	1	1	-0.0442856	0.999831	-0.1401	0.539037	-0.201782	0.160313
1110032F04Rik	1	1	1	0.811318	0.999831	0.943129		0.20491
1110035H17Rik	1	1	1	-0.0823215	0.999831	-0.182957	0.858156	-0.2714	0.692575
1110038B12Rik	1	1	1	0.0538728	0.999831	0.0537571	0.901321	-0.0768295	0.801769
1110038F14Rik	1	1	1	-0.0472123	0.999831	0.0125538	0.981368	-0.13849	0.586854
1110046J04Rik	1	1	1	-0.058086	0.999831	-0.416596		-0.072519	0.919417
1110051M20Rik	1	1	1	-0.00734476	0.999831	-0.248617	0.614734	-0.315036	0.329314
1110059E24Rik	1	1	1	0.0922703	0.999831	0.145278	0.619513	0.429501	0.00372739
1110059G10Rik	1	1	1	-0.048653	0.999831	-0.0758639	0.848235	-0.151418	0.52127
1110065P20Rik	1	1	1	-0.0411363	0.999831	0.149703	0.865175	-0.0315632	0.968756
1190001M18Rik	1	1	1	0.00457475	0.999831	0.0925916		0.765372	0.322726
1190005I06Rik	1	1	1	-0.558339	0.999831	-0.482903		-0.674003
1190007I07Rik	1	1	1	-0.0687723	0.999831	0.0684288	0.868067	-0.102655	0.712229
1190028D05Rik	1	1	1	-0.005325	0.999831	1.91103		-0.53104
1200007C13Rik	1	1	1	0.58056	0.999831	0.315611		1.04211
1300002E11Rik	1	1	1	-0.0553198	0.999831	-0.120854	0.739452	-0.113722	0.6699
1300014J16Rik	1	1	1	-0.266836	0.999831	-0.0135863	0.9889	-0.194349	0.688783
1300017J02Rik	1	1	1	-0.505202	0.999831	-0.598422	0.456046	-0.614946	0.282406
1500002C15Rik	1	1	1	-0.192455	0.999831	-0.13044	0.812226	-0.279383	0.38432
1500002F19Rik	1	1	1	0.192236	0.999831	-0.880022		-0.457112
1500004A13Rik	1	1	1	0.0348062	0.999831	0.00547503	0.988316	0.0784321	0.654935
1500005C15Rik	1	1	1	-0.290113	0.999831	0.57736		0.176442
1500009C09Rik	1	1	1	0.631277	0.999831	-0.218822		0.125173
1500009L16Rik	1	1	1	-0.128166	0.999831	-0.223106	0.586602	0.311799	0.218342
1500011B03Rik	1	1	1	0.0569698	0.999831	-0.12968	0.768644	-0.111192	0.741717
1500012K07Rik	1	1	1	-0.467177	0.999831	-0.793007		-1.89669
1500015A07Rik	1	1	1	-0.0564344	0.999831	-0.0444318	0.943089	-0.116402	0.760305
1500026H17Rik	1	1	1	0.169057	0.999831	0.0696307		-0.23014	0.790727
1500032F14Rik	1	1	1	-1.06094	0.999831	-0.501545		-1.31339
1500035N22Rik	1	1	1	1.27506	0.999831	-0.118947		-1.02575
1520401A03Rik	1	1	1	0.0244258	0.999831	-0.670882		0.132097
1600002D24Rik	1	1	1	0.0109482	0.999831	-0.207507		-0.257137	0.808803
1600010M07Rik	1	1	1	0.064138	0.999831	-0.0415679	0.95707	-0.170735	0.697445
1600012H06Rik	1	1	1	0.0327634	0.999831	0.12904	0.388692	0.136112	0.200439
1600012P17Rik	1	1	1	-1.33176	0.999831	-2.27928		-0.706847
1600014C10Rik	1	1	1	-0.133088	0.999831	0.0446724	0.91389	-0.102094	0.693058
1600014C23Rik	1	1	1	-0.374882	0.999831	0.029353		-2.21057
1600017P15Rik	1	1	1	-0.874266	0.999831	-1.43619		-1.19196
1600020E01Rik	1	1	1	-0.0234776	0.999831	-0.0692711	0.821267	0.0418797	0.868586
1600022D10Rik	1	1	1	-2.0865	0.999831	-1.49427		-1.25003
1600023N17Rik	1	1	1	-0.153573	0.999831	0.0180581		-0.153757	0.878305
1600027J07Rik	1	1	1	-0.340477	0.999831	-0.32533		-0.081094
1700001C19Rik	1	1	1	-0.25646	0.999831	-0.601761		-0.00427464
1700001D01Rik	1	1	1	0.236564	0.999831	1.40586		0.495947
1700001G11Rik	1	1	1	0.0656118	0.999831	0.368278		0.607455
1700001G17Rik	1	1	1	-0.867492	0.999831	-0.611606		-0.254766
1700001J03Rik	1	1	1	-0.108186	0.999831	-0.628934		0.0190124
1700001K19Rik	1	1	1	0.150565	0.999831	-0.0114655	0.991869	-0.257036	0.634378
1700001K23Rik	1	1	1	-0.168994	0.999831	-0.812282	0.169921	-0.696858	0.1531
1700001L05Rik	1	1	1	0.203097	0.999831	0.179045	0.780157	0.249161	0.54821
1700001L19Rik	1	1	1	0.27987	0.999831	0.23608		0.13207
1700001O22Rik	1	1	1	-0.00769944	0.999831	-0.0543504	0.949209	0.264469	0.522043
1700001P01Rik	1	1	1	0.345474	0.999831	-0.533553		-0.257288
1700003D09Rik	1	1	1	0.0491339	0.999831	-0.222094	0.779758	-0.313028	0.543461
1700003E16Rik	1	1	1	-0.207976	0.999831	-0.359132	0.277768	-0.324152	0.210492
1700003F12Rik	1	1	1	-0.169555	0.999831	-0.170108		-2.80952
1700003I16Rik	1	1	1	-0.818922	0.999831	0.29053		-0.559537
1700003I22Rik	1	1	1	1.39074	0.999831	1.40589		3.44987
1700003M07Rik	1	1	1	-0.0157769	0.999831	0.332276		0.0574943
1700006H21Rik	1	1	1	-1.03759	0.999831	0.517282		0.908797
1700006J14Rik	1	1	1	-0.170571	0.999831	-0.165805		-1.38869
1700007J10Rik	1	1	1	-0.344282	0.999831	0.63982		0.466433
1700007K13Rik	1	1	1	-0.271423	0.999831	0.160132		0.418751
1700007L15Rik	1	1	1	0.0448623	0.999831	-0.0355235		-0.396236	0.530743
1700007P06Rik	1	1	1	0.813636	0.999831	0.251711		1.07302
1700008A23Rik	1	1	1	0.813642	0.999831	0.251716		0.495952
1700008B11Rik	1	1	1	-0.0251282	0.999831	-2.79532		0.603762
1700008J07Rik	1	1	1	-0.0724514	0.999831	-0.049004	0.953903	-0.260685	0.530743
1700008O03Rik	1	1	1	-0.253585	0.999831	-0.516359		-1.09972
1700009J07Rik	1	1	1	0.214102	0.999831	-0.0410652		-0.0897428
1700009N14Rik	1	1	1	1.3907	0.999831	0.828778		0.495942
1700010B08Rik	1	1	1	-0.917534	0.999831	-0.902387		-0.0810781
1700010G06Rik	1	1	1	-0.910384	0.999831	1.36692		-1.22808
1700010H22Rik	1	1	1	1.39071	0.999831	0.251711		0.495947
1700010I02Rik	1	1	1	1.90956	0.999831	1.00733		-0.047739
1700010I14Rik	1	1	1	0.110527	0.999831	-0.0965381	0.863654	0.103639	0.798996
1700010K23Rik	1	1	1
1700010L04Rik	1	1	1	0.236607	0.999831	-0.902395		-0.658157
1700011C11Rik	1	1	1	0.236595	0.999831	2.95267		2.56234
1700011D18Rik	1	1	1	-0.91754	0.999831	-0.32532		-0.0810833
1700011L03Rik	1	1	1	-1.4613	0.999831	-0.869084		-1.20192
1700011L22Rik	1	1	1	0.168043	0.999831	0.135074		0.36111
1700011M02Rik	1	1	1	-0.340477	0.999831	-0.32533		-0.081094
1700012B09Rik	1	1	1	-0.212907	0.999831	-0.618913	0.321658	-0.21668	0.737902
1700012C08Rik	1	1	1
1700012C14Rik	1	1	1	0.236569	0.999831	0.828789		0.495952
1700012D14Rik	1	1	1	-0.185198	0.999831	-0.184419	0.830279	-0.262147	0.642979
1700013D24Rik	1	1	1	0.236604	0.999831	-0.325325		-0.081087
1700013F07Rik	1	1	1	-0.499488	0.999831	-0.556162		-0.535641
1700014B07Rik	1	1	1	0.236559	0.999831	1.40585		1.07302
1700014D04Rik	1	1	1	-0.868435	0.999831	-0.411898		-1.09144
1700015G11Rik	1	1	1	-0.340471	0.999831	0.251752		-0.0810859
1700015O11Rik	1	1	1	0.0400285	0.999831	0.515279		0.209849	0.840681
1700016A09Rik	1	1	1	-0.026186	0.999831	0.150613		-0.532154
1700016B15Rik	1	1	1	-0.340467	0.999831	-0.32532		-0.658157
1700016C15Rik	1	1	1	-0.258016	0.999831	0.181828		0.14399	0.87527
1700016D06Rik	1	1	1	0.221321	0.999831	0.0907675		0.462599	0.519772
1700016F12Rik	1	1	1	0.236589	0.999831	0.251736		1.07305
1700016G22Rik	1	1	1	0.232323	0.999831	0.201158		0.974064	0.0822914
1700016H13Rik	1	1	1	-0.172842	0.999831	-0.195089		-0.209506	0.838049
1700016J18Rik	1	1	1	0.236561	0.999831	0.828782		2.12893
1700016K05Rik	1	1	1	-1.17838	0.999831	0.705538		0.784862
1700016K19Rik	1	1	1	0.0094974	0.999831	-0.264771		-0.496946	0.391242
1700016L21Rik	1	1	1	0.753556	0.999831	0.775028		1.40452
1700016P03Rik	1	1	1	0.72697	0.999831	0.433911		0.37368
1700017B05Rik	1	1	1	0.0610897	0.999831	0.133534	0.784405	0.139925	0.690458
1700017M07Rik	1	1	1	-1.36126	0.999831	-0.769035		-0.0309241
1700018A04Rik	1	1	1	-0.294943	0.999831	-0.260493	0.715898	-0.330987	0.491291
1700018A14Rik	1	1	1	0.464471	0.999831	-1.59555		-1.35132
1700018A23Rik	1	1	1	1.12631	0.999831	0.589376		0.649571
1700018G05Rik	1	1	1	-0.738386	0.999831	-1.87739		-0.479001
1700018L02Rik	1	1	1	0.101853	0.999831	0.059791	0.954968	0.0341783	0.966753
1700019A02Rik	1	1	1	-0.109314	0.999831	0.369105		-0.350008
1700019A23Rik	1	1	1	-2.70606	0.999831	-0.0369091		-0.396148
1700019C18Rik	1	1	1	-0.0446727	0.999831	-0.343579		-0.508746	0.451031
1700019D03Rik	1	1	1	0.189375	0.999831	0.125954	0.877529	0.252405	0.612998
1700019F05Rik	1	1	1	0.236569	0.999831	0.828789		0.495952
1700019G24Rik	1	1	1	0.236558	0.999831	1.40585		1.07301
1700020A23Rik	1	1	1	0.236559	0.999831	0.251706		2.10285
1700020G03Rik	1	1	1	-1.22983	0.999831	-0.147125		0.150408
1700020G17Rik	1	1	1	1.39188	0.999831	0.828822		1.07306
1700020L13Rik	1	1	1	0.704667	0.999831	-0.433172		0.787134
1700020L24Rik	1	1	1	0.0962284	0.999831	0.388363	0.651279	0.134898	0.873177
1700020N01Rik	1	1	1	-0.371128	0.999831	-1.41327		-0.972319
1700020N18Rik	1	1	1	1.36121	0.999831	-0.0532408		-1.62707
1700021F13Rik	1	1	1	-0.91754	0.999831	-0.32532		-0.0810833
1700021J08Rik	1	1	1	-0.52591	0.999831	-0.367591	0.606762	-0.160387	0.806032
1700021N21Rik	1	1	1	-1.51084	0.999831	-0.922739		-1.64899
1700021P04Rik	1	1	1	0.813658	0.999831	2.27719		2.84436
1700022H01Rik	1	1	1	0.11145	0.999831	0.345308		0.0460499	0.968753
1700022H16Rik	1	1	1	0.236558	0.999831	0.828778		1.65009
1700022I11Rik	1	1	1	0.01917	0.999831	-0.809517		-0.593526
1700022N22Rik	1	1	1	0.0155955	0.999831	-0.548779		-0.010944	0.992476
1700023B13Rik	1	1	1	-0.0240788	0.999831	0.0256776	0.988225	0.31902	0.709785
1700023H06Rik	1	1	1	0.261096	0.999831	0.232078		0.225159
1700024B18Rik	1	1	1	0.236564	0.999831	0.251711		1.65009
1700025A08Rik	1	1	1	-1.86736	0.999831	-2.42929		-1.60798
1700025G04Rik	1	1	1	0.0314058	0.999831	0.0674566	0.8293	0.136508	0.448754
1700025N21Rik	1	1	1	0.594554	0.999831	1.39672		-0.774579
1700025N23Rik	1	1	1	0.551884	0.999831	-0.237761		-0.321494
1700026F02Rik	1	1	1	-0.57876	0.999831	0.0337088		-0.758331
1700026J14Rik	1	1	1	-0.484511	0.999831	-0.795983		-1.78994
1700026N04Rik	1	1	1	0.100591	0.999831	0.38062		0.427606
1700027A07Rik	1	1	1	1.3226	0.999831	0.251744		2.27784
1700027F06Rik	1	1	1	0.813642	0.999831	0.251716		0.495952
1700027F09Rik	1	1	1	1.92721	0.999831	0.251731		2.52343
1700027J07Rik	1	1	1	0.902696	0.999831	0.88049		1.3035
1700028E10Rik	1	1	1	-0.149432	0.999831	-0.358181		-0.654573	0.287983
1700028I16Rik	1	1	1	-0.111796	0.999831	0.0763912		0.150212
1700028J19Rik	1	1	1	-0.0617298	0.999831	0.220033	0.617563	-0.00771973	0.989575
1700028K03Rik	1	1	1	-0.713383	0.999831	-0.360325		-0.927953
1700028N14Rik	1	1	1	-0.34047	0.999831	-0.325323		-0.0810851
1700028P14Rik	1	1	1	-0.284421	0.999831	-0.760733		-0.41743
1700029B24Rik	1	1	1	0.236559	0.999831	0.251706		2.1243
1700029H14Rik	1	1	1	-0.102956	0.999831	-0.205979		-0.983883
1700029I15Rik	1	1	1	0.0303558	0.999831	0.0611959	0.941622	-0.0323891	0.962067
1700029J07Rik	1	1	1	-0.340381	0.999831	-0.275574	0.62305	-0.501535	0.136973
1700029N11Rik	1	1	1	-0.278485	0.999831	1.04774		1.02919
1700030A11Rik	1	1	1	-0.412013	0.999831	-0.37805		0.362136	0.799266
1700030C10Rik	1	1	1	-0.235753	0.999831	-0.0363327	0.978525	-0.242323	0.744458
1700030C12Rik	1	1	1	-2.15767	0.999831	-2.14252		-1.32121
1700030C14Rik	1	1	1	-0.00220017	0.999831	-1.51319		-1.26896
1700030J22Rik	1	1	1	-0.126024	0.999831	0.0665756	0.9339	0.38542	0.300522
1700030K09Rik	1	1	1	-0.11538	0.999831	-0.0480354	0.926077	-0.124471	0.685876
1700031A10Rik	1	1	1	-0.458644	0.999831	-0.736456		0.157233
1700031P21Rik	1	1	1	-0.316552	0.999831	0.709131		1.36802
1700034E13Rik	1	1	1	-1.79112	0.999831	-1.77598		-0.954666
1700034H15Rik	1	1	1	-0.0624214	0.999831	0.416662	0.437424	0.190554	0.713064
1700034I23Rik	1	1	1	-0.677611	0.999831	-0.209763		-0.0909438
1700034P13Rik	1	1	1	-0.3696	0.999831	0.0593367		-0.391015	0.599455
1700037C18Rik	1	1	1	-0.165533	0.999831	-0.0620114	0.943657	-0.641859	0.064889
1700037F03Rik	1	1	1	-0.409894	0.999831	-1.06888		-0.44441
1700037H04Rik	1	1	1	-0.0988515	0.999831	-0.172271	0.528939	-0.164958	0.388212
1700039M10Rik	1	1	1	-0.917529	0.999831	-0.902382		-0.658146
1700040D17Rik	1	1	1	-0.442596	0.999831	-0.221039		-0.0374443
1700040L08Rik	1	1	1	-0.340471	0.999831	0.251752		-0.081086
1700041B01Rik	1	1	1	0.0350239	0.999831	-0.591162		-0.728336
1700041G16Rik	1	1	1	0.00989457	0.999831	-0.146671		-0.231672
1700041M19Rik	1	1	1	-0.162723	0.999831	0.346985		0.264845	0.795272
1700042D02Rik	1	1	1	-0.91754	0.999831	-0.32532		-0.0810833
1700042G07Rik	1	1	1	0.227201	0.999831	-0.302035		1.21006
1700042G15Rik	1	1	1	-2.50043	0.999831	-0.486247		-3.35649
1700042O10Rik	1	1	1	-0.91165	0.999831	-1.47358		-0.0751904
1700045H11Rik	1	1	1	-0.102794	0.999831	-0.487721		-0.532228
1700045I11Rik	1	1	1	1.3907	0.999831	0.828778		1.07301
1700047A11Rik	1	1	1	0.236569	0.999831	0.828789		0.495952
1700047G03Rik	1	1	1	-0.340477	0.999831	1.92217		-0.658168
1700047G07Rik	1	1	1	0.236558	0.999831	1.40585		1.07301
1700047K16Rik	1	1	1	0.372086	0.999831	0.0068018		-0.330107
1700047L14Rik	1	1	1	-1.88907	0.999831	-0.246551		-2.20677
1700047M11Rik	1	1	1	0.346086	0.999831	0.195596		0.0852094	0.928175
1700048M11Rik	1	1	1	0.265693	0.999831	-0.53977		-0.0999824
1700048O20Rik	1	1	1	-0.308188	0.999831	0.00490986		-0.70732	0.336327
1700052I22Rik	1	1	1	0.68241	0.999831	0.251747		-0.658166
1700052K11Rik	1	1	1	-0.179937	0.999831	-0.116664	0.862072	-0.339289	0.343105
1700054A03Rik	1	1	1	0.0392719	0.999831	-0.430973	0.50686	-0.294916	0.567376
1700054O19Rik	1	1	1	0.236564	0.999831	0.828783		1.07302
1700055D18Rik	1	1	1	-0.51614	0.999831	-0.462436		-0.348351	0.648783
1700056E22Rik	1	1	1	-0.0813142	0.999831	0.194659		0.4076
1700056N10Rik	1	1	1	-0.0788757	0.999831	-0.530857		-0.379178	0.660199
1700057G04Rik	1	1	1	-0.366438	0.999831	-0.99111		-0.40761
1700058P15Rik	1	1	1	0.0333432	0.999831	-0.0977955	0.908371	-0.189623	0.738216
1700060C20Rik	1	1	1	0.813642	0.999831	0.251716		0.495952
1700060J05Rik	1	1	1	-0.620275	0.999831	-1.08593		0.0830255
1700061A03Rik	1	1	1	-0.721649	0.999831	-2.28675		-0.962945
1700061E17Rik	1	1	1	-0.340488	0.999831	0.828804		-0.0811045
1700061E18Rik	1	1	1	1.7722	0.999831	0.251746		0.495984
1700061H18Rik	1	1	1	0.347094	0.999831	0.628843		0.438811
1700061J23Rik	1	1	1	0.236599	0.999831	0.251746		-0.658165
1700061N14Rik	1	1	1	0.18887	0.999831	-2.09233		0.8381
1700063J08Rik	1	1	1	-0.0784811	0.999831	-1.44809		-0.902299
1700063O14Rik	1	1	1	0.813636	0.999831	0.251711		1.07302
1700064H15Rik	1	1	1	0.31435	0.999831	0.702407		-0.194852
1700064J06Rik	1	1	1	0.177276	0.999831	-0.29821		0.652268
1700064M15Rik	1	1	1	0.236588	0.999831	0.251735		1.56273
1700065D16Rik	1	1	1	0.227099	0.999831	0.624163		0.263257
1700065J11Rik	1	1	1	-0.113274	0.999831	-2.1984		-1.37709
1700065J18Rik	1	1	1	-0.782376	0.999831	-2.4437		-0.551467
1700065O20Rik	1	1	1	-0.340481	0.999831	1.70782		1.97086
1700066B19Rik	1	1	1	0.243827	0.999831	0.62494	0.370189	0.489201	0.364906
1700066J03Rik	1	1	1	-0.340467	0.999831	-0.32532		-0.658157
1700066M21Rik	1	1	1	-0.138511	0.999831	0.000457453	0.999443	0.117981	0.742299
1700066O22Rik	1	1	1	-0.787899	0.999831	-0.706749		0.550673
1700067G17Rik	1	1	1	-0.890028	0.999831	-0.650038		-1.63349
1700067K01Rik	1	1	1	-0.164975	0.999831	0.0355823		-0.168497	0.875016
1700067P10Rik	1	1	1	0.813657	0.999831	-0.325341		-0.0811045
1700069B07Rik	1	1	1	1.3907	0.999831	0.828778		0.495942
1700071G01Rik	1	1	1	0.236569	0.999831	0.828789		0.495952
1700071M16Rik	1	1	1	-0.363271	0.999831	-0.36263		1.2653
1700072G22Rik	1	1	1	-0.340483	0.999831	-0.325336		0.495973
1700081N11Rik	1	1	1	0.904853	0.999831	0.257457		1.00887
1700082M22Rik	1	1	1	-0.715389	0.999831	-1.04815		-1.11042
1700084C06Rik	1	1	1	-0.267847	0.999831	-0.0452922	0.956879	0.0937592	0.86582
1700084E18Rik	1	1	1	-0.126499	0.999831	0.264876		0.0790931
1700086D15Rik	1	1	1	-0.917529	0.999831	-0.902382		-0.658146
1700086O06Rik	1	1	1	-0.264372	0.999831	-0.163905	0.688274	-0.114326	0.732758
1700086P04Rik	1	1	1	-0.36041	0.999831	-0.2954		-0.528933
1700087I21Rik	1	1	1	0.0535248	0.999831	-0.579053		-1.23918
1700088E04Rik	1	1	1	0.0764258	0.999831	-0.264154		-0.227647	0.71317
1700092C17Rik	1	1	1	-0.340472	0.999831	0.251751		-0.0810869
1700092E16Rik	1	1	1	-0.340477	0.999831	-0.32533		-0.081094
1700092M07Rik	1	1	1	-0.341001	0.999831	0.147559		0.401162
1700093J21Rik	1	1	1	0.0235348	0.999831	-0.0487052	0.954163	-0.21107	0.642894
1700093K21Rik	1	1	1	0.595512	0.999831	-0.659984		-0.316493
1700094D03Rik	1	1	1	0.0105822	0.999831	-0.0388081	0.965897	-0.298669	0.491343
1700094M24Rik	1	1	1	0.813636	0.999831	0.828783		0.495947
1700095B10Rik	1	1	1
1700095J03Rik	1	1	1	-0.304526	0.999831	0.74592		-0.247623
1700095J12Rik	1	1	1	0.813642	0.999831	0.251716		0.495952
1700096J18Rik	1	1	1	-0.729892	0.999831	-0.405374		0.696813
1700096K18Rik	1	1	1	0.108641	0.999831	0.0277823	0.98215	0.137661	0.855824
1700097N02Rik	1	1	1	-0.0110857	0.999831	0.117106		-0.386037	0.636206
1700099I09Rik	1	1	1	0.797386	0.999831	0.219838		1.18065
1700101I11Rik	1	1	1	2.36262	0.999831	1.97312		0.495988
1700102H20Rik	1	1	1	0.0582056	0.999831	-0.399987		0.218206
1700102P08Rik	1	1	1	-0.128412	0.999831	0.0283861	0.98215	0.0792896	0.929391
1700104B16Rik	1	1	1	0.213136	0.999831	-1.25283		-1.58567
1700105P06Rik	1	1	1	0.483407	0.999831	-1.86125		-1.03993
1700108F19Rik	1	1	1	-0.0668203	0.999831	-1.02684		-0.371283
1700108N11Rik	1	1	1	0.630538	0.999831	0.301158		0.65307
1700109G14Rik	1	1	1	-0.16041	0.999831	-0.386349		-0.657465
1700109G15Rik	1	1	1	0.236564	0.999831	0.251711		1.65009
1700109H08Rik	1	1	1	0.215157	0.999831	0.052648	0.921054	0.166441	0.56512
1700109K24Rik	1	1	1	0.583714	0.999831	0.350454		0.483045
1700110C19Rik	1	1	1	-0.0593869	0.999831	0.0320086		-0.37493
1700110K17Rik	1	1	1	0.0293757	0.999831	-0.683608		-0.66312
1700112D23Rik	1	1	1	-0.184123	0.999831	0.220999		0.256599
1700112H15Rik	1	1	1	-1.36888	0.999831	-0.776656		-0.532418
1700112J05Rik	1	1	1	0.993639	0.999831	0.579929		0.798035
1700112J16Rik	1	1	1	-0.684308	0.999831	-0.826712		-0.434624	0.683793
1700112L15Rik	1	1	1	-0.917529	0.999831	-0.902382		-0.658146
1700112M02Rik	1	1	1	-0.34047	0.999831	-0.325323		-0.081085
1700113A16Rik	1	1	1	-0.239168	0.999831	0.25229	0.631977	0.00278211	0.996099
1700113H08Rik	1	1	1	-0.103771	0.999831	0.581457		-1.31469
1700119H24Rik	1	1	1	0.656342	0.999831	-0.0822646		0.464963
1700119I11Rik	1	1	1	0.236569	0.999831	0.828789		0.495952
1700120B22Rik	1	1	1	-3.57983	0.999831	-1.84546		-1.64138
1700120C14Rik	1	1	1	-0.347592	0.999831	-0.256521		-0.48587	0.470636
1700120G11Rik	1	1	1	0.946084	0.999831	1.44355		0.905916
1700121C08Rik	1	1	1	0.165577	0.999831	0.288265		0.281533
1700122E12Rik	1	1	1	-1.53953	0.999831	-0.626752		-0.895859
1700122H20Rik	1	1	1	0.373021	0.999831	-1.27618		-0.971122
1700122O11Rik	1	1	1	0.236558	0.999831	1.40585		1.07301
1700123M08Rik	1	1	1	-0.0476853	0.999831	0.061323	0.95619	0.290993	0.608525
1700123O20Rik	1	1	1	-0.0571399	0.999831	0.000681337	0.998981	0.0452021	0.855824
1700123O21Rik	1	1	1	-0.340477	0.999831	-0.32533		-0.081094
1700124L16Rik	1	1	1	0.702462	0.999831	0.325048		0.122736
1700125G22Rik	1	1	1	-0.888903	0.999831	1.47494		1.29885
1700125H20Rik	1	1	1	-0.471466	0.999831	-0.00358444		-0.746266
1700126G02Rik	1	1	1	0.229655	0.999831	0.237828		1.42946
1700127F24Rik	1	1	1	-0.340477	0.999831	-0.32533		-0.081094
1810006J02Rik	1	1	1	0.320946	0.999831	-0.0264585		0.381622
1810007D17Rik	1	1	1	0.236552	0.999831	3.70649		1.07301
1810008B01Rik	1	1	1	-0.340483	0.999831	0.251737		-0.0810992
1810008I18Rik	1	1	1	0.0548952	0.999831	-0.0110037	0.99309	0.240523	0.72066
1810009A15Rik	1	1	1	-0.315439	0.999831	-0.419462		0.00893081	0.992026
1810010H24Rik	1	1	1	-0.0133078	0.999831	-0.146581	0.865645	-0.434194	0.348633
1810010K12Rik	1	1	1	0.780918	0.999831	3.28839		0.495985
1810012K08Rik	1	1	1	0.0215828	0.999831	-0.875712		0.120404	0.928037
1810012K16Rik	1	1	1	-0.831767	0.999831	-0.120352		-0.00456913	0.996505
1810013D15Rik	1	1	1	0.299551	0.999831	-0.648439		0.14991
1810013L24Rik	1	1	1	0.0226878	0.999831	0.144607	0.531132	0.16388	0.289223
1810014P07Rik	1	1	1	-0.340473	0.999831	1.26187		-0.0810872
1810017P11Rik	1	1	1	-0.272137	0.999831	-0.259783	0.623751	-0.383942	0.248116
1810019D21Rik	1	1	1	0.0108581	0.999831	0.0866096	0.838667	0.0258179	0.947188
1810019N24Rik	1	1	1	-0.0948123	0.999831	-0.339384		-0.58437	0.40895
1810020O05Rik	1	1	1	0.170314	0.999831	0.529525		0.622918
1810021B22Rik	1	1	1	-0.17964	0.999831	-0.354823	0.531132	-0.476636	0.201754
1810024B03Rik	1	1	1	-0.0723896	0.999831	-0.0151573	0.987837	-0.237237	0.608594
1810028F09Rik	1	1	1	-0.463092		5.60379		2.25336
1810030O07Rik	1	1	1	0.0210497	0.999831	0.081222	0.654416	0.00844463	0.966921
1810034E14Rik	1	1	1	0.0770679	0.999831	0.132882	0.837633	-0.0809977	0.880295
1810037I17Rik	1	1	1	-0.00396839	0.999831	0.112081	0.742353	0.144991	0.514545
1810041H14Rik	1	1	1	-0.156494	0.999831	-0.360601		-0.36325	0.709221
1810044D09Rik	1	1	1	-0.212267	0.999831	-0.35568	0.609314	-0.619091	0.143844
1810044K17Rik	1	1	1	0.236553	0.999831	1.97548		1.07301
1810046K07Rik	1	1	1	0.090387	0.999831	0.283701		0.372133	0.455343
1810053B23Rik	1	1	1	0.81364	0.999831	3.70645		1.07302
1810055G02Rik	1	1	1	0.0135678	0.999831	0.145891	0.780157	0.279174	0.358167
1810058I24Rik	1	1	1	0.116789	0.999831	-0.00804179	0.988634	-0.204343	0.343948
1810058N15Rik	1	1	1	0.293115	0.999831	0.463687		0.132044
1810059C17Rik	1	1	1	-2.65093	0.999831	0.283264		-0.315583
1810059H22Rik	1	1	1	-0.225254	0.999831	-0.297553	0.724875	-0.269303	0.662247
1810062G17Rik	1	1	1	-0.112399	0.999831	-0.246621	0.818977	0.0530352	0.958617
1810062O18Rik	1	1	1	-0.242266	0.999831	-0.349267		-0.893728	0.124271
1810063I02Rik	1	1	1	0.135791	0.999831	-0.196883		-0.49386	0.467652
1810064F22Rik	1	1	1	-0.102573	0.999831	-0.634055		-0.557185	0.182295
1810065E05Rik	1	1	1	0.183228	0.999831	1.12662	0.107426	1.60609	0.0012972
1810073O08Rik	1	1	1	-0.34794	0.999831	-0.067885		-0.268134	0.713933
2010001A14Rik	1	1	1	-0.157131	0.999831	-0.157493	0.797578	-0.39132	0.240078
2010001K21Rik	1	1	1	-0.0505947	0.999831	0.0196719	0.980334	0.0706758	0.886858
2010001M07Rik	1	1	1	-0.324673	0.999831	-0.309526		0.821157
2010003K11Rik	1	1	1	-0.145374	0.999831	0.670728	0.0863796	0.390914	0.27973
2010007H06Rik	1	1	1	-0.214851	0.999831	-0.342997	0.648912	-0.253261	0.670974
2010008C14Rik	1	1	1	0.133367	0.999831	0.393056	0.212548	0.216487	0.471615
2010009K17Rik	1	1	1	-0.517799	0.999831	-0.828171		-0.210464
2010013B24Rik	1	1	1	-0.751696	0.999831	-0.534383		-0.324774
2010016I18Rik	1	1	1	-0.120334	0.999831	0.144643	0.891141	0.167209	0.821458
2010103J01Rik	1	1	1	0.814769	0.999831	0.261272		0.672404
2010106C02Rik	1	1	1	-0.0831477	0.999831	-0.227167		-0.103491
2010106E10Rik	1	1	1	-0.294104	0.999831	-0.614062	0.292748	-0.552382	0.222351
2010106G04Rik	1	1	1	-1.24166	0.999831	-1.22652		-0.982279
2010109A12Rik	1	1	1	-0.0892783	0.999831	0.339571	0.718978	0.055252	0.955076
2010109P13Rik	1	1	1	0.0958722	0.999831	-0.274771		-0.461429
2010110E17Rik	1	1	1	2.06428	0.999831	2.10201		1.07306
2010110K18Rik	1	1	1	-0.794532	0.999831	-0.356342		-0.266328	0.832385
2010204K13Rik	1	1	1	-0.0620766	0.999831	0.0181427		0.14199	0.853877
2010308F09Rik	1	1	1	-0.173368	0.999831	-1.18977		-0.448639	0.605695
2010309G21Rik	1	1	1	0.32278	0.999831	0.748708	0.589035	1.21151	0.143844
2010310C07Rik	1	1	1	-0.457656	0.999831	-2.87332		-0.0977303
2010315B03Rik	1	1	1	-0.0309004	0.999831	-0.100539	0.799387	-0.0383244	0.915474
2010320M18Rik	1	1	1	0.059589	0.999831	-0.00545463	0.99381	-0.263805	0.45481
2010320O07Rik	1	1	1	-0.0147904	0.999831	-0.0256689	0.983114	0.238532	0.707018
2200002A13Rik	1	1	1	-0.340477	0.999831	-0.32533		-0.081094
2200002D01Rik	1	1	1	0.0104563	0.999831	0.145374	0.728612	-0.033122	0.936688
2200002J24Rik	1	1	1	0.199242	0.999831	0.0469635		-0.327972
2210009P08Rik	1	1	1	-0.0531575	0.999831	0.777695	0.1194	0.812465	0.0358511
2210010C04Rik	1	1	1	1.5272		10.5467		7.17289
2210011K15Rik	1	1	1	0.342348	0.999831	0.66157		0.222909
2210016F16Rik	1	1	1	-0.0362434	0.999831	0.201144	0.408162	0.157278	0.399455
2210016L21Rik	1	1	1	0.067479	0.999831	-0.0370659	0.89615	-0.0338932	0.876451
2210039B01Rik	1	1	1	-0.046249	0.999831	-0.235774	0.688274	-0.0540125	0.928219
2210406H18Rik	1	1	1	-0.094813	0.999831	-0.627735		-0.392
2210406O10Rik	1	1	1	-0.245755	0.999831	-0.328365	0.749675	-0.472221	0.480906
2210408F21Rik	1	1	1	-0.0660868	0.999831	-0.0378289	0.949209	-0.0426455	0.922499
2210408I21Rik	1	1	1	0.0429505	0.999831	0.0187337	0.972616	0.143995	0.607253
2210409D07Rik	1	1	1	-0.917541	0.999831	-0.902394		0.49599
2210411M09Rik	1	1	1	1.084	0.999831	1.2463		0.964453
2210412B16Rik	1	1	1	0.70146	0.999831	1.48662		2.07672
2210414B05Rik	1	1	1	-0.187947	0.999831	-0.215703		1.50022
2210414F02Rik	1	1	1	-1.06925	0.999831	-0.696728		-0.449243
2210417A02Rik	1	1	1	-0.100381	0.999831	-0.0588857	0.958952	0.0800229	0.923947
2210418O10Rik	1	1	1	0.813642	0.999831	0.251716		0.495952
2210420H20Rik	1	1	1	1.12403	0.999831	-0.790551		-2.8692
2300009A05Rik	1	1	1	-0.0991683	0.999831	0.0477559	0.921478	-0.11765	0.689998
2310001H17Rik	1	1	1	-0.227079	0.999831	0.0878542	0.912552	0.331242	0.420035
2310001K24Rik	1	1	1	0.236594	0.999831	0.828817		0.495979
2310002D06Rik	1	1	1	0.236558	0.999831	1.40585		1.07301
2310002F09Rik	1	1	1	-0.692108	0.999831	-0.415215		-1.41649
2310003N18Rik	1	1	1	0.236564	0.999831	0.251711		1.65009
2310008N11Rik	1	1	1	-0.295854	0.999831	-0.544319		-1.0004
2310009B15Rik	1	1	1	-0.200145	0.999831	0.0500563	0.928493	0.046131	0.912725
2310010J17Rik	1	1	1	0.156594	0.999831	-0.408281	0.608052	-0.388938	0.499181
2310011J03Rik	1	1	1	0.0132859	0.999831	0.112046	0.71307	0.00362848	0.991499
2310014F06Rik	1	1	1	0.195236	0.999831	-0.000573121	0.999487	0.0267695	0.974838
2310015A10Rik	1	1	1	-0.0570167	0.999831	-0.138567	0.779758	-0.0024979	0.99594
2310015A16Rik	1	1	1	1.32903	0.999831	2.13153		-0.0810965
2310015D24Rik	1	1	1	-0.239661	0.999831	-0.747815		-0.165291
2310016D23Rik	1	1	1	-0.468715	0.999831	-0.127285		1.14323
2310016G11Rik	1	1	1	0.033249	0.999831	0.0777155	0.951229	0.176341	0.819939
2310020H05Rik	1	1	1	0.584395	0.999831	1.43582		-0.641365
2310022A10Rik	1	1	1	-0.010027	0.999831	0.136963	0.62626	0.0831936	0.727654
2310022B05Rik	1	1	1	-0.0820259	0.999831	-0.155941	0.539896	-0.231254	0.143014
2310026L22Rik	1	1	1	-0.465673	0.999831	-0.514715		-0.203421	0.854343
2310030A07Rik	1	1	1	-1.54103	0.999831	-0.948815		-1.28165
2310030G06Rik	1	1	1	0.0736585	0.999831	-0.0665058	0.863421	-0.0564447	0.846579
2310033P09Rik	1	1	1	-0.0823914	0.999831	0.0335869	0.94231	-0.139586	0.562782
2310034C09Rik	1	1	1	0.0115577	0.999831	1.84815		1.64191
2310034G01Rik	1	1	1	-0.0271862	0.999831	0.234977	0.706214	-0.203827	0.665831
2310039H08Rik	1	1	1	-0.189762	0.999831	0.176387	0.798155	0.0446214	0.945821
2310040G24Rik	1	1	1	-0.140198	0.999831	-0.223677	0.717957	-0.486749	0.169421
2310043L19Rik	1	1	1	0.0541571	0.999831	-0.477393		1.13404
2310043M15Rik	1	1	1	-0.2106	0.999831	-0.469293		-0.213356	0.802889
2310043O21Rik	1	1	1	-0.182889	0.999831	0.143075	0.909084	0.290239	0.721454
2310043P16Rik	1	1	1	-0.270755	0.999831	-0.183249		-0.446007	0.625838
2310044K18Rik	1	1	1	0.236594	0.999831	0.828817		1.07306
2310047D07Rik	1	1	1	0.74637	0.999831	0.323752		0.689137
2310057J18Rik	1	1	1	0.961093	0.999831	0.0305383		1.40937
2310057M21Rik	1	1	1	0.0590874	0.999831	0.104824	0.774187	-0.0221412	0.952112
2310058D17Rik	1	1	1	-0.141018	0.999831	0.0163113	0.978031	-0.0661398	0.854403
2310061I04Rik	1	1	1	-0.0965114	0.999831	-0.00600819	0.9889	-0.26377	0.0729701
2310068J16Rik	1	1	1	-1.335	0.999831	-0.023154		-1.18254
2310069B03Rik	1	1	1	-0.18006	0.999831	1.65169		1.73445	0.0471512
2310074N15Rik	1	1	1	-1.10758	0.999831	0.0291776		-0.222256
2310079G19Rik	1	1	1	-0.0247992	0.999831	0.644202	0.554156	1.14779	0.0703312
2310081O03Rik	1	1	1	-2.44177	0.999831	-1.22475		0.33842
2400006E01Rik	1	1	1	0.391197	0.999831	-0.921468		-0.640586
2410002F23Rik	1	1	1	0.0596337	0.999831	0.0743683	0.851382	-0.073752	0.800625
2410003I16Rik	1	1	1	-3.48943	0.999831	-1.68926		-2.07589
2410003L11Rik	1	1	1	-0.498786	0.999831	-0.798555		-0.151051
2410004B18Rik	1	1	1	-0.00755688	0.999831	0.131311	0.653932	0.0398248	0.890211
2410004I01Rik	1	1	1	-0.298677	0.999831	-0.455144		-0.332135
2410004P03Rik	1	1	1	-0.0393802	0.999831	-0.48345		-0.462472
2410006H16Rik	1	1	1	-0.0553919	0.999831	-0.274963	0.690261	-0.464098	0.258321
2410017I17Rik	1	1	1	0.182388	0.999831	0.278483		0.190896
2410018L13Rik	1	1	1	0.118712	0.999831	0.0626351		0.0962076	0.928129
2410021H03Rik	1	1	1	-0.917534	0.999831	-0.902387		-0.0810781
2410022M11Rik	1	1	1	-0.246048	0.999831	-0.266971	0.80391	-0.434566	0.519329
2410080I02Rik	1	1	1	-1.34342	0.999831	-0.0976279		-1.15084
2410124H12Rik	1	1	1	0.813663	0.999831	-0.32534		2.05055
2410137M14Rik	1	1	1	0.813657	0.999831	-0.325344		1.07304
2500002B13Rik	1	1	1	-0.0821906	0.999831	-0.308244	0.62815	-0.130477	0.819939
2500004C02Rik	1	1	1	-0.0989634	0.999831	-0.276705	0.579106	-0.321915	0.334575
2510002D24Rik	1	1	1	-0.0103672	0.999831	0.0223338	0.962322	-0.130155	0.589128
2510009E07Rik	1	1	1	0.0923503	0.999831	0.0106585	0.9725	-0.0779971	0.624227
2510016D11Rik	1	1	1	0.240941	0.999831	-0.147158	0.834967	0.200762	0.668932
2510017J16Rik	1	1	1	-0.496388	0.999831	0.14865		0.220018	0.807004
2510039O18Rik	1	1	1	-0.0337648	0.999831	0.127338	0.572369	0.06426	0.746575
2510046G10Rik	1	1	1	0.0813057	0.999831	-0.159968	0.8293	-0.346458	0.420807
2600002D14Rik	1	1	1	1.87274	0.999831	1.40587		0.495958
2600006K01Rik	1	1	1	0.0621482	0.999831	0.00809889		-0.103046	0.890163
2600014E21Rik	1	1	1	0.134824	0.999831	-0.139681		-0.0416799	0.976577
2610001A08Rik	1	1	1	0.81367	0.999831	0.251742		0.495979
2610001J05Rik	1	1	1	0.0831422	0.999831	0.0565337	0.771959	-0.00619307	0.975369
2610002M06Rik	1	1	1	0.0520385	0.999831	0.17446	0.325102	0.194628	0.12893
2610008E11Rik	1	1	1	0.0446623	0.999831	-0.26656	0.380065	-0.212865	0.361742
2610017A05Rik	1	1	1	-0.25528	0.999831	0.0510276		-0.171952
2610020C07Rik	1	1	1	0.229922	0.999831	0.273316	0.271405	0.176282	0.405918
2610021A01Rik	1	1	1	-0.00552667	0.999831	0.0788773	0.851804	0.022702	0.953504
2610027K06Rik	1	1	1	0.183235	0.999831	-0.0811245		-0.233605	0.793464
2610028D06Rik	1	1	1	0.206921	0.999831	0.678028		-0.626352
2610028E06Rik	1	1	1	-0.157947	0.999831	0.101556		0.00487308
2610028H24Rik	1	1	1	-0.475862	0.999831	0.323241		0.293914
2610035D17Rik	1	1	1	0.0281926	0.999831	0.099934	0.856171	-0.0818792	0.845694
2610037D02Rik	1	1	1	-0.159385	0.999831	-0.0135851	0.968656	-0.0434189	0.844769
2610042L04Rik	1	1	1	0.944571	0.999831	-0.0664804		0.0673344
2610044O15Rik8	1	1	1	0.0459517	0.999831	-0.195907	0.569921	-0.11435	0.693823
2610203C22Rik	1	1	1	0.141808	0.999831	-0.446695		-0.408088	0.589936
2610204G07Rik	1	1	1	1.39071	0.999831	0.251711		0.495947
2610206C17Rik	1	1	1	0.232157	0.999831	0.480619		-0.303355	0.800152
2610301B20Rik	1	1	1	0.0381081	0.999831	-0.120081	0.744282	-0.0976136	0.737063
2610306M01Rik	1	1	1	-0.0430051	0.999831	-0.019445	0.98215	-0.468529	0.180136
2610306O10Rik	1	1	1	0.0428621	0.999831	0.0316102		0.148035
2610307P16Rik	1	1	1	0.162051	0.999831	-0.120272		0.0402438	0.968374
2610316D01Rik	1	1	1	-0.851161	0.999831	-0.656295		-0.0122163
2610318M16Rik	1	1	1	-0.251192	0.999831	-1.11354		-0.17563
2610318N02Rik	1	1	1	-0.301518	0.999831	-0.289164	0.705901	-0.361684	0.467694
2610507B11Rik	1	1	1	-0.0503158	0.999831	-0.0374724	0.86243	0.0233989	0.892014
2610507I01Rik	1	1	1	-0.132717	0.999831	-0.460865	0.184232	-0.331823	0.27083
2610528A11Rik	1	1	1	0.185257	0.999831	0.212029	0.286343	0.209517	0.159341
2610528J11Rik	1	1	1	0.00512436	0.999831	0.142164	0.706279	0.0539148	0.876357
2700029L08Rik	1	1	1	1.24148	0.999831	1.82271		1.56665
2700033N17Rik	1	1	1	-0.546419	0.999831	-0.390124		-0.632462	0.203877
2700038G22Rik	1	1	1	-0.278304	0.999831	0.262707	0.619744	0.232648	0.548912
2700046A07Rik	1	1	1	1.79752	0.999831	0.912702		0.993251
2700046G09Rik	1	1	1	-0.224505	0.999831	-0.38446	0.554131	-0.290376	0.560857
2700049A03Rik	1	1	1	0.0520936	0.999831	0.00768655	0.991446	0.0281075	0.952419
2700054A10Rik	1	1	1	-0.115221	0.999831	-0.151397	0.904195	-0.0634972	0.953504
2700062C07Rik	1	1	1	-0.0327865	0.999831	-0.0282306	0.942551	-0.0424872	0.875457
2700068H02Rik	1	1	1	0.385911	0.999831	0.676238		0.0235223	0.988705
2700069I18Rik	1	1	1	-0.383902	0.999831	0.0476302		-0.303116
2700080J24Rik	1	1	1	0.895745	0.999831	-0.102725		-0.0921143
2700081O15Rik	1	1	1	0.020902	0.999831	0.0488007	0.921881	-0.142688	0.61291
2700097O09Rik	1	1	1	-0.0556641	0.999831	-0.192823	0.513712	0.0357942	0.912828
2810001G20Rik	1	1	1	-0.0360516	0.999831	-0.13617	0.662768	-0.256705	0.167003
2810002D19Rik	1	1	1	-0.0324034	0.999831	-0.0801749	0.866122	-0.0654744	0.859187
2810004N23Rik	1	1	1	-0.0943587	0.999831	0.0418869	0.926239	0.0492487	0.878945
2810006K23Rik	1	1	1	-0.0681106	0.999831	-0.029402	0.942234	-0.258337	0.130881
2810013P06Rik	1	1	1	-0.0984524	0.999831	-0.102414	0.883603	-0.150052	0.751305
2810021J22Rik	1	1	1	-0.0395494	0.999831	-0.10048	0.775596	-0.0449844	0.886464
2810029C07Rik	1	1	1	-0.12436	0.999831	-0.431354		-0.299554	0.634378
2810030D12Rik	1	1	1	-0.0274862	0.999831	-0.0368668	0.933765	0.0837129	0.768675
2810032G03Rik	1	1	1	0.301125	0.999831	0.234093		0.255585	0.731733
2810049E08Rik	1	1	1	-1.73594	0.999831	-0.446797		1.04541
2810402E24Rik	1	1	1	-0.202517	0.999831	-0.257848	0.675033	-0.379658	0.329314
2810403D21Rik	1	1	1	-0.0971668	0.999831	-0.251048	0.654841	-0.284733	0.457787
2810403G07Rik	1	1	1	-0.895834	0.999831	-1.45776		-0.636449
2810404F17Rik	1	1	1	0.0404839	0.999831	-0.436479		1.01071
2810405F15Rik	1	1	1	0.344791	0.999831	0.273663		-0.52017
2810405F17Rik	1	1	1	-0.262278	0.999831	-0.127731	0.891368	-0.166437	0.801314
2810407A14Rik	1	1	1	-0.451974	0.999831	0.38547		-0.902383
2810408A11Rik	1	1	1	-0.185932	0.999831	-0.346561	0.525992	-0.840913	0.00548077
2810408I11Rik	1	1	1	0.111792	0.999831	0.569346		0.520627	0.53081
2810410L24Rik	1	1	1	-0.145879	0.999831	-0.0967309	0.885974	-0.292478	0.405918
2810414N06Rik	1	1	1	-0.281055	0.999831	-0.574263	0.328511	-0.696005	0.0994295
2810428J06Rik	1	1	1	-0.64687	0.999831	-0.0413242		-0.00131238
2810429I04Rik	1	1	1	-0.312826	0.999831	0.575912		1.00723
2810430I11Rik	1	1	1	0.155286	0.999831	0.20647		-0.121158
2810433D01Rik	1	1	1	-0.262008	0.999831	-0.483064		-0.1723	0.834103
2810442N19Rik	1	1	1	0.437727	0.999831	0.439982		1.91167
2810454H06Rik	1	1	1	-0.320375	0.999831	-0.243367		-0.571169	0.491291
2810455O05Rik	1	1	1	-0.286352	0.999831	-0.415202		0.242732	0.776997
2810457G06Rik	1	1	1	-0.71775	0.999831	0.449178		0.825767
2810459M11Rik	1	1	1	-0.0381103	0.999831	-0.0370911	0.949209	-0.0555871	0.886748
2900005J15Rik	1	1	1	0.0393562	0.999831	0.184349	0.83586	-0.277328	0.635575
2900009J06Rik	1	1	1	-0.46967	0.999831	-0.215178		-0.0572109	0.963986
2900018N21Rik	1	1	1	-1.9063	0.999831	-0.737001		-1.64692
2900022M07Rik	1	1	1	-1.00046	0.999831	-0.531266		-1.71658
2900026A02Rik	1	1	1	0.0262753	0.999831	0.187105	0.602498	0.10867	0.721716
2900040C04Rik	1	1	1	-0.917529	0.999831	-0.902382		-0.658146
2900041M22Rik	1	1	1	0.0589302	0.999831	-0.176643	0.841045	-0.282935	0.622884
2900042K21Rik	1	1	1	-1.33638	0.999831	-1.32124		-2.23115
2900045O20Rik	1	1	1	0.294492	0.999831	-0.0297706		0.687944
2900052L18Rik	1	1	1	0.0613225	0.999831	-0.133166	0.904893	0.0973789	0.912828
2900052N01Rik	1	1	1	0.0200319	0.999831	-0.191694		-0.155741	0.912105
2900057B20Rik	1	1	1	-0.528742	0.999831	0.0146756		-0.270074
2900060B14Rik	1	1	1	-0.860911	0.999831	-0.845764		-0.601526
2900060N12Rik	1	1	1	0.184304	0.999831	-0.921265		-0.359119
2900064F13Rik	1	1	1	0.830182	0.999831	-1.31744		-0.0350764
2900072N19Rik	1	1	1	0.206649	0.999831	0.242223		0.53644
2900076A07Rik	1	1	1	-0.0795244	0.999831	-0.0203664	0.961279	-0.00862975	0.980497
2900076G11Rik	1	1	1	0.522363	0.999831	-0.090322		0.102737
2900078I11Rik	1	1	1	-0.16487	0.999831	0.0200108		-0.547334
2900089D17Rik	1	1	1	-0.0594462	0.999831	-0.135208	0.858156	-0.266459	0.564175
2900092O11Rik	1	1	1	-1.37343	0.999831	-2.00646		-1.43913
2900093K20Rik	1	1	1	-0.340459	0.999831	-0.237324	0.72748	-0.605626	0.104667
3010001F23Rik	1	1	1	0.217831	0.999831	0.338428		-0.447337	0.355708
3010003L21Rik	1	1	1	0.0219745	0.999831	-0.316525		-0.0521656	0.954668
3100003L05Rik	1	1	1	0.840496	0.999831	0.515402		1.33189
3110001I22Rik	1	1	1	-0.0598073	0.999831	0.0550887	0.91389	0.124693	0.695806
3110009E18Rik	1	1	1	-0.00322299	0.999831	0.0326373	0.968225	-0.0733036	0.896299
3110021N24Rik	1	1	1	-1.59085	0.999831	-0.40618		-1.61353
3110040M04Rik	1	1	1	0.813636	0.999831	0.251711		1.07302
3110040N11Rik	1	1	1	-0.0218287	0.999831	0.00977937	0.985556	-0.0947322	0.723866
3110043J17Rik	1	1	1	-1.47863	0.999831	-1.46348		-0.64217
3110045C21Rik	1	1	1	0.159353	0.999831	0.570861		0.245321	0.819424
3110056K07Rik	1	1	1	-0.0240139	0.999831	0.0513477	0.846911	-0.0508513	0.79801
3110070M22Rik	1	1	1	-0.21611	0.999831	0.142037		-0.103698
3110080O07Rik	1	1	1	0.884894	0.999831	-0.894007		-0.649769
3110082I17Rik	1	1	1	0.00897807	0.999831	-0.00357372	0.995478	0.0738899	0.876451
3110083C13Rik	1	1	1	-0.359199	0.999831	-0.2872		-0.108838
3110099E03Rik	1	1	1	-1.06191	0.999831	0.189629		-0.808905
3222401L13Rik	1	1	1	-0.0683546	0.999831	-0.321291		-0.404443	0.45573
3300002A11Rik	1	1	1	-1.19296	0.999831	-1.71465		-1.47041
3300002I08Rik	1	1	1	-0.218663	0.999831	0.883957		-0.0769812
3300002P13Rik	1	1	1	-0.121178	0.999831	-1.31216		0.343181
3300005D01Rik	1	1	1	0.662109	0.999831	0.34689		0.895781	0.116149
3425401B19Rik	1	1	1	0.55774	0.999831	0.351935		0.0419105
3632454L22Rik	1	1	1	0.191739	0.999831	-0.423947		-1.26824
3830403N18Rik	1	1	1	-0.252729	0.999831	0.436486		0.0924357	0.946728
3830406C13Rik	1	1	1	-0.0539238	0.999831	0.0846908	0.86222	-0.053292	0.891271
3830408C21Rik	1	1	1	-0.24203	0.999831	-0.125072	0.832502	-0.251084	0.47592
3830422I06Rik	1	1	1	0.236564	0.999831	1.40586		0.495947
3830432H09Rik	1	1	1	0.372159	0.999831	-0.520789		-0.0279334
3930402G23Rik	1	1	1	0.358144	0.999831	0.681552	0.615897	1.31993	0.0854542
4631405J19Rik	1	1	1	0.128054	0.999831	0.0202985		-0.00412395
4632404H12Rik	1	1	1	0.0168217	0.999831	-0.0195101	0.968225	-0.093601	0.742066
4632404M16Rik	1	1	1	1.58596	0.999831	-0.315737		0.953101
4632411P08Rik	1	1	1	-0.10203	0.999831	0.0328767	0.980334	0.24502	0.728393
4632418H02Rik	1	1	1	1.88824	0.999831	0.251722		2.16867
4632427E13Rik	1	1	1	0.0640893	0.999831	0.0622954	0.94533	-0.0766632	0.905753
4632428C04Rik	1	1	1	0.0604148	0.999831	0.0115578	0.992818	0.0230284	0.980526
4632433K11Rik	1	1	1
4633401B06Rik	1	1	1	0.778116	0.999831	1.5826		0.495989
4731419I09Rik	1	1	1	-0.212556	0.999831	-0.191409		0.207446	0.763077
4732414G09Rik	1	1	1	0.068438	0.999831	-0.535996		-0.445384
4732416N19Rik	1	1	1	0.194972	0.999831	0.123087		-0.0763185	0.926805
4732419C18Rik	1	1	1	-0.015729	0.999831	0.229996		0.960035
4732440D04Rik	1	1	1	-0.143597	0.999831	0.0232874	0.975415	-0.0803952	0.866411
4732463B04Rik	1	1	1	-0.201059	0.999831	0.141136		-0.0350434
4732465J04Rik	1	1	1	0.0304402	0.999831	0.552696	0.539037	1.30072	0.00704809
4732471J01Rik	1	1	1	0.0800319	0.999831	0.67551	0.19408	1.0079	0.00548077
4732487G21Rik	1	1	1	0.00919742	0.999831	0.0495478	0.92711	-0.126985	0.70452
4732490B19Rik	1	1	1	-0.303395	0.999831	0.108853	0.892741	0.226237	0.647812
4732491K20Rik	1	1	1	-0.184713	0.999831	-0.121302	0.908739	-0.415433	0.478237
4732496C06Rik	1	1	1	-0.116135	0.999831	0.0473761		-0.210295	0.814092
4833403J16Rik	1	1	1	-0.0341328	0.999831	-0.473295		0.104156
4833404L02Rik	1	1	1	-0.291692	0.999831	-1.39438		-1.61818
4833407H14Rik	1	1	1	-0.287898	0.999831	-0.370844		0.00845865	0.994132
4833408A19Rik	1	1	1	0.12346	0.999831	0.191962	0.831959	-0.0337558	0.969544
4833411C07Rik	1	1	1	0.662847	0.999831	0.238673		-0.1562
4833412C05Rik	1	1	1	-0.0744123	0.999831	-0.0633742	0.924486	-0.203201	0.585524
4833412K13Rik	1	1	1	-0.608133	0.999831	0.0352625		0.119194
4833413E03Rik	1	1	1	0.978709	0.999831	0.946528		-0.639691
4833413G10Rik	1	1	1	0.118187	0.999831	0.0237237	0.975341	-0.0218472	0.969318
4833415N18Rik	1	1	1	0.595215	0.999831	0.588986		0.453716
4833417C18Rik	1	1	1	0.827258	0.999831	0.317374		0.332446
4833418N02Rik	1	1	1	-0.097706	0.999831	-0.262014	0.51285	-0.359895	0.169359
4833419F23Rik	1	1	1	0.0322892	0.999831	0.235924		-0.585704
4833419O12Rik	1	1	1	-1.16026	0.999831	-1.47484		-1.25675
4833420G17Rik	1	1	1	0.078728	0.999831	-0.156778	0.608052	-0.132703	0.556647
4833422C13Rik	1	1	1	-0.0449883	0.999831	-0.246888	0.531132	-0.241761	0.393577
4833422M21Rik	1	1	1	-0.551744	0.999831	-0.521526		-0.212499
4833427F10Rik	1	1	1	-0.231684	0.999831	-0.161314		0.0496964	0.968642
4833438C02Rik	1	1	1	-0.061012	0.999831	-0.104916	0.824848	-0.048327	0.907325
4833439L19Rik	1	1	1	0.0511993	0.999831	0.104336	0.593998	0.199508	0.0778049
4833445I07Rik	1	1	1	-0.13396	0.999831	-0.129386	0.884876	0.0238946	0.976647
4921501I09Rik	1	1	1	-0.351768	0.999831	-0.09101		-0.0376447
4921504A21Rik	1	1	1	-0.179223	0.999831	-0.23034		-0.676526	0.274926
4921507G05Rik	1	1	1	-0.330882	0.999831	-1.0625		-1.12557
4921507P07Rik	1	1	1	-0.111683	0.999831	-0.54374	0.470755	-0.367298	0.54357
4921509A06Rik	1	1	1	0.813642	0.999831	0.251716		0.495952
4921513I03Rik	1	1	1	-0.0178377	0.999831	-0.482322		-0.717981
4921514A10Rik	1	1	1	0.280698	0.999831	0.291139		0.0769283	0.935447
4921515G04Rik	1	1	1	-0.0646351	0.999831	-0.0424865		-0.250423	0.763238
4921515L22Rik	1	1	1	-0.278574	0.999831	1.40685		1.20324
4921518K17Rik	1	1	1	1.22576	0.999831	0.788304		-0.0850066
4921522P10Rik	1	1	1	-0.367303	0.999831	0.390102		-0.496368
4921523L03Rik	1	1	1	-0.340467	0.999831	-0.902395		-0.081083
4921524J17Rik	1	1	1	0.0145229	0.999831	-0.0963975	0.855574	0.094661	0.808584
4921525O09Rik	1	1	1	0.640738	0.999831	0.0593749		0.859912
4921529L05Rik	1	1	1	0.680441	0.999831	1.2648		1.88684
4921531C22Rik	1	1	1	-0.0759021	0.999831	-0.184332	0.785908	-0.168608	0.743891
4921534A09Rik	1	1	1	-0.254763	0.999831	-0.105902		-0.66452
4921536K21Rik	1	1	1	-0.0872658	0.999831	0.257997	0.728612	0.206919	0.720655
4930401C15Rik	1	1	1	1.46707	0.999831	1.24511		1.32409
4930401O10Rik	1	1	1	-0.340488	0.999831	0.251732		0.495968
4930401O12Rik	1	1	1	-1.86648	0.999831	-1.27426		-0.452944
4930402H24Rik	1	1	1	0.0640401	0.999831	-0.0485401	0.910651	-0.0677596	0.82044
4930403P22Rik	1	1	1	0.23659	0.999831	-0.325336		-0.0810992
4930404A05Rik	1	1	1	2.65767	0.999831	4.63361		6.17491
4930404A12Rik	1	1	1	-1.0143	0.999831	-2.1533		-1.90906
4930404H11Rik	1	1	1	0.0429332	0.999831	-0.461328		-0.175355	0.851035
4930404I05Rik	1	1	1	0.12436	0.999831	0.0648773	0.940549	0.329462	0.424992
4930404N11Rik	1	1	1	-0.0780382	0.999831	0.253975		0.38084	0.570107
4930405A21Rik	1	1	1	0.598427	0.999831	0.400969		-0.023528
4930405J17Rik	1	1	1	0.768916	0.999831	1.5396		2.40692
4930405N21Rik	1	1	1	-1.31462	0.999831	-1.29947		-0.548674
4930405O22Rik	1	1	1	0.187624	0.999831	1.23187		-1.3433
4930406D18Rik	1	1	1	1.99535	0.999831	3.07535		0.495958
4930407G08Rik	1	1	1	-1.33393	0.999831	-0.741708		-0.49747
4930408O17Rik	1	1	1	-0.501289	0.999831	0.114045		0.229999
4930412C18Rik	1	1	1	-0.356291	0.999831	-0.380781	0.64993	-0.452314	0.429743
4930412F09Rik	1	1	1	0.236569	0.999831	0.828789		0.495952
4930412F12Rik	1	1	1	0.688127	0.999831	0.673108		1.15152
4930412M03Rik	1	1	1	-0.163276	0.999831	-0.805453		-0.547695
4930412O13Rik	1	1	1	-0.340488	0.999831	0.828804		-0.0811045
4930413G21Rik	1	1	1	0.243788	0.999831	0.67032		-0.54898
4930414N06Rik	1	1	1	0.0234674	0.999831	0.0632849	0.876559	0.0168153	0.964634
4930417H01Rik	1	1	1	0.132135	0.999831	0.298767	0.497008	0.522474	0.0421296
4930417O13Rik	1	1	1	0.156416	0.999831	0.308829		-0.032593
4930420N18Rik	1	1	1	2.99781	0.999831	0.828804		2.39424
4930421C12Rik	1	1	1	0.452738	0.999831	-0.251116		1.69305
4930422I22Rik	1	1	1	-0.17791	0.999831	0.00192316	0.998969	0.359717	0.444766
4930422M22Rik	1	1	1	-0.269745	0.999831	-0.218774		-0.226736	0.708274
4930423C22Rik	1	1	1	1.3907	0.999831	0.828778		0.495942
4930423D22Rik	1	1	1	-0.349327	0.999831	-0.455351		0.453125
4930423D24Rik	1	1	1	0.813631	0.999831	0.828778		1.07301
4930425O10Rik	1	1	1	2.01157	0.999831	0.828779		0.495942
4930425P05Rik	1	1	1	-0.314889	0.999831	-1.88367		-1.22831
4930426D05Rik	1	1	1	0.357223	0.999831	0.296827		0.219304	0.842387
4930426I24Rik	1	1	1	0.357068	0.999831	0.493503		-1.37781
4930426L09Rik	1	1	1	-0.144536	0.999831	-0.436579		-0.333474
4930428O21Rik	1	1	1	0.236595	0.999831	1.86847		1.07306
4930429F24Rik	1	1	1	-0.0116496	0.999831	-0.195136	0.728147	-0.0937353	0.846425
4930429H19Rik	1	1	1	0.37333	0.999831	-0.121956		0.00698781
4930430E12Rik	1	1	1	0.59452	0.999831	0.375366		0.357438
4930430F08Rik	1	1	1	-0.134031	0.999831	-0.201036	0.624598	-0.156948	0.623706
4930430O22Rik	1	1	1	0.236569	0.999831	0.828789		0.495952
4930431F10Rik	1	1	1	1.18454	0.999831	1.16503		1.44657
4930431P03Rik	1	1	1	0.236585	0.999831	0.251732		-0.0811045
4930431P22Rik	1	1	1	0.734616	0.999831	0.920962		-0.0810889
4930432B10Rik	1	1	1	-0.146164	0.999831	-0.244896		-0.28227	0.78859
4930432L08Rik	1	1	1	0.26722	0.999831	0.309567		-1.17424
4930433N12Rik	1	1	1	0.262399	0.999831	0.625279		-0.49195
4930434B07Rik	1	1	1	0.236564	0.999831	1.40586		0.495947
4930434F21Rik	1	1	1	0.129431	0.999831	0.16884	0.835361	0.19915	0.733436
4930438A08Rik	1	1	1	-0.248935	0.999831	-0.647707		-1.32699
4930439A04Rik	1	1	1	0.236569	0.999831	0.828789		0.495952
4930439D14Rik	1	1	1	-0.870737	0.999831	0.611002		-0.20808
4930440I19Rik	1	1	1	1.04939	0.999831	1.03273		1.3478
4930442G15Rik	1	1	1	0.819297	0.999831	0.152448		0.50005
4930442H23Rik	1	1	1	-0.206912	0.999831	-0.218838		-0.491792
4930443O20Rik	1	1	1	-0.103245	0.999831	-0.148134		-0.140151
4930444E06Rik	1	1	1	-0.340488	0.999831	-0.325341		1.07304
4930444G20Rik	1	1	1	-1.70182	0.999831	-0.993846		-0.790938
4930444P10Rik	1	1	1	0.941306	0.999831	0.714807		1.02695
4930447A16Rik	1	1	1	1.44663	0.999831	0.828809		-0.0811035
4930447C04Rik	1	1	1	-0.114995	0.999831	-0.102762		0.130643
4930447F24Rik	1	1	1	-0.227381	0.999831	-0.0291373		-0.70415	0.31529
4930447K03Rik	1	1	1	-1.28296	0.999831	-1.06511		-2.03237
4930447M23Rik	1	1	1	-0.782047	0.999831	0.52876		0.051073
4930447N08Rik	1	1	1	0.524502	0.999831	0.907121		0.999205	0.16361
4930448A20Rik	1	1	1	-2.03742	0.999831	0.123705		-0.167723
4930448C13Rik	1	1	1	0.651214	0.999831	0.756084		-0.710803
4930448D08Rik	1	1	1	-0.200508	0.999831	0.0658193		-0.167512	0.863608
4930448E22Rik	1	1	1	1.5895	0.999831	1.01775		0.993356
4930448H16Rik	1	1	1	-0.0600775	0.999831	-1.03809		-0.515961
4930448I18Rik	1	1	1	-0.340477	0.999831	-0.32533		-0.081094
4930449E18Rik	1	1	1	-0.917529	0.999831	-0.902382		-0.658146
4930449I04Rik	1	1	1	-0.91754	0.999831	0.251753		-0.658156
4930451E10Rik	1	1	1	-0.0352386	0.999831	0.047673		0.366006	0.624078
4930451I11Rik	1	1	1	0.813659	0.999831	1.9974		2.1639
4930452L12Rik	1	1	1	1.13226	0.999831	1.21483		0.495986
4930453N24Rik	1	1	1	0.0846224	0.999831	-0.00206521	0.9953	0.0268259	0.922992
4930455C13Rik	1	1	1	-0.408131	0.999831	0.127105		0.653714
4930455G09Rik	1	1	1	0.495054	0.999831	0.211219		0.0716942	0.952419
4930456G14Rik	1	1	1	-0.745269	0.999831	-0.730122		0.182004
4930458D05Rik	1	1	1	0.300564	0.999831	0.255065		-0.0439048	0.967858
4930458K08Rik	1	1	1	-0.357259	0.999831	-0.007964		0.477213
4930459C07Rik	1	1	1	0.697406	0.999831	0.109188		-1.02804
4930461C15Rik	1	1	1	2.33876	0.999831	0.828818		2.63699
4930465K09Rik	1	1	1	0.236569	0.999831	0.251716		1.07303
4930466I24Rik	1	1	1	-0.744078	0.999831	0.802428		2.12871
4930466K18Rik	1	1	1	-0.180993	0.999831	-0.023711	0.980155	-0.417983	0.297744
4930467D21Rik	1	1	1	0.300203	0.999831	-0.0160174		-0.718786
4930467K11Rik	1	1	1	0.346849	0.999831	-0.0782021		-0.0272607
4930469K13Rik	1	1	1	0.25706	0.999831	-0.00220037		-0.370039	0.654138
4930471C04Rik	1	1	1	-0.34049	0.999831	-0.325343		2.16366
4930471D02Rik	1	1	1	0.803631	0.999831	2.30297		1.70327
4930473A02Rik	1	1	1	0.19701	0.999831	-0.125493	0.839556	-0.111335	0.81504
4930473H19Rik	1	1	1	-1.23797	0.999831	-1.22283		-1.55566
4930474M22Rik	1	1	1	-0.722746	0.999831	-0.834468		-1.23028
4930474N09Rik	1	1	1	-0.611853	0.999831	-0.279243		-0.573736
4930477G07Rik	1	1	1	-0.549515	0.999831	-0.144287		1.44952
4930477O15Rik	1	1	1	-0.340482	0.999831	1.53166		1.07305
4930478K11Rik	1	1	1	-0.917542	0.999831	-0.32532		-0.081083
4930478M09Rik	1	1	1	-0.984553	0.999831	-2.10448		-1.28316
4930478M13Rik	1	1	1	0.0289817	0.999831	0.406679		-0.000129023
4930479D17Rik	1	1	1	-0.264721	0.999831	0.11187		-0.73747
4930479H17Rik	1	1	1	-2.13221	0.999831	-0.010245		-1.29575
4930480K02Rik	1	1	1	-1.60068	0.999831	-0.381696		-1.25416
4930481A15Rik	1	1	1	-0.278763	0.999831	-0.393104	0.444743	-0.647111	0.0401194
4930481B07Rik	1	1	1	-0.371955	0.999831	-0.380558	0.629504	0.0901149	0.911289
4930483J18Rik	1	1	1	-0.347887	0.999831	-0.926324		-0.606737
4930483K19Rik	1	1	1	0.101509	0.999831	-0.329792		0.97249
4930483O08Rik	1	1	1	0.0357481	0.999831	-0.197957		-0.214008	0.857287
4930483P17Rik	1	1	1	-1.32261	0.999831	-0.795418		0.800485
4930484I04Rik	1	1	1	-0.340483	0.999831	0.251737		-0.0810992
4930486F22Rik	1	1	1	-0.340477	0.999831	-0.32533		-0.081094
4930486L24Rik	1	1	1
4930487D11Rik	1	1	1	-0.71787	0.999831	-0.702723		-1.61264
4930488L21Rik	1	1	1	0.263331	0.999831	0.0478494		-0.743364
4930488N15Rik	1	1	1	-0.295138	0.999831	-2.11589		-1.29457
4930500F10Rik	1	1	1	0.218813	0.999831	-0.376887		0.0828934
4930500M09Rik	1	1	1	-0.727231	0.999831	0.79964		-1.04492
4930502E09Rik	1	1	1	1.73433	0.999831	1.42692		1.32586
4930503B20Rik	1	1	1	0.00119497	0.999831	-1.26728		-0.0980617
4930503L19Rik	1	1	1	0.233696	0.999831	0.0192887	0.980129	0.155922	0.690458
4930505A04Rik	1	1	1	0.236153	0.999831	-1.0906		0.133779
4930505K13Rik	1	1	1	0.636081	0.999831	1.10312		0.503006
4930505N22Rik	1	1	1	0.268376	0.999831	0.0702734		0.446073	0.485882
4930505O20Rik	1	1	1	2.55873	0.999831	0.251695		1.073
4930506C21Rik	1	1	1	-0.178799	0.999831	0.145944	0.842485	-0.113221	0.850279
4930507D05Rik	1	1	1	0.327987	0.999831	-0.499304		0.0855752
4930509E16Rik	1	1	1	-0.263875	0.999831	-0.445499		-0.170112
4930509G22Rik	1	1	1	-0.210721	0.999831	-0.134288	0.863654	0.33743	0.413089
4930509H03Rik	1	1	1	-0.917529	0.999831	-0.902382		-0.658146
4930510E17Rik	1	1	1	-0.640214	0.999831	-0.902483		0.561024
4930511E03Rik	1	1	1	0.21978	0.999831	-0.840654		0.318001
4930511M06Rik	1	1	1	-0.0770283	0.999831	-0.176889	0.795416	0.0699873	0.90913
4930512B01Rik	1	1	1	0.00925288	0.999831	0.0375014		-0.855202
4930512H18Rik	1	1	1	0.113569	0.999831	-0.210117		0.17528	0.878945
4930512J16Rik	1	1	1	2.48348	0.999831	1.57048		1.31256
4930512P04Rik	1	1	1	-2.68127	0.999831	-1.51197		-1.26773
4930513D17Rik	1	1	1	-0.874257	0.999831	0.181717		-0.970757
4930513N10Rik	1	1	1	-0.248123	0.999831	0.222335		-0.126649	0.903942
4930513N20Rik	1	1	1	0.236604	0.999831	0.251751		1.41327
4930515B02Rik	1	1	1	0.813642	0.999831	0.251716		0.495952
4930515G01Rik	1	1	1	0.0727858	0.999831	0.0354616		0.118403	0.868939
4930516B21Rik	1	1	1	-0.0595386	0.999831	-0.310645	0.36372	-0.373806	0.120882
4930517E14Rik	1	1	1	0.525142	0.999831	0.194189		0.651021	0.420738
4930517O19Rik	1	1	1	-0.885789	0.999831	1.89915		-0.626404
4930518I15Rik	1	1	1	-0.0741951	0.999831	-0.00714509		0.23867	0.709708
4930518I17Rik	1	1	1	0.236569	0.999831	0.828789		0.495952
4930518J21Rik	1	1	1	-1.11766	0.999831	0.42635		-0.0296634
4930519K11Rik	1	1	1	1.35292	0.999831	2.53799		-0.0810948
4930519P11Rik	1	1	1	0.212721	0.999831	0.189433		0.247492
4930520M14Rik	1	1	1	0.813642	0.999831	0.251716		0.495952
4930520O04Rik	1	1	1	-0.236735	0.999831	-0.145312	0.718132	-0.112554	0.722174
4930522L14Rik	1	1	1	-0.128765	0.999831	-0.066229	0.927181	-0.217719	0.589936
4930523C07Rik	1	1	1	-0.0380585	0.999831	-0.261637	0.379326	-0.25348	0.245184
4930524B15Rik	1	1	1	-0.895279	0.999831	-0.880132		-0.0588171
4930524O07Rik	1	1	1	-0.326263	0.999831	-0.855872		-0.920457	0.237877
4930525G20Rik	1	1	1	0.00741612	0.999831	0.036813		-0.0995618	0.895913
4930526F13Rik	1	1	1	-0.923539	0.999831	-1.48547		-0.664155
4930526L06Rik	1	1	1	0.100692	0.999831	0.528716	0.540771	0.848119	0.104636
4930526M16Rik	1	1	1	-0.917534	0.999831	-0.902387		-0.0810781
4930527E20Rik	1	1	1	-2.11046	0.999831	-0.954271		-0.73491
4930528D03Rik	1	1	1	0.77977	0.999831	0.92374		-0.081089
4930528J11Rik	1	1	1	2.20826	0.999831	1.528		2.05968
4930532G15Rik	1	1	1	0.685659	0.999831	0.683036		0.372703
4930532M18Rik	1	1	1	-0.340477	0.999831	-0.32533		-0.081094
4930533D04Rik	1	1	1	-0.134121	0.999831	0.853479		-0.45512
4930533K18Rik	1	1	1	0.710228	0.999831	0.289172		0.673063
4930534D22Rik	1	1	1	-0.544927	0.999831	-0.0187157		-0.780945
4930534H03Rik	1	1	1
4930534H18Rik	1	1	1	0.634243	0.999831	-0.905211		-0.0838955
4930535L15Rik	1	1	1	-0.443992	0.999831	0.253515		-0.770869
4930537H20Rik	1	1	1	0.236602	0.999831	0.251749		1.46878
4930538E20Rik	1	1	1	0.236569	0.999831	0.828789		0.495952
4930539J05Rik	1	1	1	-0.0731203	0.999831	0.0593497		-0.183697	0.810965
4930539M17Rik	1	1	1	0.146618	0.999831	-0.164516		0.568216
4930540M05Rik	1	1	1	-1.764	0.999831	-1.34078		-2.60575
4930542M03Rik	1	1	1	-0.740571	0.999831	-0.725424		-1.05826
4930544D05Rik	1	1	1	-0.690565	0.999831	-1.25249		-1.00826
4930544I03Rik	1	1	1	-1.34339	0.999831	-1.90532		0.789768
4930545L08Rik	1	1	1	-0.860704	0.999831	-0.268481		-1.17839
4930546K05Rik	1	1	1	0.0326485	0.999831	0.150635		0.138564	0.925313
4930547E08Rik	1	1	1	-1.01994	0.999831	0.195799		-0.128357
4930547M16Rik	1	1	1	-0.447955	0.999831	0.0759044		-0.421546
4930548H24Rik	1	1	1	-1.60958	0.999831	0.00205255		-0.250231
4930549G23Rik	1	1	1	-0.283739	0.999831	-0.43221		-0.153454	0.86469
4930550C14Rik	1	1	1	-0.00963579	0.999831	-0.0301335		0.110842	0.919902
4930551L18Rik	1	1	1	-1.18006	0.999831	-0.753296		-2.6269
4930551O13Rik	1	1	1	-0.358211	0.999831	-1.31981		-0.68807
4930553P18Rik	1	1	1	0.500862	0.999831	0.225776		-0.660958
4930554G22Rik	1	1	1	-1.30204	0.999831	-0.709815		0.0585607
4930554I06Rik	1	1	1	0.674729	0.999831	-0.613177		1.93407
4930555A03Rik	1	1	1	-2.08919	0.999831	0.362036		-0.438316
4930556H04Rik	1	1	1	0.00317946	0.999831	0.816045		1.48983
4930556I23Rik	1	1	1	-0.808298	0.999831	-0.490464		-0.353879	0.638304
4930556J02Rik	1	1	1	-0.0935793	0.999831	-0.174431		-0.111444
4930556J24Rik	1	1	1	-0.0166145	0.999831	-0.313244		-0.219823
4930556M19Rik	1	1	1	-0.132378	0.999831	-0.370052	0.594679	-0.697267	0.0951753
4930556N09Rik	1	1	1	1.21524	0.999831	1.59211		1.06456
4930556N13Rik	1	1	1	-0.358162	0.999831	0.0464929		0.462962
4930557B06Rik	1	1	1	0.236564	0.999831	0.828783		1.07302
4930557K07Rik	1	1	1	-0.534093	0.999831	-0.351305		-0.227243
4930558J18Rik	1	1	1	0.762789	0.999831	0.741625		0.91559
4930558J22Rik	1	1	1	0.813673	0.999831	0.251743		1.94566
4930558K02Rik	1	1	1	0.393592	0.999831	-0.798776		-2.64117
4930560O18Rik	1	1	1	-0.91754	0.999831	-0.32532		-0.0810833
4930562A09Rik	1	1	1	-0.34047	0.999831	-0.902398		0.495989
4930562C15Rik	1	1	1	-0.170666	0.999831	-0.217676	0.629504	-0.401588	0.143844
4930562F07Rik	1	1	1	1.18568	0.999831	1.25779		1.02394
4930563E18Rik	1	1	1	-0.202698	0.999831	-0.295583		-0.18127
4930563E22Rik	1	1	1	-0.058935	0.999831	-0.0538451		-0.0990176	0.927438
4930563I02Rik	1	1	1	-0.340462	0.999831	-0.902387		-0.658151
4930564D02Rik	1	1	1	0.236585	0.999831	0.251732		-0.0811045
4930565N06Rik	1	1	1	0.813649	0.999831	2.27197		1.65011
4930566F21Rik	1	1	1	0.813636	0.999831	0.828783		0.495947
4930568A12Rik	1	1	1	-1.10059	0.999831	-0.178658		-0.620924
4930570D08Rik	1	1	1	-0.917534	0.999831	-0.902387		-0.0810781
4930570G19Rik	1	1	1	0.375393	0.999831	-0.0308514		-0.160484	0.885936
4930570N18Rik	1	1	1	0.243035	0.999831	-0.952516		0.227676
4930571N24Rik	1	1	1	-0.164079	0.999831	-0.733362		0.490404
4930572G02Rik	1	1	1	-0.231152	0.999831	0.218483		-1.38181
4930572O03Rik	1	1	1	-0.340477	0.999831	-0.32533		-0.081094
4930573C15Rik	1	1	1	0.955522	0.999831	1.21959		0.915935
4930573H18Rik	1	1	1	0.813636	0.999831	0.828783		0.495947
4930577N17Rik	1	1	1	0.488936	0.999831	0.19393		-0.0272669	0.983916
4930578G10Rik	1	1	1	-0.501432	0.999831	-0.156094		-0.855157
4930578M01Rik	1	1	1	-0.0997426	0.999831	0.169796		-0.0593562	0.953868
4930578M07Rik	1	1	1	0.611884	0.999831	0.621693		-1.2166
4930579D07Rik	1	1	1	0.559876	0.999831	0.377129		1.0353
4930579D09Rik	1	1	1	-0.340483	0.999831	0.251737		-0.0810992
4930579F01Rik	1	1	1	-0.0144865	0.999831	-0.743574		-0.381055
4930579G18Rik	1	1	1	0.0620364	0.999831	-0.418567		0.0574379	0.961785
4930579G24Rik	1	1	1	-0.0813804	0.999831	0.135787	0.870548	0.0618498	0.933247
4930579K19Rik	1	1	1	-0.170764	0.999831	-0.375367		-0.374694	0.548912
4930580E04Rik	1	1	1	-1.32762	0.999831	0.738056		0.0302805
4930581F22Rik	1	1	1	-0.122824	0.999831	0.373835	0.575515	0.347736	0.464334
4930583K01Rik	1	1	1	1.21826	0.999831	1.2923		0.11667
4930583P06Rik	1	1	1	0.813642	0.999831	0.251716		0.495952
4930588D02Rik	1	1	1	0.26146	0.999831	-1.44649		-0.625171
4930588G17Rik	1	1	1	0.13723	0.999831	0.602635		0.599571
4930589O11Rik	1	1	1	-0.113464	0.999831	0.0991659		0.167089
4930589P08Rik	1	1	1	0.236569	0.999831	0.251716		1.07303
4930590J08Rik	1	1	1	0.297876	0.999831	-0.230464		-0.11537	0.902169
4930592A05Rik	1	1	1	0.114423	0.999831	-0.376573	0.554131	-0.140073	0.815542
4930592C13Rik	1	1	1	-0.258864	0.999831	-0.0339489		0.321332
4930594C11Rik	1	1	1	-0.230766	0.999831	-0.270986		0.0688094	0.942842
4930594M22Rik_1	1	1	1	-0.0935765	0.999831	0.0597924		-0.300178
4930594M22Rik_2	1	1	1	-1.81535	0.999831	0.190537		-1.55596
4930595D18Rik	1	1	1	1.99113	0.999831	1.38909		1.63751
4930596I21Rik	1	1	1	-0.123264	0.999831	-0.753841		0.0305097
4930597O21Rik	1	1	1	-0.327976	0.999831	-0.20733		0.0368523
4930599N23Rik	1	1	1	-0.269194	0.999831	-0.118033	0.817508	-0.15887	0.643728
4931403E22Rik	1	1	1	-0.757467	0.999831	-0.283203		-0.356247
4931406C07Rik	1	1	1	-0.0497064	0.999831	-0.061312	0.871495	0.108371	0.647951
4931406G06Rik	1	1	1	-0.193226	0.999831	-0.267231		-0.017458	0.98964
4931413I07Rik	1	1	1	2.40136	0.999831	0.828796		1.65011
4931413K12Rik	1	1	1	0.718452	0.999831	0.756102		0.168004
4931414P19Rik	1	1	1	-0.178	0.999831	-0.237382	0.575515	-0.249556	0.39062
4931415C17Rik	1	1	1	0.243979	0.999831	0.13264		0.149495
4931419H13Rik	1	1	1	-1.43423	0.999831	-0.842012		-1.17485
4931422A03Rik	1	1	1	-0.150295	0.999831	-0.407686		0.100259
4931428F04Rik	1	1	1	0.0638426	0.999831	0.132797	0.859848	-0.00739603	0.992069
4931428L18Rik	1	1	1	0.199027	0.999831	0.410965	0.628374	0.630715	0.226708
4931429L15Rik	1	1	1	-0.570357	0.999831	-0.00365319		0.33182
4931431B13Rik	1	1	1	1.32512	0.999831	0.251741		0.495978
4932422M17Rik	1	1	1	-0.0759571	0.999831	-0.244557	0.757518	0.0816548	0.912053
4932435O22Rik	1	1	1	0.495135	0.999831	-0.0120176		0.682732	0.392657
4932438A13Rik	1	1	1	0.0369115	0.999831	-0.0282223	0.945634	0.101812	0.642822
4932438H23Rik	1	1	1	-0.339675	0.999831	-0.098684	0.931562	0.0890428	0.919417
4932441J04Rik	1	1	1	0.260088	0.999831	-0.216774		-0.22694	0.844213
4932442E05Rik	1	1	1	0.330198	0.999831	0.382822		0.53074	0.393685
4932443L11Rik	1	1	1	-1.02135	0.999831	-0.453146		-0.575167
4932702P03Rik	1	1	1	-1.35105	0.999831	-0.47713		-0.63212
4933400A11Rik	1	1	1	0.236553	0.999831	0.2517		2.79842
4933400F21Rik	1	1	1	0.813666	0.999831	1.40589		2.67571
4933401D09Rik	1	1	1	-0.0339869	0.999831	0.948377		0.848073
4933401L05Rik	1	1	1	-1.85848	0.999831	-1.84334		-1.5991
4933402D24Rik	1	1	1	-0.107664	0.999831	-0.140846		-0.112586	0.897574
4933402J15Rik	1	1	1	0.466695	0.999831	0.849063		-0.0385893
4933403J19Rik	1	1	1	-2.20421	0.999831	-1.2785		-1.04364
4933403L11Rik	1	1	1	-0.917534	0.999831	-0.325315		-0.658151
4933404K13Rik	1	1	1	0.956627	0.999831	0.92641		1.83633
4933404O12Rik	1	1	1	0.038896	0.999831	0.102653	0.827463	-0.10426	0.772477
4933405D12Rik	1	1	1	-0.242758	0.999831	-0.240681		-0.0206813	0.985857
4933405L10Rik	1	1	1	0.233539	0.999831	1.44978		-0.518178
4933406C10Rik	1	1	1	0.0111385	0.999831	-0.00392882	0.99531	0.0633909	0.899659
4933406G16Rik	1	1	1	0.834834	0.999831	0.523276		0.794037
4933406I18Rik	1	1	1	0.311389	0.999831	0.101908	0.891368	-0.0667477	0.916525
4933406J09Rik	1	1	1	0.375447	0.999831	-0.0845086		-0.541615
4933406J10Rik	1	1	1	-0.917529	0.999831	-0.902382		-0.658146
4933406P04Rik	1	1	1	-0.187695	0.999831	-0.361192		0.23368	0.797796
4933407E24Rik	1	1	1	-0.488351	0.999831	-0.502815		0.128025
4933407I08Rik	1	1	1	0.236573	0.999831	0.25172		3.49649
4933407K13Rik	1	1	1	-0.0782508	0.999831	-0.00274773	0.995709	-0.0584563	0.880023
4933407L21Rik	1	1	1	0.24296	0.999831	-0.430744		-0.346723
4933408J17Rik	1	1	1	-0.201675	0.999831	0.526372		0.647056
4933411E08Rik	1	1	1	-1.35296	0.999831	-0.0641667		-1.67065
4933411K16Rik	1	1	1	-0.472957	0.999831	-1.21032		-0.966226
4933412E12Rik	1	1	1	0.153396	0.999831	-0.043046	0.966793	0.114831	0.861318
4933412O06Rik	1	1	1	-0.803358	0.999831	-0.211137		-1.12105
4933413C19Rik	1	1	1	0.23659	0.999831	-0.325338		2.24274
4933413J09Rik	1	1	1	0.414843	0.999831	-0.151213		-0.210408	0.818131
4933415A04Rik	1	1	1	0.131947	0.999831	0.431698		-0.219388	0.812626
4933416I08Rik	1	1	1	-0.0207687	0.999831	-0.0672825	0.922261	-0.586633	0.0475776
4933416M07Rik	1	1	1	-0.159651	0.999831	-0.7089		0.786499
4933417A18Rik	1	1	1	-0.628181	0.999831	-0.779032		-0.305123	0.727065
4933417C20Rik	1	1	1	-0.136354	0.999831	0.0112991		0.224656
4933417D19Rik	1	1	1	-0.171784	0.999831	-0.492205		-0.900667
4933417E11Rik	1	1	1	-0.0389199	0.999831	-0.413056		-0.968396
4933417O13Rik	1	1	1	-0.644313	0.999831	-0.595955		-2.21476
4933421A08Rik	1	1	1	-0.771968	0.999831	1.44639		1.49041
4933421O10Rik	1	1	1	0.0136853	0.999831	-0.0107857	0.98555	-0.0404255	0.910301
4933422A05Rik	1	1	1	-0.109582	0.999831	0.0714188		0.329439
4933423P22Rik	1	1	1	0.117996	0.999831	-0.400185		1.69008
4933424G05Rik	1	1	1	0.068699	0.999831	0.712699		-0.42987
4933424G06Rik	1	1	1	0.558972	0.999831	0.502153		-0.279951
4933424M12Rik	1	1	1	0.00796443	0.999831	-0.980603		0.15895
4933425D22Rik	1	1	1	-1.32643	0.999831	-0.895078		-2.78983
4933425M03Rik	1	1	1	1.30091	0.999831	1.34475		1.23176
4933426B08Rik	1	1	1	0.136253	0.999831	0.279011		0.275947	0.765996
4933426K07Rik	1	1	1	1.77965	0.999831	-0.32533		2.61201
4933427D14Rik	1	1	1	-1.06573	0.999831	-0.234528		0.183002
4933427E11Rik	1	1	1	0.951119	0.999831	1.87408		1.18074
4933427G23Rik	1	1	1	0.0589984	0.999831	0.0953185	0.852636	-0.0135139	0.979466
4933427I04Rik	1	1	1	-1.39233	0.999831	-0.580905		-0.306269
4933427I22Rik	1	1	1	-1.015	0.999831	-2.6806		-2.43636
4933428G20Rik	1	1	1	0.434189	0.999831	-0.876181		0.110929
4933429H19Rik	1	1	1	-0.917546	0.999831	-0.325323		0.495991
4933429O19Rik	1	1	1	0.798742	0.999831	0.404594		0.530374
4933430I17Rik	1	1	1	0.229206	0.999831	-0.133113		0.195436	0.832724
4933430L12Rik	1	1	1	1.3907	0.999831	0.251705		1.07301
4933430M04Rik	1	1	1	0.813642	0.999831	0.251716		0.495952
4933431C10Rik	1	1	1	-0.151226	0.999831	-0.492254		0.00681867
4933431E20Rik	1	1	1	0.0376187	0.999831	-0.105679	0.805611	-0.159435	0.554683
4933431J24Rik	1	1	1	1.7208	0.999831	-0.325332		1.4738
4933431K14Rik	1	1	1	-0.338778	0.999831	-0.348694	0.664643	-0.346791	0.547808
4933431K23Rik	1	1	1	-0.244405	0.999831	0.172675		0.0192558
4933432I03Rik	1	1	1	0.563544	0.999831	0.405431		0.294033
4933432I09Rik	1	1	1	-0.0174564	0.999831	-0.450906		0.263661
4933433G15Rik	1	1	1	-0.237014	0.999831	-0.395904		-0.243319	0.755522
4933433G19Rik	1	1	1	0.0252311	0.999831	-0.112798	0.900624	-0.0888059	0.901406
4933433H22Rik	1	1	1	0.89396	0.999831	-1.04204		0.113021
4933434E20Rik	1	1	1	0.121338	0.999831	0.091226	0.805611	0.0760806	0.79274
4933434M16Rik	1	1	1	0.939931	0.999831	-1.0132		0.140952
4933435G04Rik	1	1	1	0.740029	0.999831	0.763863		0.870613
4933436H12Rik	1	1	1	-1.01443	0.999831	-0.744038		-0.465794
4933437G19Rik	1	1	1	-0.435359	0.999831	-0.613149		-0.838445
4933439C10Rik	1	1	1	-0.0506383	0.999831	-0.230347	0.273524	-0.189536	0.26276
4933439J24Rik	1	1	1	-0.91754	0.999831	0.251753		-0.658156
4933439K11Rik	1	1	1	-0.28475	0.999831	-0.291746	0.56912	-0.173996	0.682455
4933439N14Rik	1	1	1	0.792686	0.999831	0.901519		-0.471454
4933440N22Rik	1	1	1	0.584194	0.999831	0.256083		0.472909	0.46512
5031415H12Rik	1	1	1	0.728652	0.999831	0.265502		0.96795
5031425E22Rik	1	1	1	-0.090928	0.999831	0.116761	0.784444	0.00746588	0.987125
5031425F14Rik	1	1	1	-0.39968	0.999831	-0.415418		-0.335899	0.68244
5031434C07Rik	1	1	1	0.640058	0.999831	-0.888719		-1.22156
5031434O11Rik	1	1	1	-0.0910866	0.999831	-0.165403	0.739163	-0.28546	0.345816
5031439G07Rik	1	1	1	-0.0296609	0.999831	0.0225137	0.919274	0.0620884	0.627417
5033403F01Rik	1	1	1	-0.248194	0.999831	0.0322885		-0.0487694	0.965268
5033406O09Rik	1	1	1	-0.107788	0.999831	-0.185524	0.586602	-0.159485	0.525548
5033417F24Rik	1	1	1	-0.278992	0.999831	-0.395776		-0.124718	0.882894
5033421B08Rik	1	1	1	-0.0782417	0.999831	-0.222208	0.759569	0.0197882	0.979997
5033424D13Rik	1	1	1	0.236569	0.999831	0.251716		1.07303
5033425B01Rik	1	1	1	-0.463427	0.999831	-0.599285	0.586602	-0.0269142	0.983971
5033426E14Rik	1	1	1	1.39073	0.999831	1.98644		0.49596
5033430I15Rik	1	1	1	-0.00770959	0.999831	-0.0676768	0.93096	-0.00970921	0.989472
5330406M23Rik	1	1	1	0.768121	0.999831	-0.902398		-0.658161
5330409N07Rik	1	1	1	0.236604	0.999831	-0.325326		2.02116
5330411J11Rik	1	1	1	-1.6309	0.999831	-2.19283		-0.794442
5330413P13Rik	1	1	1	-0.00927132	0.999831	0.243551		-0.398509
5330425B07Rik	1	1	1	-0.340471	0.999831	0.251752		-0.0810859
5330426L24Rik	1	1	1	-0.405186	0.999831	-1.07919		-0.555876
5330429C05Rik	1	1	1	1.3907	0.999831	0.828778		0.495942
5330432J10Rik	1	1	1	0.893669	0.999831	0.197525		-0.395329
5330434G04Rik	1	1	1	-0.0334347	0.999831	0.499076		0.11188
5330438D12Rik	1	1	1	-0.137269	0.999831	-0.174967	0.780226	-0.00803076	0.990243
5330439A09Rik	1	1	1	-0.306816	0.999831	-0.868745		-1.20158
5330439K02Rik	1	1	1	-0.0919102	0.999831	-0.406899	0.580525	-0.468504	0.350467
5330439M10Rik	1	1	1	1.39073	0.999831	1.9018		1.65012
5430400D12Rik	1	1	1	-0.130506	0.999831	-0.0148019		-0.357793	0.721384
5430401H09Rik	1	1	1	0.299788	0.999831	-0.0799715		-0.0422544
5430402O13Rik	1	1	1	-0.179609	0.999831	-0.266312		-0.0411268
5430403G16Rik	1	1	1	0.0176511	0.999831	-0.552509	0.238459	-0.231101	0.623706
5430405H02Rik	1	1	1	-0.216381	0.999831	-0.253147	0.658423	-0.362995	0.328994
5430414B19Rik	1	1	1	-0.488261	0.999831	-0.288482		0.430683
5430416N02Rik	1	1	1	0.0428132	0.999831	0.249643	0.534196	0.195607	0.523713
5430420F09Rik	1	1	1	1.80739	0.999831	1.75562		-0.0811005
5430421F17Rik	1	1	1	-0.37886	0.999831	-1.38455		-0.303206
5430425K12Rik	1	1	1	0.799238	0.999831	-0.0400607		-0.522437
5430427M07Rik	1	1	1	-0.0254928	0.999831	0.329011	0.694357	0.386185	0.488095
5430427N15Rik	1	1	1	0.749632	0.999831	1.52955		0.495989
5430430B14Rik	1	1	1	0.051213	0.999831	-0.0528154		0.0749137	0.941604
5430430K15Rik	1	1	1	0.00296377	0.999831	0.198333		-0.252752
5430431A17Rik	1	1	1	0.0991345	0.999831	0.0743138	0.954387	-0.254775	0.729433
5430434F05Rik	1	1	1	1.27334	0.999831	-0.902406		1.67752
5430434I15Rik	1	1	1	0.236564	0.999831	1.40586		0.495947
5430435K18Rik	1	1	1	1.3907	0.999831	0.251705		1.07301
5430440P10Rik	1	1	1	0.119039	0.999831	0.324391		-0.0717127	0.941604
5530402G07Rik	1	1	1	0.688116	0.999831	0.274085		-0.606088
5530601H04Rik	1	1	1	0.0299959	0.999831	-0.106643	0.796769	0.0194134	0.962249
5730403I07Rik	1	1	1	0.513429	0.999831	0.864067		-1.64846
5730405O15Rik	1	1	1	-0.15279	0.999831	-0.371371	0.65936	-0.253272	0.715635
5730409E04Rik	1	1	1	-0.0396914	0.999831	-0.152253	0.728612	-0.244314	0.355697
5730414N17Rik	1	1	1	-0.135737	0.999831	-0.0254098		-0.10153	0.909746
5730419F03Rik	1	1	1	-0.275494	0.999831	-0.606601	0.182874	-0.801334	0.0147781
5730420D15Rik	1	1	1	-0.333308	0.999831	-0.349403		-0.0493282	0.972126
5730435O14Rik	1	1	1	-0.417778	0.999831	-0.0864468		0.202288
5730437C11Rik	1	1	1	-0.998302	0.999831	0.0615442		-0.082135	0.955955
5730455P16Rik	1	1	1	-0.00860082	0.999831	-0.0565372	0.898076	-0.0710143	0.819939
5730471H19Rik	1	1	1	1.18426	0.999831	0.737324		1.36692
5730480H06Rik	1	1	1	0.0336172	0.999831	-0.009102	0.986731	-0.106882	0.693065
5730507A11Rik	1	1	1	-0.738003	0.999831	-1.29993		0.564459
5730507C01Rik	1	1	1	-0.644223	0.999831	0.478421		0.810342
5730521K06Rik	1	1	1	-0.317876	0.999831	-0.464672	0.54198	-0.0370472	0.966921
5730522E02Rik	1	1	1	0.199264	0.999831	-0.200093	0.835109	-0.448738	0.42599
5730585A16Rik	1	1	1	1.50878	0.999831	1.7847		-0.0811064
5730596B20Rik	1	1	1	0.216958	0.999831	-0.128905		0.285327	0.828003
5830408C22Rik	1	1	1	-0.0737373	0.999831	0.204589	0.774187	0.190911	0.727065
5830411K02Rik	1	1	1	0.978075	0.999831	-1.05051		-1.38335
5830415G21Rik	1	1	1	-0.116146	0.999831	0.449782		0.584543
5830416I19Rik	1	1	1	-0.329806	0.999831	-0.0325259		0.355338
5830418P13Rik	1	1	1	0.549644	0.999831	1.22628		2.32212
5830428M24Rik	1	1	1	-0.221533	0.999831	-0.252633	0.734776	-0.354932	0.453621
5830432E09Rik	1	1	1	0.469646	0.999831	0.106348		-0.0213829
5830444B04Rik	1	1	1	-0.0347081	0.999831	-0.15294	0.88279	-0.179227	0.807366
5830444F18Rik	1	1	1	-0.281057	0.999831	-0.842986		-0.598748
5830448L01Rik	1	1	1	-0.230659	0.999831	0.161213	0.814525	-0.305254	0.469523
5830454E08Rik	1	1	1	-0.051591	0.999831	-0.0762992		-0.486071	0.461163
5830462I19Rik	1	1	1	0.506049	0.999831	0.454732		0.136356
5830468F06Rik	1	1	1	0.5025	0.999831	0.523141		-0.0122002
5830487J09Rik	1	1	1	0.0703556	0.999831	0.135626		0.092125
5930403N24Rik	1	1	1	-0.471086	0.999831	-1.08314		-0.168014	0.841241
5930409G06Rik	1	1	1	1.3971	0.999831	0.808767		1.32116
5930420M18Rik	1	1	1	0.100951	0.999831	0.0100948		-0.0600761	0.940354
5930430L01Rik	1	1	1	0.106605	0.999831	-0.0579238	0.972233	-0.425493	0.614227
5930438M14Rik	1	1	1	0.148553	0.999831	0.314411		-0.809926
5S_rRNA_10	1	1	1	0.236569	0.999831	0.828789		0.495952
5S_rRNA_114	1	1	1	0.236604	0.999831	-0.325325		0.495989
5S_rRNA_13	1	1	1	0.236569	0.999831	0.251716		1.07303
5S_rRNA_14	1	1	1	-0.896886	0.999831	-0.677463		0.356804
5S_rRNA_147	1	1	1
5S_rRNA_175	1	1	1	0.236592	0.999831	0.251739		2.59559
5S_rRNA_192	1	1	1
5S_rRNA_198	1	1	1	0.236569	0.999831	0.251716		1.07303
5S_rRNA_200	1	1	1	1.37787	0.999831	1.34056		0.495983
5S_rRNA_21	1	1	1	0.236569	0.999831	0.828789		0.495952
5S_rRNA_215	1	1	1	0.236569	0.999831	0.828789		0.495952
5S_rRNA_22	1	1	1
5S_rRNA_239	1	1	1	0.500252	0.999831	0.0292978		0.683652
5S_rRNA_241	1	1	1
5S_rRNA_26	1	1	1	0.813669	0.999831	2.65087		2.22998
5S_rRNA_261	1	1	1	0.813642	0.999831	0.251716		0.495952
5S_rRNA_264	1	1	1	0.716836	0.999831	0.967365		0.950353
5S_rRNA_265	1	1	1	-0.917534	0.999831	-0.325315		-0.658151
5S_rRNA_267	1	1	1	0.236569	0.999831	0.828789		0.495952
5S_rRNA_270	1	1	1	-0.515891	0.999831	-1.60128		-1.35704
5S_rRNA_276	1	1	1	0.813674	0.999831	2.05059		1.98502
5S_rRNA_278	1	1	1	-0.917551	0.999831	1.73138		1.01163
5S_rRNA_279	1	1	1	0.813636	0.999831	0.828783		0.495947
5S_rRNA_286	1	1	1	0.813642	0.999831	0.251716		0.495952
5S_rRNA_288	1	1	1	0.813642	0.999831	0.251716		0.495952
5S_rRNA_289	1	1	1	0.813642	0.999831	0.251716		0.495952
5S_rRNA_29	1	1	1	1.39072	0.999831	0.828795		1.07303
5S_rRNA_290	1	1	1	-0.920542	0.999831	0.193927		-0.0840794
5S_rRNA_292	1	1	1	-0.917534	0.999831	-0.325315		-0.658151
5S_rRNA_3	1	1	1	-0.364963	0.999831	1.09242		0.910356
5S_rRNA_303	1	1	1	1.39073	0.999831	0.828798		1.07304
5S_rRNA_305	1	1	1	0.23659	0.999831	-0.325336		-0.0810992
5S_rRNA_312	1	1	1	-2.09462	0.999831	-1.50239		-1.83523
5S_rRNA_324	1	1	1	-0.340477	0.999831	-0.32533		-0.081094
5S_rRNA_38	1	1	1	0.813642	0.999831	0.251716		0.495952
5S_rRNA_44	1	1	1	0.236569	0.999831	0.828789		0.495952
5S_rRNA_47	1	1	1	0.22892	0.999831	0.395762		-0.307238
5S_rRNA_51	1	1	1	-0.493926	0.999831	0.19028		-1.9497
5S_rRNA_52	1	1	1	0.00931969	0.999831	-1.16566		-0.975069
5S_rRNA_56	1	1	1	0.236569	0.999831	0.828789		0.495952
5S_rRNA_57	1	1	1	-0.841283	0.999831	-1.89166		-2.2245
5S_rRNA_59	1	1	1	0.236558	0.999831	1.40585		1.07301
5S_rRNA_63	1	1	1	0.236569	0.999831	0.828789		0.495952
5S_rRNA_64	1	1	1	-0.340467	0.999831	-0.32532		-0.658156
5S_rRNA_72	1	1	1	0.236559	0.999831	0.251706		2.10285
5S_rRNA_77	1	1	1	-0.340477	0.999831	-0.32533		-0.081094
5S_rRNA_85	1	1	1	0.813642	0.999831	0.251716		0.495952
5S_rRNA_9	1	1	1
6030407O03Rik	1	1	1	0.0374843	0.999831	-0.318999		-0.264017
6030440G07Rik	1	1	1	-0.819275	0.999831	-0.113453		-0.391338
6030442E23Rik	1	1	1	0.813642	0.999831	0.251716		0.495952
6030442K20Rik	1	1	1	0.158737	0.999831	0.165597		0.219793	0.790265
6030443J06Rik	1	1	1	-0.0200542	0.999831	-0.0908374	0.899835	0.0180199	0.979137
6030445D17Rik	1	1	1	-0.421655	0.999831	-0.194072		-0.502601	0.383087
6030458C11Rik	1	1	1	0.0219353	0.999831	0.224591	0.170762	0.129986	0.391319
6030460B20Rik	1	1	1	0.524079	0.999831	-1.82632		-1.58209
6030466F02Rik	1	1	1	0.256291	0.999831	-1.85373		-1.03241
6030468B19Rik	1	1	1	0.567386	0.999831	0.53424		0.140943	0.932693
6230400D17Rik	1	1	1	-0.306267	0.999831	-0.119225	0.891178	-0.28662	0.576211
6330403K07Rik	1	1	1	0.13632	0.999831	-0.0884887	0.879669	-0.225244	0.496186
6330403L08Rik	1	1	1	0.0579564	0.999831	-0.0102458	0.989188	-0.0649253	0.886541
6330408M09Rik	1	1	1	-0.061195	0.999831	-0.368857		-0.0958187	0.925893
6330409D20Rik	1	1	1	-0.213486	0.999831	-0.938741		-0.0152448
6330410L21Rik	1	1	1	2.86336	0.999831	1.74818		1.58656
6330415G19Rik	1	1	1	-0.23493	0.999831	-0.267667		-0.524102	0.332193
6330418K02Rik	1	1	1	0.139628	0.999831	0.294098	0.621243	-0.05471	0.935083
6330537M06Rik	1	1	1	-0.0352302	0.999831	-0.203371	0.835109	-0.0894341	0.918867
6330562C20Rik	1	1	1	0.0201392	0.999831	0.397713		0.286312
6430500D05Rik	1	1	1	-0.91754	0.999831	0.251753		-0.658156
6430503K07Rik	1	1	1	0.799838	0.999831	-1.3105		-0.546955
6430511E19Rik	1	1	1	0.0698652	0.999831	0.0518272		0.170128	0.826718
6430548M08Rik	1	1	1	-0.0420003	0.999831	0.369877	0.25544	0.33809	0.180394
6430550D23Rik	1	1	1	-0.462172	0.999831	-0.178208	0.847916	-0.157363	0.820799
6430562O15Rik	1	1	1	0.109627	0.999831	0.0621488		0.297679	0.723316
6430571L13Rik	1	1	1	0.246314	0.999831	0.165678		-0.132326
6430573P05Rik	1	1	1	0.140784	0.999831	0.0133503		0.29498
6430584L05Rik	1	1	1	0.0906253	0.999831	0.406974		0.314058
6430590A07Rik	1	1	1	-0.702208	0.999831	-0.600078		-0.402777	0.642822
6430710C18Rik	1	1	1	-0.667627	0.999831	-0.163776	0.890248	-0.217637	0.79594
6430710M23Rik	1	1	1	-1.35248	0.999831	-1.33733		-1.67017
6530401F13Rik	1	1	1	1.81085	0.999831	0.270163		1.81657
6530402F18Rik	1	1	1	0.0346375	0.999831	0.0521579	0.956879	0.142165	0.813584
6530403H02Rik	1	1	1	0.368648	0.999831	-0.347879		-0.10947
6530409C15Rik	1	1	1	0.0600483	0.999831	0.131976		0.365417	0.530634
6530413G14Rik	1	1	1	-0.695304	0.999831	-0.522102		-0.32346
6530437J22Rik	1	1	1	-0.0843945	0.999831	-0.238853		-0.154997
6720427I07Rik	1	1	1	-0.060693	0.999831	-0.0773956	0.857929	-0.0437765	0.902133
6720432D03Rik	1	1	1	0.236598	0.999831	1.72541		1.73683
6720464F23Rik	1	1	1	-2.33508	0.999831	-2.31993		-2.65277
6720468P15Rik	1	1	1	0.28548	0.999831	1.47099	0.0512206	0.761848	0.318543
6720469O03Rik	1	1	1	0.813669	0.999831	1.89855		-0.0810984
6720483E21Rik	1	1	1	-0.579751	0.999831	-2.06764		-2.14094
6720489N17Rik	1	1	1	0.227109	0.999831	-0.0836207	0.927168	0.0356061	0.962877
6820402A03Rik	1	1	1	0.0766972	0.999831	-0.948464		-1.69065
6820408C15Rik	1	1	1	-0.207333	0.999831	0.069002		-0.0123601	0.993455
7330423F06Rik	1	1	1	-1.89448	0.999831	-0.7004		-2.21217
7420701I03Rik	1	1	1	2.31859	0.999831	1.34899		1.59642
7530414M10Rik	1	1	1	0.236606	0.999831	-0.902398		-0.081085
7SK_1	1	1	1	0.236554	0.999831	0.828774		2.1358
7SK_10	1	1	1	-0.917529	0.999831	-0.902382		-0.658146
7SK_100	1	1	1	0.236569	0.999831	0.251716		1.07303
7SK_103	1	1	1	0.986667	0.999831	0.938266		0.867112
7SK_114	1	1	1	-1.89883	0.999831	-1.30661		-1.63945
7SK_118	1	1	1	0.236569	0.999831	0.828789		0.495952
7SK_122	1	1	1
7SK_125	1	1	1	-0.55393	0.999831	-1.87672		-1.11135
7SK_126	1	1	1	1.4288	0.999831	-0.325338		2.24815
7SK_129	1	1	1	0.236564	0.999831	1.40586		0.495947
7SK_136	1	1	1	1.39101	0.999831	0.6179		1.14483
7SK_139	1	1	1	0.813642	0.999831	0.251716		0.495952
7SK_149	1	1	1	0.236569	0.999831	0.828789		0.495952
7SK_152	1	1	1	-0.196939	0.999831	-0.472539		1.20903
7SK_156	1	1	1	0.813642	0.999831	0.251716		0.495952
7SK_159	1	1	1	-0.361139	0.999831	1.54207		0.382555	0.813984
7SK_161	1	1	1	1.39073	0.999831	0.828798		1.65011
7SK_162	1	1	1	0.236569	0.999831	0.828789		0.495952
7SK_164	1	1	1	0.236569	0.999831	0.251716		1.07303
7SK_170	1	1	1	-1.09581	0.999831	0.42462		-1.4135
7SK_177	1	1	1	-0.34047	0.999831	-0.325323		-0.081086
7SK_179	1	1	1	0.813631	0.999831	0.828778		1.07301
7SK_18	1	1	1	0.546601	0.999831	-2.30468		0.0890204
7SK_183	1	1	1	-0.917545	0.999831	0.251751		-0.081086
7SK_190	1	1	1	0.366552	0.999831	-0.24192		-0.299565
7SK_191	1	1	1	-0.340477	0.999831	-0.32533		-0.081094
7SK_195	1	1	1	0.236569	0.999831	0.828789		0.495952
7SK_196	1	1	1	-0.340483	0.999831	-0.325336		0.495973
7SK_199	1	1	1	0.236558	0.999831	1.98703		0.495942
7SK_211	1	1	1	0.236569	0.999831	0.828789		0.495952
7SK_215	1	1	1	0.813642	0.999831	0.251716		0.495952
7SK_219	1	1	1	-0.340477	0.999831	-0.32533		-0.081094
7SK_223	1	1	1	0.236569	0.999831	0.251716		1.07303
7SK_239	1	1	1	0.458103	0.999831	0.146759		0.304171
7SK_249	1	1	1
7SK_250	1	1	1	0.236585	0.999831	-0.325341		0.495968
7SK_256	1	1	1	0.236569	0.999831	0.828789		0.495952
7SK_262	1	1	1	0.776352	0.999831	1.52491		-0.0810891
7SK_268	1	1	1	1.58368	0.999831	0.745055		0.495987
7SK_270	1	1	1	-0.340477	0.999831	-0.32533		-0.081094
7SK_272	1	1	1	-0.756605	0.999831	-2.28646		-0.142848
7SK_274	1	1	1	-0.917534	0.999831	-0.902387		-0.0810781
7SK_282	1	1	1	0.813642	0.999831	0.251716		0.495952
7SK_283	1	1	1	-0.917529	0.999831	-0.902382		-0.658146
7SK_284	1	1	1	-0.340483	0.999831	0.251737		-0.0810992
7SK_285	1	1	1	-0.340483	0.999831	-0.325336		0.495973
7SK_298	1	1	1	-2.22353	0.999831	-0.446916		-1.96415
7SK_299	1	1	1	-0.340477	0.999831	-0.32533		-0.081094
7SK_301	1	1	1
7SK_305	1	1	1	-0.736444	0.999831	0.195524		-1.05414
7SK_308	1	1	1	0.813642	0.999831	0.251716		0.495952
7SK_34	1	1	1	-0.91754	0.999831	-0.902393		0.49599
7SK_35	1	1	1	-0.91754	0.999831	0.251753		-0.658156
7SK_40	1	1	1	0.464608	0.999831	-0.276122		-1.17292
7SK_46	1	1	1	0.23659	0.999831	-0.325336		-0.0810992
7SK_55	1	1	1	0.236594	0.999831	0.828817		0.495979
7SK_63	1	1	1	0.936529	0.999831	0.279767		-0.621091
7SK_64	1	1	1	-0.917545	0.999831	0.251751		-0.081086
7SK_65	1	1	1	0.250423	0.999831	-1.6153		0.117167
7SK_67	1	1	1	-0.340477	0.999831	-0.32533		-0.081094
7SK_69	1	1	1	0.236569	0.999831	0.251716		1.07303
7SK_74	1	1	1	0.236569	0.999831	0.828789		0.495952
7SK_80	1	1	1	-0.917529	0.999831	-0.902382		-0.658146
7SK_83	1	1	1	2.38071	0.999831	1.74866		0.495984
7SK_84	1	1	1	0.236604	0.999831	-0.325325		-0.081087
7SK_89	1	1	1	0.236569	0.999831	0.828789		0.495952
7SK_93	1	1	1	0.236564	0.999831	0.828783		1.07302
7SK_94	1	1	1	-1.43014	0.999831	-1.41499		-1.17075
7SK_95	1	1	1	0.813636	0.999831	0.251711		1.07302
7SK_99	1	1	1	0.236569	0.999831	0.828789		0.495952
8030423F21Rik	1	1	1	-0.467786	0.999831	0.130692		0.482189
8030442B05Rik	1	1	1	-0.160706	0.999831	1.84732		1.13064
8030443G20Rik	1	1	1	0.236596	0.999831	1.40462		1.07306
8030451A03Rik	1	1	1	0.0588353	0.999831	0.238921		0.109006
8030453O22Rik	1	1	1	-0.518864	0.999831	0.380624		0.948121
8030455M16Rik	1	1	1	-0.564476	0.999831	0.443067		0.317929	0.74961
8030456M14Rik	1	1	1	-0.855807	0.999831	-1.00446		-0.337846
8030462N17Rik	1	1	1	0.00690519	0.999831	0.141858	0.64993	0.107482	0.660199
8030474K03Rik	1	1	1	1.44726	0.999831	-0.325339		0.495973
8030487O14Rik	1	1	1	1.39071	0.999831	0.251711		0.495947
8430406P12Rik	1	1	1	0.0911377	0.999831	0.205322		0.0899821	0.917916
8430419K02Rik	1	1	1	0.388393	0.999831	-0.439227		0.250079	0.769087
8430422M14Rik	1	1	1	-0.155465	0.999831	-0.303189	0.56583	-0.46448	0.16386
8430423G03Rik	1	1	1	1.35104	0.999831	-0.325337		-0.0811
8430426J06Rik	1	1	1	-0.28231	0.999831	-0.142718		-0.664933	0.328994
8430429K09Rik	1	1	1	-0.0628731	0.999831	-0.26374	0.683907	0.0875614	0.886192
8430430B14Rik	1	1	1	0.0166032	0.999831	-0.0258984	0.980223	0.0447485	0.950574
8430432A02Rik	1	1	1	-0.0505149	0.999831	0.0653681		-0.187468
8430436N08Rik	1	1	1	1.45947	0.999831	2.33844		2.58924
9030025P20Rik	1	1	1	-0.0421493	0.999831	-0.0648697	0.900007	-0.1959	0.49849
9030204H09Rik	1	1	1	0.459725	0.999831	-0.108413		0.132275
9030404E10Rik	1	1	1	-0.109187	0.999831	-0.0884316	0.934509	0.0212183	0.982542
9030407P20Rik	1	1	1	-0.121951	0.999831	0.0166432	0.985556	-0.17704	0.692641
9030607J07Rik	1	1	1	-0.226314	0.999831	0.394405		-0.483158	0.617302
9030612E09Rik	1	1	1	-0.805838	0.999831	-0.405679		-0.927239
9030616G12Rik	1	1	1	0.114703	0.999831	0.491373		0.793237
9030622O22Rik	1	1	1	-0.186146	0.999831	-0.101665	0.831502	-0.110388	0.751024
9030624G23Rik	1	1	1	0.122411	0.999831	-0.0785924	0.930414	0.0269637	0.971291
9030625G05Rik	1	1	1	-0.237105	0.999831	-0.67151	0.0999326	-0.624004	0.0647124
9130002K18Rik	1	1	1	0.130092	0.999831	0.155964	0.846911	0.175923	0.764146
9130008F23Rik	1	1	1	0.00225865	0.999831	0.321171	0.543945	0.404796	0.242098
9130015A21Rik	1	1	1	-0.039443	0.999831	-1.06568		-1.9756
9130015G15Rik	1	1	1	-0.625498	0.999831	-0.475345		-0.453558
9130015L21Rik	1	1	1	-0.106718	0.999831	0.438047		0.420094
9130016M20Rik	1	1	1	0.266832	0.999831	0.156108	0.869337	0.55386	0.240735
9130017K11Rik	1	1	1	-0.117623	0.999831	0.0275194	0.97398	-0.167898	0.727065
9130019O22Rik	1	1	1	0.0381334	0.999831	-0.182892	0.675033	-0.0798145	0.838355
9130019P16Rik	1	1	1	-0.0854844	0.999831	0.164497	0.885071	0.215149	0.787525
9130023H24Rik	1	1	1	-0.104848	0.999831	-0.0638485	0.870346	-0.15534	0.494113
9130024F11Rik	1	1	1	0.116499	0.999831	-0.132511	0.851804	-0.0257233	0.968756
9130204K15Rik	1	1	1	0.561632	0.999831	1.10947	0.273524	1.11229	0.143844
9130209A04Rik	1	1	1	0.224144	0.999831	0.527968	0.177339	0.597384	0.0407218
9130213A22Rik	1	1	1	-0.0171396	0.999831	-0.645727		-0.288062
9130214F15Rik	1	1	1	0.157353	0.999831	-0.229985	0.906834	-0.0931507	0.955113
9130221H12Rik	1	1	1	0.110627	0.999831	0.0480072	0.930293	-0.0770746	0.834209
9130227L01Rik	1	1	1	-0.0554386	0.999831	-0.144334	0.899835	0.324536	0.636233
9130230L23Rik	1	1	1	-0.39206	0.999831	-0.0578443	0.948958	0.177364	0.727562
9130230N09Rik	1	1	1	-0.24822	0.999831	-0.162641		-0.318145	0.593142
9130401M01Rik	1	1	1	0.120598	0.999831	0.165224	0.715191	-0.160418	0.627141
9130410C08Rik	1	1	1	-0.153693	0.999831	0.148407	0.919274	-0.438853	0.606469
9130604C24Rik	1	1	1	-0.0805505	0.999831	0.149416	0.904195	-0.340113	0.660199
9230102K24Rik	1	1	1	-0.649468	0.999831	-0.70565		-0.358974
9230102O04Rik	1	1	1	-0.917529	0.999831	-0.902382		-0.658146
9230104M06Rik	1	1	1	1.85011	0.999831	1.40012		2.10945
9230105E05Rik	1	1	1	0.111256	0.999831	-0.173679	0.745865	-0.432611	0.140513
9230111E07Rik	1	1	1	-0.0997987	0.999831	-0.23936	0.665471	0.0819042	0.876451
9230112D13Rik	1	1	1	0.739116	0.999831	0.0388036		0.741946
9230112E08Rik	1	1	1	0.0634433	0.999831	-0.096248	0.835109	0.109094	0.74323
9230112J17Rik	1	1	1	-0.0325035	0.999831	-0.759		-0.397423	0.55961
9230114J08Rik	1	1	1	0.23044	0.999831	0.385147		0.611687
9230114K14Rik	1	1	1	-0.010754	0.999831	-0.166068		-0.47323	0.396682
9230116L04Rik	1	1	1	-0.0947817	0.999831	-0.385294	0.50686	-0.173863	0.743891
9230116N13Rik	1	1	1	-0.116862	0.999831	-0.437738		-0.522014	0.450443
9230117E06Rik	1	1	1	-0.917534	0.999831	-0.902387		-0.0810781
9330020H09Rik	1	1	1	-0.217457	0.999831	0.0316182	0.971785	-0.142418	0.795164
9330104G04Rik	1	1	1	-0.102024	0.999831	-0.215604		-0.41505	0.497365
9330111N05Rik	1	1	1	0.110367	0.999831	0.425481	0.520226	0.481448	0.278102
9330117O12Rik	1	1	1	-0.928048	0.999831	-0.947967		-0.668228
9330121J05Rik	1	1	1	0.473707	0.999831	-0.111803		-0.397626
9330136K24Rik	1	1	1	-0.073618	0.999831	-0.106226	0.857386	0.109269	0.800256
9330151L19Rik	1	1	1	-0.144298	0.999831	-0.139051	0.756836	-0.213997	0.440646
9330154J02Rik	1	1	1	0.0979778	0.999831	-0.474729		-0.116796
9330158H04Rik	1	1	1	0.045459	0.999831	-0.349704	0.436457	0.218948	0.54524
9330159F19Rik	1	1	1	0.129252	0.999831	-0.372359	0.592398	-0.174518	0.783333
9330159M07Rik	1	1	1	-0.112135	0.999831	-0.122061	0.866122	-0.277265	0.506876
9330160F10Rik	1	1	1	-0.0408613	0.999831	-0.182987		-0.254459	0.692146
9330161L09Rik	1	1	1	0.300494	0.999831	0.328351		-0.28709
9330162012Rik	1	1	1	0.164576	0.999831	0.0522937	0.95521	-0.0609958	0.928219
9330162G02Rik	1	1	1	-0.214676	0.999831	-0.0318605	0.978031	-0.0814388	0.918917
9330171B17Rik	1	1	1	-0.917546	0.999831	-0.325323		0.495991
9330175E14Rik	1	1	1	0.13141	0.999831	0.490111		0.474653	0.480422
9330179D12Rik	1	1	1	0.0321038	0.999831	-0.228828		-0.552931	0.242641
9330182O14Rik	1	1	1	1.80639	0.999831	-0.902402		-0.658164
9330185C12Rik	1	1	1	0.17225	0.999831	1.54396		3.05769
9330188P03Rik	1	1	1	-0.246479	0.999831	-0.275543	0.666531	0.108197	0.853981
9330198I05Rik	1	1	1	0.271042	0.999831	0.314789		0.0749212
9330198N18Rik	1	1	1	0.502067	0.999831	0.0679483	0.940356	0.0607678	0.931161
9430002A10Rik	1	1	1	-0.281301	0.999831	0.271338		-0.242207
9430015G10Rik	1	1	1	-0.0991143	0.999831	-0.106162	0.77045	-0.0234163	0.947217
9430021M05Rik	1	1	1	-0.220156	0.999831	-0.439191		0.194144
9430024E24Rik	1	1	1	0.236601	0.999831	0.251748		2.61684
9430031K09Rik	1	1	1	1.87331	0.999831	-0.902403		0.495988
9430034N14Rik	1	1	1	-0.856218	0.999831	-0.527231		-0.784687
9430037G07Rik	1	1	1	0.106338	0.999831	0.0589133		0.117936	0.912725
9430037O13Rik	1	1	1	-0.470484	0.999831	0.279107		0.783254
9430038I01Rik	1	1	1	0.0814902	0.999831	0.225731	0.734776	0.132698	0.81175
9430041J12Rik	1	1	1	0.571772	0.999831	-0.301604		0.820895
9430060I03Rik	1	1	1	-0.182117	0.999831	-0.202899		0.213945	0.738216
9430062P05Rik	1	1	1	0.991631	0.999831	1.06299		0.569542
9430064I24Rik	1	1	1	-0.568855	0.999831	-0.50912		-0.326143	0.636181
9430065F17Rik	1	1	1	0.0213341	0.999831	-0.172605		-0.12588	0.894015
9430069I07Rik	1	1	1	-0.917529	0.999831	-0.902382		-0.658146
9430073C21Rik	1	1	1	0.94944	0.999831	-0.276401		0.865462
9430078K24Rik	1	1	1	0.0382818	0.999831	-0.332095		-0.471753
9430081H08Rik	1	1	1	0.116892	0.999831	0.334073		-0.588549	0.41644
9430085M18Rik	1	1	1	-1.9031	0.999831	0.255764		0.452094
9430087B13Rik	1	1	1	-0.910585	0.999831	-0.895438		-0.651201
9430087J23Rik	1	1	1	0.813631	0.999831	0.251705		1.65009
9430091E24Rik	1	1	1	-0.0150152	0.999831	-0.0727291	0.79192	-0.0772789	0.695436
9430093N23Rik	1	1	1	-0.330355	0.999831	-0.206631		-0.327002
9430097D07Rik	1	1	1	1.84072	0.999831	0.828797		1.07303
9530002B09Rik	1	1	1	-23.929		-0.360074		-4.0038
9530003J23Rik	1	1	1	-0.894461	0.999831	1.9263		0.880977
9530018F02Rik	1	1	1	0.183633	0.999831	0.364805	0.531132	0.177021	0.741717
9530018H14Rik	1	1	1	-0.0987249	0.999831	0.0298227	0.964229	-0.145957	0.682432
9530020I12Rik	1	1	1	0.142683	0.999831	0.0516422		0.0545131	0.955076
9530022L04Rik	1	1	1	-0.340477	0.999831	-0.32533		-0.081094
9530026F06Rik	1	1	1	-0.465594	0.999831	-0.700605		-0.355214
9530026P05Rik	1	1	1	0.0203972	0.999831	-0.188807	0.810684	-0.461637	0.281526
9530034E10Rik	1	1	1	0.0799383	0.999831	0.55044		0.0522079
9530036M11Rik	1	1	1	0.786737	0.999831	0.177449		0.298938	0.774311
9530036O11Rik	1	1	1	-0.0552958	0.999831	-0.302409	0.711622	-0.129738	0.857369
9530046B11Rik	1	1	1	-0.351043	0.999831	-0.255937		-0.372831
9530051G07Rik	1	1	1	0.203385	0.999831	0.0540004		-0.11921
9530052C20Rik	1	1	1	-0.265823	0.999831	-0.220104		-0.913186
9530052E02Rik	1	1	1	0.0766676	0.999831	0.355559	0.538083	-0.0339002	0.962454
9530053A07Rik	1	1	1	-5.67048		-0.372937		-3.4663
9530056E24Rik	1	1	1	0.945545	0.999831	1.19403		1.87781
9530056K15Rik	1	1	1	-0.0578538	0.999831	-0.131677	0.908371	-0.203304	0.800152
9530062K07Rik	1	1	1	-0.335464	0.999831	-0.368357		-0.900451	0.0863319
9530068E07Rik	1	1	1	0.0452278	0.999831	0.00208084	0.992904	0.089558	0.34583
9530077C05Rik	1	1	1	-0.0471628	0.999831	-0.0403887	0.95619	-0.249982	0.501095
9530078K11Rik	1	1	1	-0.91754	0.999831	-0.32532		-0.0810832
9530080O11Rik	1	1	1	-0.198135	0.999831	0.414003		-0.189854
9530082P21Rik	1	1	1	-0.110122	0.999831	0.0762553	0.907143	0.0665677	0.895169
9530085L11Rik	1	1	1	0.0987855	0.999831	0.00148498	0.999002	0.17806	0.767061
9530085P06Rik	1	1	1	0.236569	0.999831	0.251716		1.07303
9530086P17Rik	1	1	1	-0.340477	0.999831	-0.32533		-0.081094
9630001P10Rik	1	1	1	0.164591	0.999831	0.00031398		0.25007	0.817755
9630002D21Rik	1	1	1	-0.658901	0.999831	-1.00785		-0.855699
9630010A21Rik	1	1	1	2.50715	0.999831	2.05121		2.34273
9630013D21Rik	1	1	1	-0.724144	0.999831	-0.934257		-0.528525
9630013K17Rik	1	1	1	-0.817945	0.999831	-0.0984713		0.055236
9630014M24Rik	1	1	1	-0.15805	0.999831	-0.373363		0.161682	0.907339
9630015K15Rik	1	1	1	-0.287495	0.999831	0.214241		0.339918
9630028B13Rik	1	1	1	-0.0461409	0.999831	-0.0970204		-0.1713	0.924122
9630028H03Rik	1	1	1	0.293745	0.999831	-0.0472619		-0.0142602
9630028I04Rik	1	1	1	-0.96397	0.999831	-0.262505		-0.451923
9830144P21Rik	1	1	1	-0.310959	0.999831	-0.381594	0.775596	-0.193826	0.865356
9830166K06Rik	1	1	1	-0.443578	0.999831	-0.344701		-0.476862
9930004E17Rik	1	1	1	0.00836182	0.999831	0.994494		-0.0352916
9930012K11Rik	1	1	1	0.0809	0.999831	0.0293957	0.969714	0.0764902	0.882991
9930014A18Rik	1	1	1	-0.0601149	0.999831	-0.233705	0.658394	-0.168136	0.693159
9930017N22Rik	1	1	1	0.435795	0.999831	0.0480927	0.968218	0.434169	0.416978
9930021J03Rik	1	1	1	0.0458161	0.999831	0.0427985	0.933989	0.222076	0.374703
9930022D16Rik	1	1	1	0.236602	0.999831	1.75897		2.08203
9930038B18Rik	1	1	1	-0.1889	0.999831	-0.274687		-0.49656
9930104L06Rik	1	1	1	-0.0430924	0.999831	0.0211323	0.954581	-0.0129103	0.963986
9930111J21Rik1	1	1	1	-1.07073	0.999831	-0.409873		-1.38843
9930111J21Rik2	1	1	1	-0.285232	0.999831	-0.166883	0.875491	0.0829723	0.927911
9930120I10Rik	1	1	1	0.600571	0.999831	0.707872		0.498006
a	1	1	1	-0.0340301	0.999831	0.0484024	0.949209	0.0582795	0.915979
A030001D20Rik	1	1	1	-0.343595	0.999831	-0.0881688	0.911809	-0.39825	0.331925
A030005L19Rik	1	1	1	0.0804996	0.999831	-0.115263		0.125587
A030012G06Rik	1	1	1	-0.00946484	0.999831	-2.66923		-0.759808
A030014E15Rik	1	1	1	-0.340484	0.999831	1.33321		-0.0811
A130010J15Rik	1	1	1	-0.0193081	0.999831	-0.190235	0.613682	0.018254	0.966192
A130012E19Rik	1	1	1	-0.432912	0.999831	-1.17214		-0.92757
A130014A01Rik	1	1	1	-0.0260535	0.999831	0.125796	0.73529	-0.104248	0.727645
A130050O07Rik	1	1	1	-1.0526	0.999831	-1.03745		-1.37029
A130051J06Rik	1	1	1	0.110698	0.999831	0.137173		-0.473547	0.539194
A130071D04Rik	1	1	1	0.0374092	0.999831	0.470873		-0.130042	0.910025
A130077B15Rik	1	1	1	-0.490448	0.999831	-0.581165		-0.749715
A1cf	1	1	1	0.138934	0.999831	0.226127	0.666531	0.508042	0.0802781
A230005M16Rik	1	1	1	1.24402	0.999831	1.23488		0.0844987
A230006K03Rik	1	1	1	-0.547191	0.999831	-1.52879		-1.31257
A230020J21Rik	1	1	1	0.285384	0.999831	-0.253348		-0.940892
A230028O05Rik	1	1	1	0.627964	0.999831	-0.158347		0.0759931
A230051N06Rik	1	1	1	1.04362	0.999831	-0.294335		0.37608
A230052G05Rik	1	1	1	0.236606	0.999831	-0.902393		-0.658156
A230056P14Rik	1	1	1	-0.112726	0.999831	-0.185734	0.646451	-0.0248048	0.955293
A230057D06Rik	1	1	1	0.0299714	0.999831	-0.25369	0.690261	-0.293233	0.505511
A230059L01Rik	1	1	1	1.698	0.999831	2.58027		1.07306
A230060F14Rik	1	1	1	-0.00622942	0.999831	0.131995		-0.223943
A230065N10Rik	1	1	1	-0.0125066	0.999831	-1.20882		-1.47677
A230072C01Rik	1	1	1	-0.202331	0.999831	-0.149664	0.861983	-0.00765659	0.992405
A230072E10Rik	1	1	1	-0.196732	0.999831	0.0904617	0.907105	-0.214598	0.668932
A230077H06Rik	1	1	1	0.379398	0.999831	1.05045		0.0559074
A230083G16Rik	1	1	1	-0.184919	0.999831	-0.474663		-0.511005	0.348036
A230083N12Rik	1	1	1	0.316219	0.999831	0.131257		0.0103066
A230098N10Rik	1	1	1	0.23659	0.999831	-0.325336		-0.0810992
A230103J11Rik	1	1	1	-0.0439681	0.999831	-0.102392	0.91184	-0.415559	0.396682
A230103L15Rik	1	1	1	-0.231004	0.999831	-0.174266		-1.00275
A230107N01Rik	1	1	1	-0.113854	0.999831	0.0123937	0.990907	-0.143343	0.813885
A230108P19Rik	1	1	1	0.350514	0.999831	0.644133		-0.0604829
A2m	1	1	1	-0.134773	0.999831	1.03075		0.548957
A2ml1	1	1	1	-0.112168	0.999831	0.406415		0.786606	0.0745249
A330008L17Rik	1	1	1	0.615484	0.999831	0.692135		1.54406
A330009N23Rik	1	1	1	-0.126204	0.999831	-0.155253		-0.164929
A330023F24Rik	1	1	1	-0.20345	0.999831	-0.160366	0.709115	-0.0862239	0.81216
A330032B11Rik	1	1	1	-0.977241	0.999831	-2.75775		-3.60145
A330033J07Rik	1	1	1	-0.290929	0.999831	-0.495044		0.492838
A330035P11Rik	1	1	1	-0.0342075	0.999831	0.0149015	0.986381	0.146073	0.738216
A330040F15Rik	1	1	1	-0.0493824	0.999831	0.33669	0.739163	0.0184325	0.987125
A330041J22Rik	1	1	1	0.818852	0.999831	-0.272161		-1.249
A330043C09Rik	1	1	1	-0.340483	0.999831	0.251737		-0.0810992
A330048O09Rik	1	1	1	0.42425	0.999831	-0.397039		0.135885
A330049N07Rik	1	1	1	0.76602	0.999831	-1.3225		-0.501183
A330070K13Rik	1	1	1	0.813642	0.999831	0.251716		0.495952
A330074K22Rik	1	1	1	0.488605	0.999831	0.586857		0.667342	0.423145
A330076H08Rik	1	1	1	0.151453	0.999831	-0.00157717		0.252014
A330084C13Rik	1	1	1	-0.258831	0.999831	-0.402466		-0.543661	0.447372
A330093E20Rik	1	1	1	0.407006	0.999831	0.258098		1.66123
A330094K24Rik	1	1	1	-0.548504	0.999831	0.471961		0.205708
A330102I10Rik	1	1	1	-0.0779633	0.999831	0.680673		-0.00798441	0.99594
A3galt2	1	1	1	0.429682	0.999831	0.0708582		0.112214
A430005L14Rik	1	1	1	-0.0437653	0.999831	0.0956863	0.788677	0.0438346	0.888732
A430010J10Rik	1	1	1	-0.309855	0.999831	-0.459783		-0.612515
A430018G15Rik	1	1	1	0.170419	0.999831	-0.353443		-0.808547	0.253511
A430027C01Rik	1	1	1	-0.6109	0.999831	-1.35579		-0.332016
A430027H14Rik	1	1	1	2.3345	0.999831	0.251747		1.65656
A430033K04Rik	1	1	1	-0.170631	0.999831	-0.160466	0.687782	-0.132633	0.659015
A430035B10Rik	1	1	1	-0.145997	0.999831	-0.124894	0.877529	0.205663	0.696524
A430048G15Rik	1	1	1	-0.527948	0.999831	-0.255632		0.476629	0.68244
A430057M04Rik	1	1	1	-0.158159	0.999831	0.0868026	0.931216	-0.114985	0.874319
A430072P03Rik	1	1	1	0.116292	0.999831	-0.912998		0.423834
A430073D23Rik	1	1	1	0.0747136	0.999831	-0.171875	0.784997	-0.208472	0.635669
A430078I02Rik	1	1	1	-0.0963225	0.999831	-0.0657461	0.959661	0.234321	0.763246
A430088P11Rik	1	1	1	-0.275034	0.999831	0.445434		0.68053
A430090L17Rik	1	1	1	1.21359	0.999831	0.30271		-0.0587615
A430093F15Rik	1	1	1	0.094817	0.999831	-0.0846952		0.816543
A430103D13Rik	1	1	1	0.593945	0.999831	0.46645		0.224887	0.813119
A430105J06Rik	1	1	1	-0.298631	0.999831	-0.267758		-0.453565	0.480812
A430108G06Rik	1	1	1	-0.0779316	0.999831	0.508674		1.54847
A430110C17Rik	1	1	1	2.21638	0.999831	1.40073		1.07306
A430110L20Rik	1	1	1	-0.267352	0.999831	-0.113434	0.896429	-0.333215	0.503381
A4galt	1	1	1	-0.00323759	0.999831	-0.0708999	0.829669	0.018084	0.953306
A4gnt	1	1	1	0.0596271	0.999831	0.213619	0.802553	0.360742	0.489193
A530001N23Rik	1	1	1	-0.0218245	0.999831	-0.322235		0.159178
A530010L16Rik	1	1	1	0.152925	0.999831	0.108263		-0.128489
A530013C23Rik	1	1	1	0.320439	0.999831	0.035904		-0.190683	0.841241
A530016L24Rik	1	1	1	0.502392	0.999831	0.569909		0.243043	0.903942
A530017D24Rik	1	1	1	0.0467811	0.999831	-0.0974393	0.867386	-0.223778	0.505126
A530020G20Rik	1	1	1	0.111114	0.999831	0.0505409	0.950955	-0.029161	0.963459
A530030E21Rik	1	1	1	0.738619	0.999831	0.91619		1.58806	0.00553546
A530032D15Rik	1	1	1	0.781568	0.999831	1.16685		1.60951
A530040E14Rik	1	1	1	-0.491513	0.999831	0.234024		0.383438
A530041M06Rik	1	1	1	0.5288	0.999831	0.465685		-0.485756
A530046M15Rik	1	1	1	0.69993	0.999831	-1.66088		-0.325248
A530053G22Rik	1	1	1	-0.223184	0.999831	1.00024		-0.00969394
A530058N18Rik_1	1	1	1	-0.761004	0.999831	-0.728629		-0.297643
A530058O07Rik	1	1	1	1.76266	0.999831	0.828818		1.07306
A530064D06Rik	1	1	1	0.720228	0.999831	0.0188334		0.486978
A530064N14Rik	1	1	1	-0.886034	0.999831	-1.07383		-0.59804
A530072M11Rik	1	1	1	-0.0274515	0.999831	0.0108422	0.989784	-0.0868092	0.863608
A530076I17Rik	1	1	1	-0.866608	0.999831	-0.441417		-0.657364
A530083I20Rik	1	1	1	0.140285	0.999831	-0.466533		-0.818531
A530083M17Rik	1	1	1	0.453336	0.999831	-0.228054		0.090001
A530088E08Rik	1	1	1	-0.00938861	0.999831	0.197708		0.612863	0.316413
A530095I07Rik	1	1	1	-0.209888	0.999831	-1.12572		-0.583158
A630001G21Rik	1	1	1	-0.0110906	0.999831	-0.11146	0.857074	-0.0736966	0.880977
A630001O12Rik	1	1	1	-0.0694861	0.999831	-0.0954216	0.927362	0.0126167	0.989598
A630010A05Rik	1	1	1	-0.217067	0.999831	-0.184002		0.374834
A630014C17Rik	1	1	1	1.13397	0.999831	0.399938		0.0662478
A630023A22Rik	1	1	1	-0.021159	0.999831	0.183182	0.827737	-0.296373	0.598649
A630023P12Rik	1	1	1	0.0575616	0.999831	0.156191		0.430162
A630052C17Rik	1	1	1	-0.115588	0.999831	0.0463942	0.951831	-0.0718638	0.890831
A630072L19Rik	1	1	1	1.5334	0.999831	-1.30566		0.199611
A630072M18Rik	1	1	1	-0.557435	0.999831	-0.250554		0.149283
A630076J17Rik	1	1	1	0.236602	0.999831	0.251749		-0.0810888
A630089N07Rik	1	1	1	0.0623643	0.999831	0.193963	0.613554	0.181902	0.510336
A630095N17Rik	1	1	1	-0.468045	0.999831	-0.496407		-0.447336	0.585109
A730011C13Rik	1	1	1	0.0469034	0.999831	-0.136017	0.822546	-0.159862	0.717347
A730017L22Rik	1	1	1	-0.0242522	0.999831	-0.0403432	0.948306	-0.145912	0.659125
A730020E08Rik	1	1	1	-0.0702408	0.999831	-0.0996383	0.908734	-0.309438	0.532229
A730020M07Rik	1	1	1	0.0744586	0.999831	-0.250828		-0.58993
A730036I17Rik	1	1	1	-0.600337	0.999831	0.048563		0.928421
A730043L09Rik	1	1	1	0.813664	0.999831	0.251737		-0.0811004
A730046J19Rik	1	1	1	0.762462	0.999831	0.358649		1.05055
A730049H05Rik	1	1	1	-0.0656063	0.999831	-0.0773225		0.925087
A730056A06Rik	1	1	1	-0.117219	0.999831	-0.121137	0.891368	-0.324164	0.525737
A730061H03Rik	1	1	1	-0.432922	0.999831	-0.531305		0.348553
A730063M14Rik	1	1	1	0.195427	0.999831	-0.203452		-0.295424	0.650384
A730071L15Rik	1	1	1	-0.110139	0.999831	-0.0488877		-0.194174
A730081D07Rik	1	1	1	0.126096	0.999831	0.204404	0.707489	0.218422	0.565051
A730085E03Rik	1	1	1	0.583737	0.999831	-0.667073		0.601232
A730085K08Rik	1	1	1	0.15173	0.999831	-0.403987	0.59734	-0.184661	0.792482
A730089K16Rik	1	1	1	0.199023	0.999831	0.290731	0.7422	0.18208	0.806402
A730090N16Rik	1	1	1	0.282524	0.999831	-0.649141		0.679489
A730091E23Rik	1	1	1	-0.282921	0.999831	-0.0723998	0.948958	-0.0645738	0.937018
A730098A19Rik	1	1	1	-1.61047	0.999831	-3.68108		-1.32059
A830005F24Rik	1	1	1	0.110964	0.999831	-0.319045		-0.0314464
A830008E24Rik	1	1	1	-0.425583	0.999831	-0.0644046		-0.225415
A830009L08Rik	1	1	1	-0.750346	0.999831	-0.713146		0.174304
A830011K09Rik	1	1	1	0.324344	0.999831	0.175422		-0.466094
A830012C17Rik	1	1	1	-0.0347316	0.999831	-0.594536		0.163271
A830018L16Rik	1	1	1	0.0677867	0.999831	0.121703		0.384517	0.429743
A830019P07Rik	1	1	1	0.0771922	0.999831	-0.00548437		0.0665649
A830021F12Rik	1	1	1	-0.0742515	0.999831	1.02999		1.33
A830031A19Rik	1	1	1	0.433569	0.999831	-1.36292		-0.352588
A830035A12Rik	1	1	1	-0.682428	0.999831	-0.505171		-0.0901504
A830035O19Rik	1	1	1	-0.157051	0.999831	-0.83509		-0.376476
A830036E02Rik	1	1	1	-0.0792745	0.999831	0.40808		0.626214
A830052D11Rik	1	1	1	-0.236776	0.999831	-0.744909		0.132437
A830073O21Rik	1	1	1	-0.153535	0.999831	-0.219048		-0.287818
A830082K12Rik	1	1	1	-0.116912	0.999831	-0.0505684		-0.013391	0.989598
A830082N09Rik	1	1	1	-0.111562	0.999831	-0.0242839	0.98215	-0.454808	0.336327
A830092H15Rik	1	1	1	-0.917529	0.999831	-0.902382		-0.658146
A930001A20Rik	1	1	1	-0.308215	0.999831	-1.44722		1.14932
A930001C03Rik	1	1	1	-0.0156936	0.999831	0.366412	0.658394	0.249706	0.715753
A930002H24Rik	1	1	1	-0.991392	0.999831	-0.873689		-0.859555
A930002I21Rik	1	1	1	-0.340488	0.999831	-0.325341		1.07304
A930003A15Rik	1	1	1	-0.0870725	0.999831	-0.115954		0.141382	0.856016
A930003O13Rik	1	1	1	-0.119379	0.999831	-0.439353		-0.592826
A930004D18Rik	1	1	1	-0.102669	0.999831	-0.168281		-0.0293926	0.971348
A930004J17Rik	1	1	1	-0.563455	0.999831	-0.520449		0.166295
A930005G22Rik	1	1	1	0.25829	0.999831	-0.292948		-0.625787
A930005H10Rik	1	1	1	-0.0947368	0.999831	-0.0344957	0.947277	-0.0556281	0.87239
A930006I01Rik	1	1	1	1.37434	0.999831	0.741096		-0.779007
A930006K02Rik	1	1	1	-0.0778558	0.999831	0.00404197		-0.122814	0.881885
A930007A09Rik	1	1	1	0.176001	0.999831	-0.0281165		0.261939	0.736434
A930007I19Rik	1	1	1	-0.161458	0.999831	0.0620367	0.933989	-0.166284	0.727065
A930009A15Rik	1	1	1	-0.340487	0.999831	1.72568		1.07305
A930012L18Rik	1	1	1	-0.133877	0.999831	-0.194831		-0.303078	0.727065
A930012O16Rik	1	1	1	0.0550777	0.999831	-0.197881		-0.151594	0.912134
A930014D07Rik	1	1	1	-0.749932	0.999831	-0.116337		0.708449
A930014E01Rik	1	1	1	-1.9151	0.999831	-0.745804		1.20248
A930014E10Rik	1	1	1	0.81365	0.999831	0.828797		1.65011
A930015P04Rik	1	1	1	-0.970663	0.999831	-1.89608		-0.68
A930016O22Rik	1	1	1	0.0306502	0.999831	-0.384363		-1.01607
A930018P22Rik	1	1	1	-0.340473	0.999831	0.769723		0.495989
A930019D19Rik	1	1	1	0.236593	0.999831	3.86032		2.24188
A930024E05Rik	1	1	1	-0.0684726	0.999831	-0.278864	0.705266	-0.154892	0.802889
A930027P06Rik	1	1	1	0.941194	0.999831	1.11758		1.3225
A930028N01Rik	1	1	1	-0.579231	0.999831	-0.946938		-0.705066
A930028O11Rik	1	1	1	0.764956	0.999831	1.47891		-0.658165
A930029G22Rik	1	1	1	-0.568282	0.999831	-0.237853		-0.139662	0.883437
A930030B08Rik	1	1	1	-1.38806	0.999831	-1.36588		-0.724972
A930032L01Rik	1	1	1	-0.140118	0.999831	-0.958027		-0.135967
A930033H14Rik	1	1	1	0.20092	0.999831	0.105974		-0.152934	0.846864
A930033M14Rik	1	1	1	0.888652	0.999831	0.618939		-0.30845
A930036K24Rik	1	1	1	-0.340479	0.999831	0.828821		1.55712
A930037H05Rik	1	1	1	-0.0753473	0.999831	-0.207474	0.835109	-0.0858236	0.924792
A930038B10Rik	1	1	1	0.467283	0.999831	-0.615186		0.54169
A930040O22Rik	1	1	1	0.918873	0.999831	0.542653		0.480164
A930041C12Rik	1	1	1	-0.100437	0.999831	0.38937		0.235628
AA386476	1	1	1	-0.0465155	0.999831	-0.00660303	0.99381	-0.0412167	0.950111
AA387883	1	1	1	-0.535132	0.999831	-0.47561		-0.659825
AA388235	1	1	1	-0.090818	0.999831	-0.387962		-0.401145	0.621672
AA465934	1	1	1	0.00802363	0.999831	0.0783898	0.851935	-0.0950625	0.761117
AA467197	1	1	1	0.0688117	0.999831	0.0523159	0.895055	0.0592648	0.832429
AA474408	1	1	1	-0.297861	0.999831	-0.361931	0.609314	-0.0362021	0.964394
AA914427	1	1	1	-0.0790809	0.999831	-0.0410426		-0.191561	0.808178
AA986860	1	1	1	0.0902865	0.999831	-0.0260595	0.982743	0.0770851	0.926777
Aaas	1	1	1	0.0489526	0.999831	0.162346	0.721388	0.18698	0.54047
Aacs	1	1	1	0.217131	0.999831	0.632092	0.419623	0.584966	0.307582
Aadac	1	1	1	-0.189927	0.999831	-0.0663691	0.954451	-0.149704	0.832711
Aadacl2fm2	1	1	1	0.485784	0.999831	-1.30205		-2.21196
Aadacl4	1	1	1	5.06591		0.251677		0.495913
Aadacl4fm2	1	1	1	1.95016	0.999831	0.251705		0.495942
Aadat	1	1	1	-1.15288	0.999831	-0.739347		-1.46826
Aagab	1	1	1	-0.0590399	0.999831	-0.122881	0.620329	0.00922692	0.974595
Aak1	1	1	1	-0.0428143	0.999831	-0.0510287	0.857092	-0.00183127	0.994355
Aamdc	1	1	1	-0.0684849	0.999831	-0.0879437	0.817665	-0.156375	0.499181
Aamp	1	1	1	-0.0237402	0.999831	-0.0758165	0.808256	-0.0820236	0.715355
Aanat	1	1	1	0.0119642	0.999831	-0.834248		-0.468328
Aar2	1	1	1	0.0122364	0.999831	0.0470262	0.900624	-0.0130867	0.968725
Aard	1	1	1	-0.0653154	0.999831	-0.20999		-0.355755	0.529804
Aars	1	1	1	0.0582788	0.999831	0.210817	0.50184	0.263018	0.197933
Aars2	1	1	1	-0.0583813	0.999831	0.126642	0.70456	0.0553459	0.852115
Aarsd1	1	1	1	0.143715	0.999831	0.479334		0.196534	0.793158
Aasdh	1	1	1	-0.0432866	0.999831	-0.110274	0.813457	-0.178042	0.543461
Aasdhppt	1	1	1	0.0134167	0.999831	0.118026	0.658359	0.0932384	0.649377
Aass	1	1	1	-0.584005	0.999831	-0.828005		-0.293215
Aatf	1	1	1	-0.0367702	0.999831	0.144005	0.741216	0.0848165	0.815542
Aatk	1	1	1	0.165824	0.999831	0.12378	0.790147	-0.091113	0.806402
AB124611	1	1	1	-0.00223752	0.999831	0.0155353	0.9889	0.0916389	0.892914
Abat	1	1	1	-0.112856	0.999831	0.0371132	0.948958	0.0870148	0.802889
Abca1	1	1	1	-0.00782398	0.999831	-0.216622	0.704284	-0.282226	0.437168
Abca13	1	1	1	0.246091	0.999831	0.986391		1.20527	0.0389401
Abca14	1	1	1	-0.093944	0.999831	-0.265325		0.0543888	0.964646
Abca15	1	1	1	-0.024295	0.999831	0.345656		0.0401827
Abca17	1	1	1	-0.737261	0.999831	-0.00941122		-0.77458
Abca2	1	1	1	0.0669235	0.999831	0.0485489	0.912231	0.0332496	0.926942
Abca3	1	1	1	-0.14776	0.999831	-0.24127	0.321658	-0.187857	0.33398
Abca4	1	1	1	-0.371383	0.999831	0.309477		0.191506
Abca5	1	1	1	-0.0595253	0.999831	-0.252994	0.633607	-0.413607	0.209633
Abca6	1	1	1	0.123506	0.999831	-0.467342		-0.0511248	0.966854
Abca7	1	1	1	-0.0579019	0.999831	0.0216372	0.964326	0.146431	0.522043
Abca8a	1	1	1	0.0354876	0.999831	-0.0595849	0.911842	-0.272544	0.300631
Abca8b	1	1	1	0.247828	0.999831	0.0543406	0.926077	-0.0702165	0.865652
Abca9	1	1	1	-0.191527	0.999831	-0.504699	0.185926	-0.43488	0.16962
Abcb10	1	1	1	0.0383593	0.999831	-0.0541861	0.816576	0.014363	0.948031
Abcb11	1	1	1	-2.74486	0.999831	-1.74283		-2.54644
Abcb1a	1	1	1	-0.209997	0.999831	-0.234941	0.357885	-0.0155079	0.964394
Abcb1b	1	1	1	-0.218488	0.999831	-0.055758	0.940035	-0.169257	0.700605
Abcb4	1	1	1	0.183918	0.999831	0.178448		0.186059	0.788725
Abcb6	1	1	1	-0.0540619	0.999831	-0.101808	0.845012	0.0711165	0.862533
Abcb7	1	1	1	0.0525566	0.999831	0.0727948	0.818461	0.22069	0.171972
Abcb8	1	1	1	-0.00477265	0.999831	-0.00505068	0.992518	-0.0842706	0.762764
Abcb9	1	1	1	-0.136092	0.999831	-0.0161205	0.981184	0.00153026	0.996989
Abcc1	1	1	1	0.0276286	0.999831	0.0991587	0.715191	-0.0340741	0.892914
Abcc10	1	1	1	-0.139726	0.999831	-0.151072	0.556938	-0.24198	0.121969
Abcc2	1	1	1	0.0800238	0.999831	-0.0388878	0.96603	-0.212513	0.665638
Abcc3	1	1	1	-0.0688673	0.999831	0.194288	0.513552	0.212124	0.295124
Abcc4	1	1	1	-0.121613	0.999831	0.0349662	0.931562	0.151369	0.456994
Abcc5	1	1	1	0.0276772	0.999831	-0.00205635	0.99531	-0.123388	0.532229
Abcc6	1	1	1	-0.128691	0.999831	-0.268857	0.709608	-0.614769	0.116149
Abcc8	1	1	1	0.248319	0.999831	0.00785663	0.992774	0.0334004	0.955076
Abcc9	1	1	1	-0.0378479	0.999831	-0.0869153	0.82296	-0.0206108	0.955076
Abcd1	1	1	1	-0.022028	0.999831	0.0640556	0.833829	0.0434946	0.859187
Abcd2	1	1	1	0.193652	0.999831	0.216341	0.839354	0.308815	0.661538
Abcd3	1	1	1	-0.0138841	0.999831	0.164513	0.599527	0.389906	0.0207008
Abcd4	1	1	1	-0.0569271	0.999831	-0.102048	0.678053	-0.288706	0.0264738
Abce1	1	1	1	0.0837385	0.999831	0.353495	0.265907	0.345238	0.1517
Abcf1	1	1	1	-0.00788837	0.999831	0.0710185	0.729478	0.0516965	0.752219
Abcf2	1	1	1	-0.0224552	0.999831	0.130365	0.717205	0.0371268	0.915979
Abcf3	1	1	1	-0.0436275	0.999831	-0.00834444	0.9851	-0.0751251	0.734093
Abcg1	1	1	1	0.228742	0.999831	0.177308	0.813447	-0.367961	0.391556
Abcg2	1	1	1	0.0894565	0.999831	0.482144	0.0256589	0.728824	4.26331e-06
Abcg3	1	1	1	0.0891698	0.999831	0.0129497	0.989639	0.0676858	0.917072
Abcg4	1	1	1	0.0523803	0.999831	0.134086	0.850393	-0.275271	0.52127
Abcg5	1	1	1	-0.093896	0.999831	-0.80254	0.343181	-0.965154	0.1054
Abcg8	1	1	1	-0.0327753	0.999831	-0.656131	0.394213	-0.757213	0.156302
Abhd1	1	1	1	0.0821728	0.999831	-0.0981839	0.91924	-0.244079	0.677573
Abhd10	1	1	1	-0.0441812	0.999831	-0.0470146	0.926239	-0.030888	0.938441
Abhd11	1	1	1	0.00629355	0.999831	0.0581544	0.849879	-0.0735244	0.731867
Abhd12	1	1	1	-0.0663106	0.999831	-0.0692863	0.841691	-0.181772	0.333023
Abhd13	1	1	1	0.0173487	0.999831	0.00402775	0.992518	0.0706943	0.756091
Abhd14a	1	1	1	-0.0908853	0.999831	-0.100553	0.734434	-0.219893	0.185849
Abhd14b	1	1	1	-0.0908305	0.999831	-0.226729	0.137905	-0.42085	1.98375e-05
Abhd15	1	1	1	-0.646365	0.999831	-0.639403		-0.266774	0.709102
Abhd16a	1	1	1	-0.0352963	0.999831	-0.0791695	0.779331	-0.296927	0.0279906
Abhd16b	1	1	1	-1.77439	0.999831	-1.79452		-0.195225
Abhd17a	1	1	1	-0.04399	0.999831	0.129815	0.59408	-0.0138591	0.961073
Abhd17b	1	1	1	0.0509053	0.999831	0.182317	0.62329	0.518526	0.00594822
Abhd17c	1	1	1	-0.0767415	0.999831	0.0267388	0.938723	0.0465843	0.8388
Abhd18	1	1	1	-0.0860282	0.999831	-0.12148	0.602498	-0.082173	0.660199
Abhd2	1	1	1	-0.102588	0.999831	-0.0609597	0.827586	0.0604205	0.770481
Abhd3	1	1	1	-0.067356	0.999831	-0.117082	0.872092	-0.00508406	0.994064
Abhd4	1	1	1	-0.0652243	0.999831	-0.174605	0.360129	-0.297584	0.0121867
Abhd5	1	1	1	-0.0255582	0.999831	-0.0407177	0.900482	0.037013	0.881895
Abhd6	1	1	1	-0.0580229	0.999831	-0.00978272	0.986381	0.291437	0.138425
Abhd8	1	1	1	0.00540612	0.999831	-0.00757785	0.98993	-0.0593885	0.870448
Abi1	1	1	1	-0.0640246	0.999831	0.0529618	0.833829	0.193624	0.116886
Abi2	1	1	1	0.10537	0.999831	-0.133989	0.715427	-0.0202023	0.957775
Abi3	1	1	1	-0.387935	0.999831	-0.398744	0.546382	-0.69098	0.0798374
Abi3bp	1	1	1	0.0672949	0.999831	-0.161883	0.728282	0.00963638	0.985259
Abitram	1	1	1	-0.0569844	0.999831	0.0915176	0.833829	0.193816	0.442233
Abl1	1	1	1	-0.0362976	0.999831	-0.0340728	0.90227	-0.0379118	0.853098
Abl2	1	1	1	0.0700487	0.999831	0.230509	0.590564	0.0904813	0.818988
Ablim1	1	1	1	0.00536181	0.999831	-0.154962	0.696866	-0.192023	0.456005
Ablim2	1	1	1	0.0339287	0.999831	-0.0893484	0.875928	-0.322274	0.26594
Ablim3	1	1	1	-0.0292017	0.999831	-0.00964433	0.990335	-0.232599	0.504341
Abo	1	1	1	-0.184178	0.999831	-0.544355	0.18435	-0.664402	0.0290726
Abr	1	1	1	-0.078894	0.999831	0.0366293	0.944359	0.0311326	0.935954
Abra	1	1	1	0.330621	0.999831	-0.389259		0.313898
Abracl	1	1	1	0.10881	0.999831	0.199704	0.394501	0.133662	0.488095
Abraxas1	1	1	1	-0.0405651	0.999831	0.0166751	0.968008	0.164611	0.365502
Abraxas2	1	1	1	-0.00184967	0.999831	0.014724	0.965897	0.0351716	0.873177
Abt1	1	1	1	0.0755921	0.999831	0.0765592	0.838748	-0.125912	0.601616
Abtb1	1	1	1	-0.0617287	0.999831	-0.273256	0.450975	-0.292764	0.247771
Abtb2	1	1	1	-0.330063	0.999831	0.0533283	0.968225	-0.116622	0.898201
Acaa1a	1	1	1	-0.0635299	0.999831	-0.0520513	0.887019	0.0393177	0.890163
Acaa1b	1	1	1	-0.0158085	0.999831	-0.0818685		0.55702
Acaa2	1	1	1	-0.0531646	0.999831	-0.177698	0.608052	-0.211533	0.35251
Acaca	1	1	1	0.100025	0.999831	0.0635865	0.921105	0.229735	0.491832
Acacb	1	1	1	0.109943	0.999831	0.0772838	0.888272	-0.0458598	0.920149
Acad10	1	1	1	-0.107668	0.999831	-0.213994	0.381074	-0.418359	0.00492048
Acad11	1	1	1	-0.112745	0.999831	0.129864	0.717957	0.300138	0.121753
Acad12	1	1	1	-0.246205	0.999831	-0.461313	0.163775	-0.671296	0.00437486
Acad8	1	1	1	-0.0704966	0.999831	-0.135414	0.425767	-0.185453	0.0976358
Acad9	1	1	1	-0.105405	0.999831	0.113439	0.63993	0.0238734	0.927438
Acadl	1	1	1	-0.0391173	0.999831	0.0713909	0.778837	0.153438	0.280666
Acadm	1	1	1	-0.0353658	0.999831	-0.101814	0.706214	-0.116147	0.520645
Acads	1	1	1	-0.0463633	0.999831	-0.0284746	0.931562	0.067435	0.743323
Acadsb	1	1	1	0.027393	0.999831	-0.121749	0.629504	-0.0528024	0.818356
Acadvl	1	1	1	-0.0236368	0.999831	-0.0118979	0.965897	-0.0177444	0.926942
Acap1	1	1	1	0.232823	0.999831	0.357539	0.658359	0.323609	0.582379
Acap2	1	1	1	-0.0396812	0.999831	0.0807724	0.732958	0.170691	0.195175
Acap3	1	1	1	-0.1484	0.999831	0.112811	0.811097	-0.0776232	0.834334
Acat1	1	1	1	0.000113512	0.999831	-0.00723343	0.987474	-0.118192	0.556639
Acat2	1	1	1	0.395076	0.999831	0.611497	0.531132	0.774486	0.21838
Acat3	1	1	1	0.0563015	0.999831	0.101009		0.349111	0.70499
Acbd3	1	1	1	0.0382813	0.999831	0.164339	0.531502	0.239194	0.143844
Acbd4	1	1	1	-0.0634766	0.999831	-0.172065	0.41715	-0.149498	0.345634
Acbd5	1	1	1	0.000581578	0.999831	-0.0927006	0.773029	0.149632	0.43977
Acbd6	1	1	1	-0.134775	0.999831	0.0169121	0.980129	-0.197826	0.510336
Acbd7	1	1	1	0.560634	0.999831	-0.467608		0.260247
Accs	1	1	1	0.0706706	0.999831	-0.11018	0.862077	-0.272481	0.433139
Accsl	1	1	1	0.201654	0.999831	-0.121674		-0.369166
Acd	1	1	1	0.00469442	0.999831	0.0404016	0.927758	-0.139335	0.55961
Ace	1	1	1	-0.1291	0.999831	-0.124207	0.778504	-0.0979413	0.778302
Ace2	1	1	1	-0.291286	0.999831	-0.548452	0.167723	-0.715139	0.0124856
Ace3	1	1	1	0.0493082	0.999831	-0.52718		0.0226342
Acer1	1	1	1	-0.106584	0.999831	-0.064913	0.931562	-0.35838	0.310458
Acer2	1	1	1	0.0818375	0.999831	0.113187	0.784444	0.229498	0.336327
Acer3	1	1	1	0.0241828	0.999831	0.00906309	0.982089	0.0645698	0.780625
Ache	1	1	1	0.0582982	0.999831	0.18032	0.606165	0.101104	0.738216
Acin1	1	1	1	-0.0677082	0.999831	-0.0753902	0.602498	-0.0844535	0.38432
Ackr1	1	1	1	0.0352803	0.999831	-0.0348522	0.958989	0.0763642	0.863511
Ackr2	1	1	1	-0.2726	0.999831	-0.509444	0.401056	-0.256335	0.636252
Ackr3	1	1	1	-0.143772	0.999831	-0.451382	0.137905	-0.382315	0.12893
Ackr4	1	1	1	-0.0592078	0.999831	-0.382205	0.281124	0.0883782	0.827264
Acly	1	1	1	0.123978	0.999831	0.0953926	0.849879	0.229102	0.404092
Acmsd	1	1	1	-1.44708	0.999831	-1.01589		-2.82124
Acnat1	1	1	1	0.0950446	0.999831	0.229229	0.705571	0.628024	0.0389401
Acnat2	1	1	1	0.576956	0.999831	1.20452		0.125259
Aco1	1	1	1	0.0598456	0.999831	0.0783875	0.742801	0.074688	0.667059
Aco2	1	1	1	-0.0605479	0.999831	0.0322559	0.924486	0.000586616	0.998103
Acod1	1	1	1	-1.13575	0.999831	-0.0873077		0.0605951
Acot1	1	1	1	0.0273264	0.999831	-0.098144	0.870548	-0.0989695	0.824889
Acot10	1	1	1	0.813637	0.999831	0.828784		1.07302
Acot11	1	1	1	0.042286	0.999831	0.426111	0.108897	0.14459	0.62258
Acot12	1	1	1	-0.132485	0.999831	0.0635494		-0.364702
Acot13	1	1	1	-0.0249357	0.999831	-0.104514	0.711555	-0.155001	0.370058
Acot2	1	1	1	-0.0473625	0.999831	-0.141367	0.851804	-0.455107	0.253205
Acot4	1	1	1	-0.0348111	0.999831	0.195269	0.728147	0.277716	0.425525
Acot5	1	1	1	1.30932	0.999831	2.66272		-0.0810965
Acot6	1	1	1	-0.0633539	0.999831	-0.122375	0.796674	0.0498619	0.906863
Acot7	1	1	1	0.0558104	0.999831	0.114882	0.732958	0.292943	0.0992252
Acot8	1	1	1	-0.042347	0.999831	-0.00937542	0.978031	0.0277568	0.901188
Acot9	1	1	1	0.0367359	0.999831	0.0229789	0.964143	-0.114237	0.670974
Acox1	1	1	1	-0.145756	0.999831	-0.0262641	0.945038	0.130893	0.46598
Acox2	1	1	1	0.826799	0.999831	0.419123		0.517466
Acox3	1	1	1	-0.00207004	0.999831	0.0857644	0.771656	0.00211575	0.994355
Acoxl	1	1	1	0.267308	0.999831	-0.215919		-0.164448
Acp1	1	1	1	-0.0142302	0.999831	-0.0274307	0.934095	0.0167441	0.950623
Acp2	1	1	1	-0.0643036	0.999831	-0.0854702	0.654416	-0.0543707	0.735096
Acp5	1	1	1	-0.0502915	0.999831	-0.056618	0.756556	-0.156953	0.0965454
Acp6	1	1	1	-0.112754	0.999831	-0.137143	0.413985	-0.16001	0.167201
Acpp	1	1	1	0.0556493	0.999831	-0.0164502	0.988225	-0.0539864	0.940449
Acr	1	1	1	0.280919	0.999831	0.232115		-0.178238
Acrbp	1	1	1	-0.205549	0.999831	-0.34403	0.208835	-0.117816	0.696524
Acsbg1	1	1	1	0.316195	0.999831	-0.132632	0.890121	-0.165404	0.80874
Acsbg3	1	1	1	-0.00123741	0.999831	-0.185968	0.742441	-0.040296	0.942867
Acsf2	1	1	1	0.0397397	0.999831	0.130404	0.773029	0.273696	0.277664
Acsf3	1	1	1	-0.0108213	0.999831	-0.0059282	0.989639	-0.216309	0.206281
Acsl1	1	1	1	0.0567279	0.999831	0.0866836	0.740296	-0.0205035	0.93704
Acsl3	1	1	1	-0.0115504	0.999831	-0.264841	0.593998	-0.138519	0.752281
Acsl4	1	1	1	0.216784	0.999831	0.219192	0.629504	0.425605	0.104636
Acsl5	1	1	1	0.0694168	0.999831	0.163864	0.556286	0.0905303	0.705435
Acsl6	1	1	1	0.170452	0.999831	0.123926	0.818461	0.0822479	0.853229
Acsm1	1	1	1	-3.11958	0.999831	-3.10443		-1.70605
Acsm3	1	1	1	0.0896612	0.999831	0.0194545	0.978589	0.0617327	0.894518
Acsm5	1	1	1	-0.304404	0.999831	0.209105		-0.235895
Acss1	1	1	1	-0.020454	0.999831	-0.117593	0.523151	-0.108878	0.402512
Acss2	1	1	1	-0.029831	0.999831	-0.0986696	0.678053	-0.108316	0.508158
Acss2os	1	1	1	0.79952	0.999831	2.45008		-0.658167
Acss3	1	1	1	0.105001	0.999831	0.0988554		0.271936	0.735239
Acta1	1	1	1	-0.179472	0.999831	-0.349044	0.763463	-0.017754	0.989118
Acta2	1	1	1	0.110677	0.999831	-0.20411	0.642811	-0.125519	0.736434
Actb	1	1	1	0.0373786	0.999831	0.269959	0.419252	0.220466	0.380954
Actc1	1	1	1	0.568767	0.999831	-0.173509		0.442269	0.530743
Acte1	1	1	1	-0.399198	0.999831	-0.697433		-0.741297	0.406342
Actg1	1	1	1	0.0229415	0.999831	0.322834	0.553904	0.00771467	0.990891
Actg2	1	1	1	0.255723	0.999831	-0.065501	0.91389	0.224703	0.487425
Actl10	1	1	1	0.236558	0.999831	1.40585		1.07301
Actl6a	1	1	1	0.0505446	0.999831	0.151379	0.622108	0.257678	0.159195
Actl6b	1	1	1	0.00230094	0.999831	0.0168726		-0.108519	0.859187
Actl9	1	1	1	0.723873	0.999831	0.242888		-0.344514
Actn1	1	1	1	0.0612539	0.999831	0.0149245	0.968656	0.120677	0.511962
Actn2	1	1	1	0.172165	0.999831	0.453425	0.570735	0.246188	0.727654
Actn3	1	1	1	0.474069	0.999831	0.446353		-0.00777206	0.994361
Actn4	1	1	1	-0.032987	0.999831	0.289625	0.261577	0.372762	0.0372005
Actr10	1	1	1	0.0440576	0.999831	-0.00913479	0.980676	0.011102	0.966921
Actr1a	1	1	1	-0.0452893	0.999831	0.0655204	0.813447	0.0888467	0.626915
Actr1b	1	1	1	-0.0204893	0.999831	0.0284892	0.913318	0.0930372	0.510451
Actr2	1	1	1	0.0316772	0.999831	0.132915	0.586602	0.213759	0.145334
Actr3	1	1	1	0.0279103	0.999831	0.222493	0.167785	0.218829	0.0832596
Actr3b	1	1	1	0.0662	0.999831	-0.205777	0.784808	-0.436965	0.329314
Actr5	1	1	1	-0.0153039	0.999831	0.101677	0.778504	-0.0891154	0.750239
Actr6	1	1	1	0.164992	0.999831	0.00232613	0.996077	-0.0683633	0.835087
Actr8	1	1	1	-0.0609499	0.999831	-0.0754988	0.772235	-0.192289	0.167715
Actrt3	1	1	1	-0.874677	0.999831	-0.85953		-0.615292
Acvr1	1	1	1	-0.09486	0.999831	-0.0412869	0.895967	-0.0647624	0.763916
Acvr1b	1	1	1	-0.0614496	0.999831	-0.0914664	0.844937	-0.0907351	0.793464
Acvr1c	1	1	1	0.127072	0.999831	-0.261863	0.831959	0.218997	0.815542
Acvr2a	1	1	1	-0.0538141	0.999831	-0.0539952	0.893985	0.178882	0.391242
Acvr2b	1	1	1	-0.252705	0.999831	-0.191252	0.778837	-0.27085	0.548943
Acvrl1	1	1	1	-0.122264	0.999831	-0.286012	0.184232	-0.273519	0.111072
Acy1	1	1	1	0.102053	0.999831	0.101717	0.743977	0.163331	0.388164
Acy3	1	1	1	-0.0121492	0.999831	0.0312149	0.95619	-0.170359	0.54292
Acyp1	1	1	1	-0.00792459	0.999831	-0.0159299	0.977572	-0.0845696	0.797796
Acyp2	1	1	1	0.124068	0.999831	0.186869	0.563616	-0.0262481	0.943436
Ada	1	1	1	0.129343	0.999831	0.186149	0.744428	0.44211	0.152653
Adal	1	1	1	-0.0376761	0.999831	0.0891351	0.841691	0.00406666	0.992476
Adam10	1	1	1	0.0281793	0.999831	0.0440943	0.875491	0.209106	0.108164
Adam11	1	1	1	0.178757	0.999831	0.167898	0.774187	-0.143173	0.75055
Adam12	1	1	1	0.119044	0.999831	-0.030288	0.978031	0.256318	0.639852
Adam15	1	1	1	-0.0511972	0.999831	0.0310114	0.849879	0.233644	0.000259114
Adam17	1	1	1	-0.0364676	0.999831	-0.0112086	0.975491	0.10966	0.51754
Adam19	1	1	1	0.0727705	0.999831	0.0109447	0.982081	-0.0546208	0.850995
Adam1a	1	1	1	0.0738336	0.999831	0.0679924	0.94531	-0.330751	0.508724
Adam1b	1	1	1	0.236602	0.999831	0.251749		-0.0810887
Adam2	1	1	1	-0.393435	0.999831	-0.151046		-0.138291
Adam21	1	1	1	-0.366239	0.999831	-0.349617		-0.166125
Adam22	1	1	1	0.0864833	0.999831	-0.0175815	0.975869	0.063964	0.860196
Adam23	1	1	1	0.224952	0.999831	0.199942	0.558379	0.0406489	0.912725
Adam32	1	1	1	-0.0331989	0.999831	-0.502639		-1.4161	0.131422
Adam33	1	1	1	0.111165	0.999831	-0.0376547	0.949209	-0.0530108	0.895596
Adam4	1	1	1	0.101688	0.999831	-0.243547	0.774187	0.512437	0.264595
Adam5	1	1	1	-0.547572	0.999831	-0.0610831		-1.68051
Adam6a	1	1	1	0.236569	0.999831	0.828789		0.495952
Adam6b	1	1	1	0.626101	0.999831	1.05167		1.52792
Adam7	1	1	1	-0.489716	0.999831	-0.192338		0.00403451
Adam8	1	1	1	0.0537018	0.999831	0.0105909	0.991471	0.259531	0.544754
Adam9	1	1	1	-0.0449456	0.999831	-0.0344477	0.863281	0.08137	0.461316
Adamdec1	1	1	1	0.0516137	0.999831	-0.233551	0.628254	-0.288693	0.357963
Adamts1	1	1	1	0.572168	0.999831	-0.0510496	0.96603	0.0771216	0.928175
Adamts10	1	1	1	-0.161792	0.999831	-0.236388	0.353552	-0.123894	0.590022
Adamts12	1	1	1	0.418798	0.999831	-0.0501274	0.947277	-0.0164948	0.979189
Adamts13	1	1	1	0.0016806	0.999831	-0.0471374		0.140707	0.824914
Adamts14	1	1	1	0.194932	0.999831	-0.246166	0.729478	-0.264978	0.596278
Adamts15	1	1	1	0.168808	0.999831	0.093929	0.921189	-0.0510962	0.946934
Adamts16	1	1	1	-0.12961	0.999831	-0.752523		-0.354227	0.674224
Adamts17	1	1	1	-0.133129	0.999831	-0.0243617	0.976924	-0.167347	0.722174
Adamts18	1	1	1	-0.0762721	0.999831	0.262821		-0.426507
Adamts19	1	1	1	0.228012	0.999831	-0.0703674	0.942551	0.0285437	0.9707
Adamts2	1	1	1	-0.0479197	0.999831	-0.238583	0.276784	0.0546654	0.829646
Adamts20	1	1	1	0.511067	0.999831	0.268731		0.201593	0.783508
Adamts3	1	1	1	-0.00328724	0.999831	-0.261181		0.401422	0.525956
Adamts4	1	1	1	0.987135	0.999831	0.196308	0.955365	0.628125	0.757773
Adamts5	1	1	1	0.0249089	0.999831	-0.275021	0.604237	-0.0831571	0.874314
Adamts6	1	1	1	0.227055	0.999831	-0.126533	0.875892	0.0553535	0.936986
Adamts7	1	1	1	-0.000543694	0.999831	-0.0998978	0.868067	-0.17013	0.660199
Adamts8	1	1	1	0.209867	0.999831	0.0904919	0.885796	0.0635161	0.897951
Adamts9	1	1	1	0.502418	0.999831	0.290303	0.556938	0.4219	0.170711
Adamtsl1	1	1	1	0.107087	0.999831	-0.106085	0.867728	-0.101241	0.827224
Adamtsl2	1	1	1	0.544368	0.999831	0.581583	0.547363	0.480851	0.507814
Adamtsl3	1	1	1	-0.161261	0.999831	-0.149821	0.794173	0.00410056	0.994353
Adamtsl4	1	1	1	-0.0145161	0.999831	-0.272518	0.242512	-0.0979196	0.695436
Adamtsl5	1	1	1	-0.333196	0.999831	-0.518764	0.203346	-0.327849	0.365809
Adap1	1	1	1	-0.0826547	0.999831	0.181562	0.647772	-0.0366703	0.93155
Adap2	1	1	1	-0.155661	0.999831	-0.224327	0.758231	-0.377251	0.390752
Adap2os	1	1	1	-0.408225	0.999831	-0.40184		-0.0842932
Adar	1	1	1	-0.0158888	0.999831	0.142019	0.605403	0.120456	0.552943
Adarb1	1	1	1	0.227249	0.999831	0.0592904	0.932626	-0.108487	0.815853
Adat1	1	1	1	-0.0989369	0.999831	-0.042368	0.92693	-0.0462262	0.891133
Adat2	1	1	1	0.0682152	0.999831	-0.0346324	0.955424	-0.223076	0.443868
Adat3	1	1	1
Adck1	1	1	1	-0.00880557	0.999831	-0.0706659	0.851804	-0.104553	0.678627
Adck2	1	1	1	-0.00193906	0.999831	-0.00998758	0.980334	-0.0384741	0.877941
Adck5	1	1	1	-0.104074	0.999831	-0.307864	0.0182903	-0.221714	0.063849
Adcy1	1	1	1	0.262875	0.999831	0.116533	0.85136	0.19031	0.63141
Adcy2	1	1	1	0.00314366	0.999831	0.185112	0.732415	0.106873	0.817957
Adcy3	1	1	1	0.0132295	0.999831	-0.00110002	0.998875	-0.0894682	0.800465
Adcy4	1	1	1	-0.0380867	0.999831	-0.0679379	0.891178	-0.257384	0.308634
Adcy5	1	1	1	0.0435072	0.999831	-0.0897744	0.865645	-0.0907108	0.813987
Adcy6	1	1	1	0.00126714	0.999831	-0.189885	0.654416	-0.250518	0.356303
Adcy7	1	1	1	0.0547355	0.999831	0.0049263	0.993159	0.151878	0.596278
Adcy8	1	1	1	0.43378	0.999831	0.515767	0.801387	0.421376	0.792482
Adcy9	1	1	1	-0.0547316	0.999831	-0.129753	0.869779	0.157456	0.781086
Adcyap1	1	1	1	0.0519342	0.999831	-0.186509		0.470781	0.521075
Adcyap1r1	1	1	1	0.0103736	0.999831	-0.00209563	0.996801	-0.0571785	0.895248
Add1	1	1	1	-0.0386882	0.999831	-0.0360686	0.896429	-0.0428924	0.827044
Add2	1	1	1	0.0888742	0.999831	-0.346028	0.476816	-0.128753	0.788005
Add3	1	1	1	-0.0199564	0.999831	-0.348614	0.261633	-0.143399	0.645617
Adgb	1	1	1	0.239325	0.999831	-0.0731123	0.905238	0.189836	0.593142
Adgra1	1	1	1	-0.189722	0.999831	0.231847		0.385884
Adgra2	1	1	1	-0.0619713	0.999831	-0.137606	0.592398	-0.0758762	0.734788
Adgra3	1	1	1	0.0422414	0.999831	0.0911173	0.63993	0.146426	0.219343
Adgrb1	1	1	1	-0.0565	0.999831	0.231477	0.664643	0.0188911	0.974983
Adgrb2	1	1	1	0.0219988	0.999831	0.191824	0.731229	0.0414783	0.942176
Adgrb3	1	1	1	0.194336	0.999831	0.0956556	0.900007	-0.118212	0.831289
Adgrd1	1	1	1	-0.122993	0.999831	-0.210608	0.55158	-0.140072	0.62054
Adgre1	1	1	1	-0.251272	0.999831	-0.581117	0.185926	-0.393589	0.311709
Adgre4	1	1	1	-0.00904	0.999831	-0.158262		-0.28016
Adgre5	1	1	1	-0.0297966	0.999831	-0.231459	0.586983	0.0911899	0.816969
Adgrf1	1	1	1	0.491339	0.999831	0.319602	0.739163	0.411359	0.510336
Adgrf2	1	1	1	2.2902	0.999831	1.457		1.81619
Adgrf3	1	1	1	-0.746865	0.999831	0.327649		0.486993
Adgrf4	1	1	1	0.871566	0.999831	1.00149		0.745482
Adgrf5	1	1	1	-0.00332353	0.999831	-0.0240593	0.954163	-0.0368317	0.8952
Adgrg1	1	1	1	-0.113193	0.999831	-0.182717	0.390648	-0.337262	0.00838988
Adgrg2	1	1	1	0.349003	0.999831	0.276099	0.804421	0.489551	0.461163
Adgrg3	1	1	1	-0.142338	0.999831	-0.357476	0.622108	-0.315902	0.552943
Adgrg5	1	1	1	-0.0768004	0.999831	-0.00905729	0.993631	0.24651	0.697827
Adgrg6	1	1	1	-0.0124069	0.999831	-0.193225	0.66186	-0.359299	0.172244
Adgrg7	1	1	1	0.0184539	0.999831	0.12116	0.687782	0.208473	0.243
Adgrl1	1	1	1	0.0376778	0.999831	-0.0462515	0.934546	-0.0111261	0.982542
Adgrl2	1	1	1	-0.133107	0.999831	-0.232637	0.182624	-0.0793694	0.679963
Adgrl3	1	1	1	0.10208	0.999831	-0.132173	0.838748	-0.040556	0.945821
Adgrl4	1	1	1	0.0511758	0.999831	-0.019673	0.968656	0.031022	0.933147
Adgrv1	1	1	1	-0.237729	0.999831	-0.207547	0.747695	-0.25045	0.577773
Adh1	1	1	1	-0.0758936	0.999831	-0.313192	0.554131	-0.318113	0.379792
Adh4	1	1	1	1.25996	0.999831	-0.325329		1.96407
Adh5	1	1	1	0.0332197	0.999831	-0.0539688	0.813447	-0.0577266	0.728942
Adh6a	1	1	1	-0.621546	0.999831	-1.17465		-0.786577	0.548912
Adh7	1	1	1	0.0433762	0.999831	-0.588486	0.50686	-0.168401	0.850279
Adhfe1	1	1	1	-0.190835	0.999831	-0.136304	0.877157	-0.518358	0.2488
Adi1	1	1	1	0.0130189	0.999831	0.0372386	0.924544	-0.0850721	0.72732
Adig	1	1	1	-0.0509434	0.999831	0.13391		-0.138964	0.937458
Adipoq	1	1	1	0.367511	0.999831	1.03614	0.658768	0.602698	0.765365
Adipor1	1	1	1	-0.0280829	0.999831	-0.0482786	0.784715	0.0231888	0.880023
Adipor2	1	1	1	0.0285712	0.999831	0.0258782	0.959661	0.228	0.308462
Adk	1	1	1	-0.00856784	0.999831	0.0248431	0.948958	-0.00728775	0.981294
Adm	1	1	1	-0.147193	0.999831	-0.446961	0.253824	-0.371778	0.241392
Adm2	1	1	1	-1.62071	0.999831	-0.371543		-0.680224
Adnp	1	1	1	-0.34622	0.999831	1.44464		1.44836
Adnp2	1	1	1	-0.0845296	0.999831	-0.0613505	0.868067	0.0089277	0.980377
Ado	1	1	1	0.0761426	0.999831	0.116199	0.694357	0.0564228	0.824895
Adora1	1	1	1	-0.0530865	0.999831	0.201919	0.720125	-0.0439076	0.939436
Adora2a	1	1	1	-0.320998	0.999831	-0.0404393	0.973389	0.112565	0.888331
Adora2b	1	1	1	-0.177202	0.999831	-0.156978		0.244813
Adora3	1	1	1	-0.149554	0.999831	0.352883		0.25848	0.774311
Adpgk	1	1	1	0.114457	0.999831	0.187797	0.582169	0.0955755	0.752219
Adprh	1	1	1	-0.130578	0.999831	-0.0959747	0.729478	-0.194926	0.216812
Adprm	1	1	1	0.00688279	0.999831	-0.0257178	0.961749	-0.0806747	0.806402
Adprs	1	1	1	-0.125948	0.999831	0.0141988	0.978031	-0.141004	0.559325
Adra1a	1	1	1	0.261464	0.999831	0.0215526	0.986901	-0.0583318	0.946953
Adra1b	1	1	1	0.345844	0.999831	-0.277345		0.414118	0.584943
Adra1d	1	1	1	0.80466	0.999831	0.767981		0.168862
Adra2a	1	1	1	-0.103905	0.999831	0.0777164	0.917406	-0.146904	0.769269
Adra2b	1	1	1	-0.561784	0.999831	-0.200301		-0.509538	0.413122
Adra2c	1	1	1	-0.113258	0.999831	0.000431058		-0.846093
Adrb1	1	1	1	0.0517946	0.999831	0.223533	0.78068	-0.191401	0.768675
Adrb2	1	1	1	-0.24232	0.999831	-0.395212	0.185111	-0.365681	0.13281
Adrb3	1	1	1	0.122874	0.999831	0.354841	0.601742	-0.0563779	0.94059
Adrm1	1	1	1	-0.0130496	0.999831	0.14205	0.712024	0.108615	0.718056
Adsl	1	1	1	0.00797376	0.999831	0.030859	0.941622	0.0375366	0.898996
Adss	1	1	1	0.0205689	0.999831	0.250602	0.218805	0.119434	0.550439
Adssl1	1	1	1	0.0503147	0.999831	-0.0362789		0.0862772	0.901052
Adtrp	1	1	1	0.0051694	0.999831	0.143812	0.796674	0.0428353	0.934625
Aebp1	1	1	1	-0.183103	0.999831	-0.315562	0.575515	-0.0312564	0.962067
Aebp2	1	1	1	0.0681264	0.999831	0.0410706	0.903242	0.141635	0.424992
Aen	1	1	1	0.105526	0.999831	0.534973	0.181198	0.354066	0.317566
AF357399	1	1	1	-0.283516	0.999831	0.349583		-0.201788
AF366264	1	1	1	-1.18056	0.999831	-0.659555		-1.41579
[truncated: 24,620 more rows]
