# Supplementary material for: Resistant Potato Starch Alters the Cecal Microbiome and Gene Expression in Mice Fed a Western Diet Based on NHANES Data
Source: Front Nutr. 2022 Mar 22;9:782667. doi: 10.3389/fnut.2022.782667 (PMC8983116; doi:10.3389/fnut.2022.782667)
Supplement: Supplementary file 5 [file Table_5.xlsx]

## Sheet: Physiology Genes Up
Table 5S	Cecum	2% vs 0%			5% vs 0%			10% vs 0%
Gene	Functional Categorization (PubMed IDs are indicated in parenthesis)	FC	p (adj)		FC	p (adj)		FC	p (adj)
	Antibacterial Response
Defb37	Antibacterial Response; Antimicrobial Peptide				-2.34637	0.0872981		-2.43262	0.0294135
Nos3	Nitric Oxide Biosynthesis							-1.58966	0.0272062
Bdkrb2	Antibacterial Response (18810490)							-1.47046	0.0114939
Irgm2	Antibacterial Response (17641048)							1.45973	0.0075927
Noxa1	Superoxide Generation (20110267)				1.38751	0.00015768		1.60935	7.87e-11
Tlr2	Toll-like Receptor; Pattern Recognition Receptor (22566960)							1.62633	0.00417632
Atp7a	Antibacterial Response (19808669); Copper Transporter							1.64307	0.0290654
Casp4	Pattern Recognition Receptor (25964352); Intracelular LPS Receptor (25119034)				1.67755	0.00130458		2.07077	6.33e-08
Duoxa1	Oxygen-Dependent Intracellular Killing (23860501)							3.91676	0.0108527
Duox2	Superoxide Generation				2.65928	0.0595226		3.94495	0.000569222
Nos2	Nitric Oxide Biosynthesis				2.86103	0.0367365		6.47749	4.23e-07
Duoxa2	Oxygen-Dependent Intracellular Killing; DUOX Activator; Peroxide Generation (19074510)				4.39014	0.0113994		6.67552	8.27e-05
	Antigen Processing and Presentation
Psmb9	Antigen Processing and Presentation							1.51475	0.0156172
B2m	Antigen Processing and Presentation (16181333)				1.58344	0.0843781		1.55225	0.0482979
Psmb8	Protease							1.84843	0.0284706
Akap5	Antigen Presentation (21221125)							2.31539	0.0258881
	Antiparasitic Response
Areg	Cytokine (17170297); Th2-Associated (17170297)							-2.51041	0.0116657
Il11	Cytokine (27312790); TH2-Associated (15699166)							-1.88193	0.0368237
Retnlb	Antiparasitic Responses (15340149); Chitinase and FIZZ Family (ChaFF); Th2-Associated (12574343)							-1.71752	0.0406776
Tff3	Antiparasitic Response; Th2 Associated (15004182);				-1.42757	0.0103698		-1.61872	2.38e-05
Retnla	Negative Regulator of Antiparasitic Response (19381262); Chitinase and FIZZ Family (ChaFF)				2.67238	2.2e-07		3.27096	6.55e-12
	Antiviral Response/IFN Induced
Ly6g6c	Type 1 IFN Induced (23951309); Receptor; LU Superfamily				-1.92526	0.00973498		-2.44387	1.78e-05
Adcy8	Antiviral Response (25368329); Type 1 IFN Induced							-1.74904	0.0368237
Plscr1	Antiviral Response (22342889); Type 1 IFN Induced (22342889)				-1.41031	0.0556235		-1.70914	6.93e-05
Hif1a	Type 1 IFN Induced (18606657); Hypoxia; Transcription Factor				-1.50371	0.0258356		-1.51815	0.0075927
Fkbp5	Antiviral Response (32580383)							-1.45519	0.0321328
Wfdc1	Antiviral Response (22960155)							1.48767	0.0219401
Psmb9	Type I IFN Induced (30833792); Type 2 IFN Induced (8666937)							1.51475	0.0156172
Ifit2	Type 1 IFN Induced (16973618)							1.52201	0.0450071
Parp9	Type 2 IFN Induced (16809771); Antiviral Response (26479788); Dtx3l Interactor							1.52576	0.000496507
Trim34a	Type 1 IFN-induced (11013086)							1.5607	0.0378981
Uba7	Antiviral Response (19073728); Type 1 IFN Induced (11157743, 15385418)							1.59194	0.00261657
Irf8	Antiviral Response; Type 1 IFN Induced							1.59475	0.0184254
Clec2h	Type 1 IFN Induced (24985083); Nkrp1g Receptor; (24985083)				1.38216	0.0515052		1.64621	6.78e-05
Oas1h	Antiviral Response (27663720); Type 1 IFN Induced				1.72857	0.017087		1.73901	0.00551766
Samd4	Type I IFN Induced (30833792)							1.78453	0.00595523
Ifit3b	Type 1 IFN Induced							1.78876	0.0450915
Siglec1	Type 2 IFN Induced; Pattern Recognition Receptor (22450957)							1.79603	0.00534474
Mx1	Antiviral Response (25572883); Type 1 IFN Induced (25572883)							1.8245	2.89e-05
Psmb8	Type 2 IFN Induced							1.84843	0.0284706
Dtx3l	Antiviral Response (26479788); PARP9 Interactor; Type 2 IFN Induced (16809771)							1.8752	0.000127931
Ifit1bl2	Type 1 IFN Induced							1.92744	0.00125079
Oas3	Type 1 IFN Induced (9790745)							1.97648	0.00479519
Mal	Type 1 IFN Induced (23951309); T Cell Differentiation Marker (26109641)				1.61832	0.0092904		2.02929	1.97e-06
Zbp1	Antiviral Immune Response (22344284); Positive Regulator of Type 1 IFN Synthesis (17618271)							2.11842	0.0161972
Gvin1	Type 2 IFN Induced (12874213)							2.26576	0.0290735
Irf7	Antiviral Response (15664995, 30833792); Type 1 IFN Induced (30833792)				1.62547	0.0275185		2.31106	5.27e-07
Mov10	Antiviral Response (26842467); Type 1 IFN Induced (21478870)				1.92915	0.00017205		2.77102	3.83e-12
Ifit1b	Type 1 IFN Induced							3.54465	0.0125468
	B Cell Associated
Ighv1-85	Immunoglobulin Heavy Variable Region				-17.8	0.0302		-8.9	0.0699
Id2	Immunoglobulin Class Switching (15184986); Regulator of ILC Development (m) (25902484, 27705792)				-1.3	0.0389		-1.5	4.29e-06
Pim1	Positive Regulator of B Cell Differentiation (8228813)				-1.49605	0.00281099		-1.47433	0.0013314
Tagln	Positive Regulator of B Cell Activation (28910360)							1.75992	0.000143113
Pik3ap1	Positive Regulator of B Cell Development (12833156)							2.91079	0.0476823
Ighv10-1	Immunoglobulin Heavy Variable Region							3.1	0.0227
Ighv1-82	Immunoglobulin Heavy Variable Region				3.9	0.0171		4.3	0.00302
Ighv1-39	Immunoglobulin Heavy Variable Region							4.4	0.0123
Ighv7-3	Immunoglobulin Heavy Variable Region							4.7	0.0284
Ighv1-34	Immunoglobulin Heavy Variable Region							4.9	0.0303
Igkv4-58	Immunoglobulin Kappa Variable Region							4.9	0.0168
Igkv13-84	Immunoglobulin Kappa Variable Region							5.4	0.0496
Ighv1-58	Immunoglobulin Heavy Variable Region				5.2	0.0356		5.6	0.00894
Igkv10-96	Immunoglobulin Heavy Variable Region							6	0.0291
Igkv6-13	Immunoglobulin Kappa Variable Region							6.1	0.0328
Igkv6-32	Immunoglobulin Kappa Variable Region							6.3	0.0347
Ighg1	Immunoglobulin				4.9	0.00998		7	0.000145
Ighv10-3	Immunoglobulin Heavy Variable Region							7.2	0.000337
Ighv2-2	Immunoglobulin Heavy Variable Region							9.8	0.0186
Ighv1-63	Immunoglobulin Heavy Variable Region							10	0.000141
Ighv9-2	Immunoglobulin Heavy Variable Region							16.5	0.00764
Ighv1-74	Immunoglobulin Heavy Variable Region				8.5	0.0663		19.7	0.000866
Ighv1-75	Immunoglobulin Heavy Variable Region				4.4	0.0257
	Cell Stress Response
Gsta1	Oxidative Stress Response; Enzyme; Glutathione S-transferase							-3.17769	0.00644345
Ndrg1	Positive Regulator of Apoptosis				-2.56052	1.33e-13		-3.02184	4.38e-20
Ddit4l	Oxidative Stress Response (12453409)							-2.35865	0.0268769
Tead4	Unfolded Protein Response (21701496); Transcription Factor				-1.85367	0.0524696		-1.92903	0.0120719
Btg2	DNA Damage Response				-1.58937	0.00397609		-1.84604	4.73e-06
Mgst2	Oxidative Stress Response; Enzyme; Glutathione S-transferase				-1.48258	0.00657393		-1.8378	1.54e-07
Sfn	DNA Damage Response (15467455); Cell Cycle				-1.71633	0.0334238		-1.81451	0.00468416
Gsta4	Oxidative Stress Response; Enzyme; Glutathione S-transferase							-1.80936	2.64e-09
Gadd45a	DNA Damage Response							-1.73354	0.00201535
Map3k6	Positive Regulator of Apoptosis (19214184)				-1.92016	0.0140459		-1.70045	0.0301918
Errfi1	Hypoxia (12387890)							-1.60294	0.0256483
Ppp1r15a	Unfolded Protein Response (11381086)				-1.47875	0.0259424		-1.58564	0.00146381
Coq10b	Oxidative Stress Response (31048406)							-1.55792	0.0122483
Hmox1	Hypoxia (12230874)				-1.65915	0.0375356		-1.5355	0.0461976
Hif1a	Hypoxia; Transcription Factor				-1.50371	0.0258356		-1.51815	0.0075927
Xiap	Negative Regulator of Apoptosis							-1.49244	0.00979812
Gstp3	Oxidative Stress Response; Enzyme; Glutathione S-transferase				-1.74722	0.0164363		-1.48012	0.0772479
Eef1e1	DNA Damage Response (30302025)							-1.46989	0.0281566
Coq7	Oxidative Stress Response (9452453)				-1.38137	0.0488786		-1.45468	0.00467254
Abl2	Oxidative Stress Response							-1.45028	0.0039076
Gadd45b	DNA Damage Response							1.48109	0.00815289
Fan1	DNA Damage Response (21115814)							1.48582	0.031886
Rnf144b	Negative Regulator of Apoptosis (20300062)							1.50035	0.00681542
Atm	DNA Damage Response							1.55351	0.0221938
Sh3bgr	Negative Regulator of Apoptosis (11404387)							1.55718	0.0172
Fnip2	Positive Regulator of Apoptosis (19137017)							1.6192	0.0186249
Dnaja4	Unfolded Protein Response; Heat Shock Protein							1.68174	0.0274421
Tnfsf10	Cytokine, Positive Regulator of Apoptosis							1.71716	0.0013388
Tnfrsf25	Positive Regulator of Apoptosis				1.59783	0.00336854		1.73067	5.45e-05
Bag2	Unfolded Protein Response (16169850); Negative Regulator of Apoptosis							1.82193	0.00399285
Hspb2	Unfolded Protein Response; Heat Shock Protein							1.83004	0.0364382
Hspb1	Unfolded Protein Response; Heat Shock Protein							1.84364	0.0185049
Parp14	DNA Damage Response				1.46353	0.0118663		1.95741	8.77e-09
Zfp385b	Positive Regulator of B Cell Apoptosis (22945289)				1.89936	0.00844655		1.96622	0.00129952
Dnajb5	Unfolded Protein Response; Heat Shock Protein							2.0103	0.000795078
Hspb7	Unfolded Protein Response; Heat Shock Protein							2.85571	0.000103591
	Cytokines, Chemokines, Growth Factors and Receptors
Il1rn	Cytokine; Negative Regulator of Inflammation; Negative Regulator of IL-1 Signaling				-4.2778	0.000554309		-5.68763	2.26e-06
Fgf7	Fibroblast growth factor; Positive Regulator of Enterocyte Differentiation (19326389)				-3.02621	0.0145563		-3.89248	0.000547003
Il1rl1	Cytokine Receptor; Negative Regulator of Toll-like Receptor Signaling (15928677)							-3.24938	0.00964894
Areg	Cytokine; Th2-Associated (17170297)							-2.51041	0.0116657
Bmp8b	Cytokine				-2.59631	0.000865954		-2.43269	0.000713718
Btc	Adipocytokine (16674947)				-1.70779	0.0632831		-2.19964	0.000344729
Nrg1	Growth Factor (12204892)							-2.15788	0.0032114
Angptl4	Adipocytokine							-1.97016	0.0151439
Il11	Cytokine (27312790); TH2-Associated (15699166)							-1.88193	0.0368237
Inhba	Cytokine							-1.81271	0.0330795
Hbegf	Adipocytokine (16674947)							-1.79148	0.00830686
Fgfr4	Fibroblast growth factor Receptor							-1.75278	0.00273109
Fgf12	Fibroblast growth factor							-1.70407	0.0362524
Metrnl	Adipocytokine (27748745)							-1.55976	0.00107834
Fgfr2	Fibroblast growth factor Receptor				1.22472	0.0654264		1.47343	8.25e-07
Ltbp3	Cytokine Receptor; TGFB Receptor							1.50017	0.0292759
Fgf11	Fibroblast growth factor							1.5328	0.0227078
Bmp2	Cytokine							1.54344	0.00157403
Ptn	Cytokine							1.58978	0.00408269
Tnfsf10	Cytokine							1.71716	0.0013388
Ccr2	Chemokine Receptor				1.94593	0.0157409		1.99818	0.00365766
Azgp1	Adipocytokine (18663996); Cytokine (18663996)				1.96232	0.00303455		2.03899	0.000344348
C1qtnf3	Adipocytokine (18421280); Negative Regulator of Inflammation (20739398)				2.09536	0.00275046		2.33027	6.69e-05
Itln1	Adipocytokine							3.09998	0.0261872
Ccl8	Chemokine				3.24434	0.000176764		4.33787	6.87e-08
	Cell Adhesion
Gm28710	Cadherin Superfamily; Rodent-specific gene				-1.94915	0.0294077		-3.15349	2.65e-06
Cldn4	Claudin; Terminal Mediator of Cytokine-induced Regulation of Intestinal Tight Junction Paracellular Permeability (18952050)				-1.93928	7.45e-05		-3.10972	5.34e-16
Itgb6	Integrin							-1.65492	2.21e-05
Pvr	Cell Adhesion; CD Marker; CD96 Ligand; CD226 Ligand				-1.4075	0.086069		-1.51232	0.00803416
Cd300lg	Cell Adhesion (16917498);							-1.48603	0.00392574
Evpl	Cell Adhesion; Epithelial Barrier Function (18166659)							1.47358	0.0284978
Itgb3	Integrin							1.49864	0.00578443
Ceacam2	Cell Adhesion; Rodent-specific gene							1.63127	9.33e-06
Flna	Cell Adhesion (33737122)				1.35404	0.0719048		1.63595	7.44e-05
Itga9	Integrin				1.29656	0.0312655		1.65643	9.54e-09
Spon2	Cell Adhesion (16917498)							1.65801	0.0480178
Sdc3	Cell Adhesion							1.75526	0.00126801
Ceacam18	Cell Adhesion				1.48899	0.0546464		1.75841	0.000344348
Sdk2	Cell Adhesion							1.76281	0.0183222
Enah	Cell Adhesion (22908313)				1.45072	0.0170251		1.77679	2.85e-06
Siglec1	Adhesion Molecule; Negative Regulator of T Cell Activation (16002716)							1.79603	0.00534474
Loxl2	Cell Adhesion				1.35059	0.0853663		1.85936	2.59e-07
Cdh20	Cell Adhesion (31998642); Cadherin							1.86202	0.021119
Camk2n1	Cell Adhesion (9813144)				1.55756	7.45e-05		2.00122	2.63e-13
Opcml	Cell Adhesion (32595215)				1.84141	0.00894301		2.21698	3.21e-05
Ceacam10	Cell Adhesion; Rodent-specific gene							2.62371	0.0350223
Itga5	Integrin							2.68435	9.9e-09
Cacng8	Claudin	12.0161	0.0843824		9.78098	0.0146195		9.87465	0.00498255
	Cell Cycle
Sfn	Cell Cycle				-1.71633	0.0334238		-1.81451	0.00468416
Plk3	Enzyme; Kinase							-1.65334	0.00566115
Plk2	Enzyme; Kinase							-1.64913	0.00554862
Cdkn1a	Cell Cycle				-1.359	0.0312655		-1.63655	6.26e-06
Tfcp2l1	Negative Regulator of Cell Cycle; Transcription Factor							-1.48797	9.83e-05
	Extracellular Matrix and Remodeling
B3gnt7	Extracellular Matrix Protein Biosynthesis (100739508)				-5.24404	4.86e-05		-3.86724	0.000386139
Adamts1	Extracellular Matrix Degradation (16641089)							-2.12916	0.00789852
Epn3	Extracellular Matrix; Wound Healing (11359770)				-1.90425	0.000165886		-2.02871	3.83e-06
Hyal1	Extracellular Matrix Degradation				-1.77097	0.02771		-1.55242	0.0629468
Fndc1	Extracellular Matrix (33532664)				1.37683	0.0836314		1.47328	0.0073222
Col16a1	Collagen, type XVI							1.47767	0.0377033
Col6a3	Collagen, type VI							1.48568	0.00180597
Col1a2	Collagen, type I				1.28275	0.0894626		1.52455	6.64e-05
Col4a2	Collagen, type IV							1.54307	0.00804445
Eln	Elastin							1.58829	0.017625
Tnc	Tissue Fibrosis (21818551)							1.63487	2.24e-05
Itih5	Extracellular Matrix Stabilization (25809190)				1.4197	7.45e-05		1.63639	8.05e-11
Hyal3	Extracellular Matrix Degradation							1.76784	0.0301835
Col6a5	Collagen, type VI							1.7773	0.0436765
Col5a2	Collagen type V				1.43266	0.000531625		1.81591	2.29e-12
Col5a1	Collagen type V							1.82358	0.000121249
Col14a1	Collagen, type XIV							1.85975	0.0212466
Col8a1	Collagen, type VIII				1.5911	0.098859		1.90603	0.00205123
Loxl1	Collagen Biosynthesis (32070696)							1.90656	0.00442174
Col3a1	Collagen, type III				1.41848	0.0724852		1.91251	3.51e-06
Loxl4	Collagen Biosynthesis				1.59191	0.0916669		1.93088	0.00119036
Serpinb8	Extracellular Matrix Degradation (8530382)							2.01694	0.000344887
Col12a1	Collagen, type XII				1.64507	2.56e-05		2.05139	1.6e-12
Col1a1	Collagen, type I				1.45171	0.098859		2.11273	1.71e-06
Cspg5	Proteoglycan (32653642)				1.68511	0.0953823		2.17891	0.000655384
Fn1	Fibronectin							2.23422	4.23e-06
Mfap4	Extracellular Matrix Protein							2.28087	0.000258791
Col8a2	Collagen, type VIII				1.62883	0.00757999		2.29626	4.51e-09
Mfap5	Extracellular Matrix Protein							2.56261	0.00422254
Fbn1	Fibrillin				1.92298	3.74e-08		2.66559	1.13e-20
	Inflammation/Inflammasome Associated
Il1rn	Negative Regulator of Inflammation; Negative Regulator of IL-1 Signaling				-4.2778	0.000554309		-5.68763	2.26e-06
Dusp5	Negative Regulator of Inflammation (29229953)				-2.01388	0.000865954		-3.01556	2.3e-10
Epha2	Negative Regulator of Inflammasome Activation (32352641)							-2.42519	7.44e-05
Rnf183	Positive Regulator of Inflammation (26818663); Inflammatory Bowel Disease (26818663);				-2.3093	0.0614349		-2.23557	0.0325473
Gprc5a	Negative Regulator of Inflammation (20354164)				-1.63785	0.00400024		-2.14503	3.45e-08
Map3k8	Positive Regulator of TLR Signaling (15699325)				-1.74654	0.0245434		-2.13793	0.00013813
Ambp	Negative Regulator of Inflammation (15717269); Positive Acute Phase Reactant (10620006)							-2.07182	0.00330023
Trpa1	Positive Regulator of Inflammation (32627113); Calcium Channel;							-1.89286	0.0337031
Dusp1	Negative Regulator of Inflammation (16380512, 30347224)							-1.81101	0.0342786
Zfp36	Negative Regulator of Inflammation (14769925)							-1.74865	0.00945473
Dok1	Negative Regulator of TLR Signaling (15699069)				-1.42397	0.00432001		-1.65363	7.94e-07
Dusp10	Negative Regulator of Inflammation (15306813)							-1.60318	0.00754657
Eif4ebp1	Negative Regulator of Type I IFN Receptor Signaling (12759354)				-1.76468	0.0119485		-1.58968	0.0264586
Alpi	Negative Regulator of Inflammation (20536777)				-1.58917	0.00908915		-1.52841	0.0075927
Hif1a	Positive Regulator of Inflammation (12628185, 21685248)				-1.50371	0.0258356		-1.51815	0.0075927
Odc1	Negative Regulator of Inflammation (m) (30217446)							-1.48524	0.0151104
Zc3h12a	Negative Regulator of Inflammation (19322177); Transcriptional Activator							1.45516	0.0191081
Lgals9	Negative Regulator of Inflammation (m) (21562126)							1.45686	0.0084696
Usp35	Negative Regulator of NF-KB Signaling (26348204)							1.55063	0.00182065
Sh3bgr	Negative Regulator of Inflammation (10554026)							1.55718	0.0172214
Trim46	Positive Regulation of Inflammation (31918570); E3-ubiquitin Ligase;							1.57811	0.0350816
Tnfrsf19	Positive Regulator of NF-KB Signaling (18202551)				1.63928	0.0570752		1.57918	0.0392973
Cryab	Negative Regulator of Inflammation (23334247)							1.58336	0.028455
Adgre5	Positive Regulator of Inflammation (8955192)							1.6	0.00886
Ptprz1	Cell Signaling; Positive Regulator of IL34 Signaling (27898738)							1.68684	0.0377688
Prxl2a	Negative Regulator of NF-kB Signaling (27941911)				1.38018	0.0614774		1.74676	9.69e-06
Ptprt	Negative Regulator of STAT3 Signaling (17360477)							1.84474	0.0044848
Smpdl3b	Negative Regulator of TLR Signaling (26095358)							2.34727	0.000301181
P2rx5	Positive Regulation of Inflammasome Activation (28298636); Purinergic Receptor							3.5415	0.000156899
Saa1	Positive Acute Phase Reactant				2.6	2.28e-06		3.8	2.96e-14
Casp12	Negative Regulator of TLR Signaling (15129283)				1.61305	0.0152732
C1qtnf3	Negative Regulator of Inflammation (20739398)				2.09536	0.00275046
	Mucus and Fluid Production
St3gal4	Mucin Generation and Secretion				-1.82011	0.00400024		-2.26055	2.3e-06
Aqp8	Water Transporter (22192778)				-1.46982	0.0809906		-1.60252	0.00644001
Galnt3	Formation of Mucin-type O-linked Glycans (22785053)				-1.37279	0.0146195		-1.57708	1.41e-05
Agr2	Positive Regulator of Mucin Biosynthesis (24942678)							-1.47539	0.00682
Muc13	Membrane Mucin							1.52706	6.83e-05
Muc3a	Mucin; Membrane Mucin; Intestinal Mucin (24942678); TH2-Associated (12818427)				1.43018	0.0451186		1.8315	5.15e-06
Muc4	Membrane Mucin; IL-9 Induced (16779668)				1.75208	0.00207252		2.51437	3.58e-10
Muc20	Membrane Mucin (14565953)				2.07401	0.0412015
Aqp3	Water Transporter (16079275)				-3.99285	0.00401433
	Miscellaneous
Gjb4	Gap junction protein				-2.69594	0.0532237		-5.7394	3.48e-05
1700057G04Rik	Scramblase; Mouse-specific gene				-2.38349	0.0094726		-5.15522	3.58e-10
Gm5155	Mouse-specific gene							-4.97247	0.049595
Krt14	Type II Keratin Family				-5.31483	0.00340197		-3.14276	0.0219401
Anxa8	Annexin				-2.97309	0.00833771		-2.05874	0.060923
5430430B14Rik	Mouse-specific gene.				-2.5596	0.0178891		-2.02027	0.0528822
F3	Coagulation				-1.89837	0.00152436		-1.95404	0.000201216
Apold1	Cell Signaling; ApoL Superfamily				-1.61784	0.0920422		-1.91584	0.00302208
Phlda2	Cell Signaling; Negative Regulator of Akt Signaling (28032865)							-1.8963	0.027365
Rgs17	Negative Regulator of G Protein Coupled Receptor Signaling							-1.73851	0.00820356
Krt7	Type II Keratin Family				-1.73065	0.000300796		-1.73558	6.63e-05
Rgs16	Negative Regulator of CXCR4 Signaling (15998835)							-1.6599	0.0326891
Actg1	Actin							-1.63802	1.55e-06
Arhgap27	Clathrin-mediated Endocytosis				-1.35038	0.0437176		-1.51374	0.000342423
Actb	Actin							-1.47899	0.0377033
Anxa3	Annexin				-1.65549	6.05e-05		-1.46961	0.00157986
Gjb3	Gap junction protein				-1.3401	0.0564884		-1.46638	0.00138
Asb2	Myeloid Differentiation (11682484)							1.49711	0.0457896
Kremen2	Cell Signaling; Negative Regulator of WNT Signaling (20436912)							1.51384	0.0248849
Gm12216	Mouse-specific gene							1.53314	0.00467254
Chrdl1	Cell Signaling; BMP4 Antagonist (11441185)				1.4648	0.0959601		1.53359	0.0191081
Acta2	Actin							1.55589	0.0124628
E230025N22Rik	Mouse-specific gene				1.3857	0.0849896		1.59312	0.000978839
Tns1	Positive Regulator of Cell Migration (11792844)							1.61758	0.000290637
Gm37795	Long non-coding RNA (LncRNA); Mouse-specific gene				1.69173	0.0683575		1.62504	0.048644
Rgs5	Negative Regulator of G Protein Coupled Receptor Signaling (9747037)				1.51064	0.0516664		1.62672	0.0041766
Gm5141	Mouse-specific gene				1.66455	0.0550907		1.63487	0.028861
Gm11627	Long non-coding RNA (LncRNA); Mouse-specific gene							1.66559	0.0328287
Exph5	Negative Regulator of Exosome Secretion (19966785)							1.66691	0.000123156
Gm38392	Mouse-specific gene							1.72172	0.0344928
Gm7030	Mouse-specific gene				1.66198	0.00536848		1.75886	0.000298797
Fstl1	Cell Signaling; Endogenous TLR4 Ligand (22265692)				1.50085	0.00583206		1.766	2.26e-06
H1f2	Histone				1.45752	0.0122849		1.77947	1.51e-06
4931428L18Rik	Non-coding RNA (ncRNA); Mouse-specific gene							1.82509	0.00463896
Gm47640	Mouse-specific gene							1.85792	0.0129019
Trim30d	Mouse-specific gene				1.76293	0.0123762		1.86018	0.00137059
Kif27	Cell Signaling; Hedgehog Signaling.(19592253)							1.9129	0.00658578
Cytip	Negative Regulator of Dendritic Cell Function (22488362)				1.66358	0.000900895		1.98482	1.29e-07
Gm45512	Mouse-specific gene							1.98739	0.0103491
Gm38244	Long non-coding RNA (LncRNA); Mouse-specific gene							1.99354	0.0238554
H1f3	Histone							1.99539	0.0126498
H2bc6	Histone				1.62099	0.00842995		2.01222	1.71e-06
A630023A22Rik	Mouse-specific gene.							2.09232	0.00409076
H3c4	Histone							2.10139	0.023798
Krt80	Intermediate Filament Protein							2.29205	0.0219401
Gm44502	Mouse-specific gene							2.3283	0.00659184
Gm21188	Mouse-specific gene.							2.40758	0.0158659
Gm36986	Long non-coding RNA (LncRNA); Mouse-specific gene				3.21003	0.00111611		2.68834	0.0036348
Des	Intermediate Filament Protein							2.93036	6.83e-05
A930003A15Rik	Long non-coding RNA (LncRNA); Mouse-specific gene							2.95775	0.0075927
Actg2	Actin				2.09615	1.82e-05		3.37679	1.18e-16
Synm	Intermediate Filament Protein				2.51647	0.00336854		3.68904	3.18e-07
Gm43197	Mouse-specific gene							3.76717	0.0393529
H1f4	Histone				2.33019	0.0301034		4.38376	2.39e-07
Actn2	Actin							4.66265	1.87e-06
Gja5	Gap junction protein				2.44846	0.00710433		4.70001	2.19e-09
Krt17	Type I Keratin Family				2.33679	0.025518		6.29564	1.58e-11
Igfbp5	IGF Binding Protein				-1.59357	0.0726698
Igfbp2	IGF Binding Protein				2.60308	0.0141236
	Neurotransmitters and Receptors
Scnn1g	Salt Taste Receptor							-5.29488	3.98e-05
Scnn1b	Salt Taste Receptor (23886383)							-3.31011	0.00462268
Tacr1	Substance P Receptor							-1.76022	0.012046
Grin1	Receptor; Glutamate Receptor				-1.4657	0.0299629		-1.53751	0.00326234
Npr1	Receptor; Natriuretic Peptide Receptor							-1.48108	0.0370441
Chrm2	Neurotransmitter Receptor; Cholinergic Receptor				1.45772	0.0849896		1.645	0.00299863
Mcoln3	Salt Taste Receptor				1.92424	0.0296738		1.74055	0.0402837
Slc17a2	Neurotransmitter Receptor							1.84482	0.0106746
P2rx5	Purinergic Receptor; Positive Regulation of Inflammasome Activation (28298636)							3.5415	0.000156899
Hcrtr1	Neuropeptide Receptor; Orexin Receptor				2.94359	0.00272095		3.80513	1.15e-05
Drd4	Neurotransmitter Receptor; Dopamine Receptor;							3.8465	0.0318797
Slc22a4	Acetylcholine Transporter (22206629)				1.57519	0.0284683
	Pattern (PR) and Damage-associated Recognition (DR) Receptors
Olr1	Pattern Recognition Receptor (15894273)	-2.86408	0.00119139		-3.7995	1.07e-07		-5.85929	4.48e-14
Mrc1	Pattern Recognition Receptor							1.45659	0.00296333
Lgals9	Pattern Recognition Receptor (12684513)							1.45686	0.0084696
Colec10	Pattern Recognition Receptor (23814060); Scavenger Receptor							1.51344	0.0303153
Ssc5d	Pattern Recognition Receptor (21217009)							1.52998	0.0171929
Fcna	Pattern Recognition Receptor (21490156)							1.54686	0.0476758
Lgals1	Pattern Recognition Receptor (26589797)							1.60062	0.00470215
Tlr2	Pattern Recognition Receptor (22566960)							1.62633	0.00417632
Spon2	Pattern Recognition Receptor (14691481)							1.65801	0.0480178
Nod2	Pattern Recognition Receptor				1.45716	0.0683954		1.66023	0.00137331
Fcrls	Pattern Recognition Receptor; Receptor; Macrophage Scavenger Receptor							1.68676	0.0103795
Siglec1	Pattern Recognition Receptor (22450957)							1.79603	0.00534474
Ly75	Pattern Recognition Receptor (22988114)				1.57343	0.00019121		2.09362	2.97e-13
Zbp1	Pattern Recognition Receptor (17618271); Antiviral Immune Response (22344284)							2.11842	0.0161972
Cd209f	Pattern Recognition Receptor							2.28112	0.0457412
	S100 Superfamily
S100a14	Neutrophil Chemoattractant (8752830)				-1.72674	0.048697		-2.1545	0.000339603
S100a16	Positive Regulator of Adipocyte Differentiation (21266506)				-1.68424	0.0178862		-1.81702	0.0012856
S100a1	RAGE Ligand (18039581)				-1.68791	0.00261224		-1.54993	0.00680635
S100a11	Alarmin (30455460); RAGE Ligand (18331229)				-1.7847	0.0174097		-1.52536	0.0700964
	Surface Receptors and Ligands
Ly6g	Receptor; LU Superfamily				-23.3323	4.86e-05		-11.904	0.000735455
Gcgr	Receptor; Glucagon receptor							-3.81605	0.0279514
Plaur	CD Marker; Wound Healing (15769664)				-2.74485	1.74e-05		-3.72814	2.06e-10
Ly6m	Receptor; LU Superfamily							-2.84549	0.00366897
Qrfpr	Glutamine RF‑amide Peptide Receptor (30483810)							-2.57663	0.00486432
Tnfrsf23	Decoy TRAIL receptor 1				-2.16581	0.00316761		-1.98232	0.00393408
Ly6c1	Receptor; LU Superfamily				-1.51882	0.0248044		-1.79889	7.18e-05
Abcb1a	CD Marker; Intestinal Epithelial Barrier Function (9820555)				-1.57744	8.34e-05		-1.77997	1.16e-08
Gpr39	Receptor; Intracellular Zn Sensing (22879599)				-1.50829	0.0110855		-1.5857	0.000825651
Ly6g6e	Receptor; LU Superfamily							-1.50086	0.008212
Klrd1	CD Marker; TH1-Associated (2421909)							-1.48684	0.0326874
Clec3b	C-type lectin; Osteogenesis (7798325); Plasminogen-binding (1354271); Wound Healing (9152657)				1.41722	0.0851403		1.45181	0.0231499
Lpar3	Receptor; Lysophosphatidic Acid Receptor							1.52249	0.0128968
Clec2e	C-type lectin; Intestinal Bacterial Pathogen Adherence (31134059)				1.4249	0.0618884		1.60002	0.0014102
Fcamr	Immunoglobulin A Receptor				1.48258	0.0608223		1.60868	0.00422646
Gfra4	Receptor; GDNF Receptor; Persephin Receptor (11116144)				1.56006	0.0975804		1.62911	0.0225607
Clec2h	C-type lectin; Nkrp1g Receptor; (24985083)				1.38216	0.0515052		1.64621	6.78e-05
Clec2h	C-type lectin; Nkrp1g Receptor; (24985083); Type 1 IFN Induced (24985083)				1.38216	0.0515052		1.64621	6.78e-05
Cd59a	CD Marker; Rodent-specific gene				1.39536	0.0156357		1.70449	7e-07
Casr	Calcium-sensing Receptor							1.95721	0.0313398
Tbxa2r	Receptor; Thromboxane Receptor							2.00827	0.0252053
Ly6g2	Receptor; LU Superfamily; Mouse-specific gene				2.09324	0.000630336		2.00929	0.00041644
Cd248	CD Marker; Lymph Node Development (20432232)							2.11962	0.00138442
Clec4a3	C-type lectin, dendritic cell inhibitory receptor							2.25147	0.0184523
Tnfrsf17	BAFF/TNFSF13B Receptor (28260502)							2.44299	0.0162582
Gpr37	Receptor; Endothelin Receptor							2.74177	0.000343267
Pi16	CD Marker; Peptidase inhibitor				2.32458	0.0179517		2.87596	0.000314768
Olfr1459	Receptor; Olfactory Receptor				10.6568	0.0589146		18.9019	0.00266938
	T Cell Associated
Sema7a	Negative Regulator of T Cell Activation (16713976)				-3.10794	1.22e-07		-5.92028	1.13e-20
Ier3	Negative Regulator of TH17 Cell Differentiaion (22798682)	-1.6548	0.00119139		-1.60238	0.000233489		-1.88707	8.72e-09
Trgc2	Positive Regulator of TCR Signaling				-1.70143	0.00658539		-1.80036	0.000529633
Cd7	Positive Regulator of TCR Signaling (11485208); Galectin 3 Receptor (14678989, 24792331);				-1.54357	0.0618884		-1.73797	0.00257945
Shb	Negative Regulator of TH2 Development (21223549)							-1.5541	0.00678208
Cd160	Positive Regulator of T Cell Activation (11978774)							-1.54894	0.048644
Plek2	Positive Regulator of T Cell Activation (17008542)				-1.44057	0.0099068		-1.51884	0.000499761
Pim1	Positive Regulator of Th1 Cell Development (23209281)				-1.49605	0.00281099		-1.47433	0.0013314
Tagln	Positive Regulator of T Cell Activation (25869671)							1.75992	0.000143113
Siglec1	Negative Regulator of T Cell Activation (16002716)							1.79603	0.00534474
Tnfrsf14	Receptor; Positive Regulator of T Cell Acrivation (15696194)				1.68611	0.00295384		1.85612	3.93e-05
Fcho1	Positive Regulator of T Cell Activation (32098969)							1.86181	0.0191558
Cd274	Negative Regulator of T Cell Activation (12646628, 20375308)				1.61313	0.0178891		1.97317	2.63e-05
Mal	T Cell Differentiation Marker (26109641)				1.61832	0.0092904		2.02929	1.97e-06
Cd28	Positive Regulator of T Cell Activation							2.65957	0.0369581
Ctla4	Negative Regulator of T Cell Activation							2.8053	0.0490743
	Transcription Factors
Gata4	Transcription Factor; Intestinal Epithelial Cell Development (95669090)							-4.12905	0.0391643
Phox2a	Transcription Factor				-3.0516	0.00789044		-3.39641	0.000738294
Egr1	Transcription Factor							-2.9955	0.0215593
Osr2	Transcription Factor							-2.61316	0.0453345
Nkx6-3	Transcription Factor							-2.21387	0.0256335
Xkr9	Transcription Factor				-1.64923	0.0836314		-2.17448	0.00033965
Zbtb7c	Transcription Factor; zf-H2C2 2 Superfamily				-1.68588	0.000785274		-2.06969	2.89e-08
Lhx6	Transcription Factor							-2.02213	0.0361837
Maff	Transcription Factor				-1.57901	0.0386652		-1.90628	0.000177999
Gata2	Transcription Factor							-1.84146	0.00539152
Klf10	Transcription Factor				-1.37263	0.0616166		-1.63201	0.000118986
Hif1a	Hypoxia; Type 1 IFN Induced (18606657)				-1.50371	0.0258356		-1.51815	0.0075927
Tfcp2l1	Transcription Factor, Negative Regulator of Cell Cycle							-1.48797	9.83e-05
Zfp975	KRAB A-box Superfamily				1.55228	0.00994823		1.32922	0.0962167
Zfp72	KRAB A-box Superfamily				1.57239	0.0387605		1.43072	0.0732584
Meis3	Transcription Factor							1.45918	0.0331616
Esrrg	Transcription Factor				1.60443	0.00628128		1.47505	0.0158043
Gli3	Transcription Factor							1.4754	0.0216426
Bcorl1	Transcriptional Corepressor							1.51075	0.0166101
Ttf2	Transcription Termination Factor							1.52841	0.00158249
Hoxa2	Transcription Factor							1.54221	0.00644001
Rel	Transcription Factor; NF-KB Signaling Pathway (12761501); Signaling Pathway (12761501);							1.54873	0.0247344
Zfp677	KRAB A-box Superfamily				1.73019	0.000176764		1.68043	0.000125036
Creb5	Transcription Factor							1.81597	0.00198617
Zfp109	KRAB A-box Superfamily; Mouse-specific gene							1.83836	0.00591414
Zfp773	KRAB A-box Superfamily; Rodent-specific gene.							2.08146	0.000221943
Ctcfl	Transcriptional Repressor; zf-H2C2 2 Superfamily							2.354	6.52e-05
