# Supplementary material for: Resistant Potato Starch Alters the Cecal Microbiome and Gene Expression in Mice Fed a Western Diet Based on NHANES Data
Source: Front Nutr. 2022 Mar 22;9:782667. doi: 10.3389/fnut.2022.782667 (PMC8983116; doi:10.3389/fnut.2022.782667)
Supplement: Supplementary file 7 [file Table_7.xlsx]

## Sheet: Physiology Genes Up
Table 7S	Proximal colon	2% vs 0%			5% vs 0%			10% vs 0%
Gene	Functional Categorization (PubMed IDs are indicated in parenthesis)	FC	p (adj)		FC	p (adj)		FC	p (adj)
	Antibacterial Response
Lpo	Antibacterial Response (12626341)				1.92742	1.24724e-05		2.30721	2.58875e-10
Duox2	Antibacterial Response (18511861); NADPH Oxidase Complex				2.37066	0.0116473		2.3864	0.00518431
Duoxa2	Oxygen-Dependent Intracellular Killing; Peroxide Generation (19074510)				3.64725	0.0386883		3.73779	0.0190191
Reg3a	Antibacterial Response (29133078); Pattern Recognition Receptor (16931762)				4.48659	0.0056583		4.37614	0.00357799
Reg3g	Antibacterial Response (16931762); Pattern Recognition Receptor (20064069)				18.6422	0.00472142		10.9936	0.0190191
Reg3b	Antibacterial Response (22252863); Pattern Recognition Receptor (20064069)				26.2507	0.000258893		16.6863	0.00136704
Plac8	Antibacterial Response (22238459); Cytokine				1.52561	0.0148173
	Antigen Processing and Presentation
Ctsf	Antigen Processing and Presentation (10748235)							-1.47316	0.00083739
H2-Q1	Histocompatibility Locus							1.59532	0.00755485
	Antiparasitic Response
Reg3a	Antiparasitic Response (25240019); Pattern Recognition Receptor (16931762)				4.48659	0.0056583		4.37614	0.00357799
Reg3g	Antiparasitic Response (25240019); Pattern Recognition Receptor (20064069)				18.6422	0.00472142		10.9936	0.0190191
Reg3b	Antiparasitic Response (25240019); Pattern Recognition Receptor (20064069)				26.2507	0.000258893		16.6863	0.00136704
	Antiviral Response/IFN Induced
Angptl7	Type 1 IFN Induced (11687517); Positive Regulator of Inflammation (m) (26973239)							-4.25045	0.0232085
Ifit1	Antiviral Immune Response (16973618); Negative Regulator of TLR4 Signaling (m) (22745654); Type 1 IFN-Induced (16973618)							1.59057	0.0427449
Zbp1	Antiviral Immune Response (22344284); Pattern Recognition Receptor (17618271); Positive Regulator of Type 1 IFN Synthesis (17618271)				2.1166	0.020115		2.07137	0.0137545
Ido1	Type 2 IFN Induced (2109605); JAK-STAT Signaling Pathway; STAT1-Induced; Tryptophan Metabolism							2.26989	0.00123761
Irf7	Antiviral Response (15664995, 30833792): LPS Induced (17082649, 22393154); Transcription Factor; Type 1 IFN Receptor Signaling (15800576); Type I IFN Induced (30833792)							2.34436	1.21096e-06
Mal	Type 1 IFN Induced (23951309)				3.51432	0.000258893		2.43511	0.0120791
Trim15	Antiviral; Viral Restriction Factor (18248090)				2.62377	0.0135097
Ttll6	Negative Regulator of Antiviral Response (26829768); Tubulin Polyglutamylase (17499049)				-1.54397	0.00330611
Trim40	Negative Regulator of Antiviral Response (29117565)				1.74802	0.0454446
	B Cell Associated
Igkv2-109	B Cell Associated; Immunoglobulin Kappa Variable							-13.6669	5.93746e-05
Igkv8-28	B Cell Associated; Immunoglobulin Kappa Variable							-6.2	0.229154
Igkv10-94	B Cell Associated; Immunoglobulin Kappa Variable							-5.96855	0.0139433
Igkv5-48	B Cell Associated; Immunoglobulin Kappa Variable							-3.33523	0.0351254
Iglc2	B Cell Associated; Immunoglobulin Lambda Constant Region				-3.15679	0.0374591
	Cytokines, Chemokines, Growth Factors and Receptors
Grem2	BMP Antagonist (23063586)				-2.05036	0.00175529		-1.76378	0.0123698
Ccl6	CCL Chemokine							1.48441	0.00421078
Hbegf	Adipocytokine (16674947)				2.05535	0.0264897		2.23749	0.00449327
	Cell Adhesion
Ceacam1	Adhesion Molecule; Bacterial Binding; CD Marker; CEA Family; Cell Surface; Immunoreceptor Tyrosine-based Inhibitory Motif (ITIM) Containing (14709333); Immune Checkpoint Ligand; Negative Regulator of TLR2 Signaling (18836450); T Cell Costimulatory (11359805); Th1-Associated (14970176)							1.51756	0.000944293
Cldn2	Adhesion Molecule; Ca2+ Absorption (18287530); Terminal Mediator of Cytokine-induced Regulation of Intestinal Tight Junction Paracellular Permeability (18952050); Tight Junction Associated; Vitamin D Induced (18287530)							1.63314	0.0208267
	Cell Cycle
Rprm	Cell Cycle (10930422)							-1.73284	0.0116874
Bcl3	Cell Cycle (12808109)				1.68536	0.0264897
	Extracellular Matrix and Remodeling
Col23a1	Collagen, type XXIII							-1.76005	0.00139033
Ecm2	Extracellular Matrix Protein							-1.70595	0.00665248
Gfap	Intermediate Filament Protein							1.52118	0.00797364
	Inflammation/Inflammasome Associated
Hoxa9	Negative Regulator of TLR2 Signaling (18981407); Homeobox Transcription Factor							-3.55097	0.0185623
Gli1	Negative Regulator of Inflammation (19071955);				-1.71044	0.0409591		-1.74654	0.0180168
Aspn	Negative Regulator of NF-KB Signaling (26399972); Negative Regulator of LPS Signaling (26399972)							-1.71966	0.0231349
Alox5ap	Positive Regulator of Inflammation (18187210); Prostaglandin and Leukotriene Metabolism				-1.61991	0.020148		-1.53073	0.0289381
Alox5	Positive Regulator of Inflammation (20381637); Prostaglandin and Leukotriene Metabolism							-1.50489	0.00110803
Abca1	Negative Regulator of Inflammation (20650929); Negative Regulator of LPS Signaling (20472936); Reverse Cholesterol Transport (22414897)							-1.4976	0.0037007
Ripk3	Positive Regulator of NF-KB Signaling (10818227); Positive Regulator Toll-like Receptor Signaling (15064760); Ripoptosome Associated							1.50716	0.00821402
Ceacam1	Negative Regulator of TLR2 Signaling (18836450)							1.51756	0.000944293
Casp4	Pattern Recognition Receptor (25964352); Apoptosis; Caspase Family (12819136); Endoplasmic Reticulum Stress Response (15123740); Inflammasome Associated (25119034, 25964352); Intracelular LPS Receptor (25119034)							1.54606	0.00359462
Rab37	Positive Regulator of TNF Exocytosis (21805469)							1.75803	0.0453553
Ffar4	Negative Regulator of Inflammation (20813258); Fatty Acid Receptor (20813258)				1.9349	0.0183651		2.19546	0.00113225
Prr13	Ulcerative Colitis (29869393)				1.45548	0.0116473
Lrg1	Positive Acute Phase Reactant (33128400); Wound Healing (32887674)				1.94338	0.0421964
	Mucus and Fluid Production
Galnt15	MUC5AC Acetylgalactosamine Transferase (15147861)				-1.54278	0.0454446
Muc13	Epithelial Mucin; Membrane Mucin				1.51125	9.73401e-05		1.51242	3.28268e-05
Fut2	Fucosyltransferase; Glycosyltransferase; Mucin Biosynthesis (24062455); TH2-Associated (12652082)				1.75759	0.0318457		1.74992	0.0190191
	Miscellaneous
Insl5	RXFP4 Ligand (18582868)							-3.05438	0.0257634
Ttr	Negative Acute Phase Reactant; Thyroid Hormone Transport							-2.68758	0.0301389
Gm44220	Mouse-specific gene, ncRNA							-2.01135	0.00907677
Rspo3	Positive Regulator of WNT Signaling (24431302)							-1.83675	0.00481234
Cldn23	Claudin Family							1.45241	0.00141393
Upk1b	E. coli Attachment factor (9822381)							1.5404	0.0481742
2210009P08Rik	Mouse-specific gene				1.8112	0.000219403		1.57718	0.00483156
Gm36640	Mouse-specific gene.							1.70243	0.0130304
Sprr2a2	IL-13 Induced (15731505); Mouse-specific gene.							1.80425	0.0057838
Apol7a	ApoL Superfamily							2.22167	0.000411648
Plet1os	Mouse-specific gene, ncRNA				1.92482	0.0267505		2.35892	0.000618955
Lypd8l	LU Superfamily; Rodent-specific gene.				1.77198	0.0441874		2.87731	8.94086e-07
Gm33424	Mouse-specific gene.	2.79617	0.00447511		2.79617	1.91529e-05		3.59903	1.49409e-09
Ceacam12	Mouse specific gene (16139472).				2.33701	0.0056583		4.05712	7.29673e-09
Mir6236	MicroRNA				4.30672	0.0454446
Ly6a	LU Superfamily				2.27133	0.0308435
	Neurotransmitters and Receptors
Cckar	Receptor; Neurotransmitter Receptor				-2	0.0145287		-2.2285	0.00089501
Olfr165	Receptor; Olfactory Receptor							-2.10675	0.00650961
Tacr2	Receptor; Neurotransmitter Receptor; Tachykinin Receptor				-1.67518	0.0374591		-1.81547	0.00542873
	Pattern (PR) and Damage-associated Recognition (DR) Receptors
Slc15a1	Pattern Recognition Receptor (17185631); Intestinal Oligopeptide Transporter (23959672)				-3	0.00082004		-3.23761	0.00013946
Casp4	Pattern Recognition Receptor (25964352); Apoptosis; Caspase Family (12819136); Endoplasmic Reticulum Stress Response (15123740); Inflammasome Associated (25119034, 25964352); Intracelular LPS Receptor (25119034)							1.54606	0.00359462
Scara5	Pattern Recognition Receptor (19120472); Scavenger Receptor Class A Family							1.75724	0.00089501
Reg3a	Pattern Recognition Receptor (16931762); Antibacterial Response (29133078); Antiparasitic Response (25240019)				4.48659	0.0056583		4.37614	0.00357799
Reg3g	Pattern Recognition Receptor (20064069); Antibacterial Response (16931762); Antiparasitic Response (25240019)				18.6422	0.00472142		10.9936	0.0190191
Reg3b	Pattern Recognition Receptor (20064069); Antibacterial Response (22252863); Antiparasitic Response (25240019)				26.2507	0.000258893		16.6863	0.00136704
	Reactive Oxygen Species
Duox2	Antibacterial Response (18511861); NADPH Oxidase Complex				2.37066	0.0116473		2.3864	0.00518431
Duoxa2	Oxygen-Dependent Intracellular Killing; Peroxide Generation (19074510)				3.64725	0.0386883		3.73779	0.0190191
	T Cell Associated
Rorc	Th17-Associated (16990136); Positive Regulator of T Cell Development (15591166); Transcription Factor							-1.59663	0.0190191
Ikzf2	TH2 Associated (21677778); TFH Cell Associated (21677778); Transcription Factor (10978333)							1.51686	0.0418136
Ceacam1	Th1-Associated (14970176); T Cell Costimulatory (11359805); Adhesion Molecule							1.51756	0.000944293
Ctla2a	CTL Associated; Mouse-specific gene							1.81974	0.0305688
Art2a	Treg Associated (10331639)				1.76832	9.73401e-05		1.89768	1.21096e-06
Id3	Positive Regulator of Treg Development (29593730)				1.46878	0.00220738
Bcl3	Th1-Associated (9133427); TCR Signaling (14530344); Negative Regulator of Treg Development (28452361)				1.68536	0.0264897
	Transcription Factors
Hoxa9	Antennapedia Family; Development; Negative Regulator of TLR2 Signaling (18981407); Homeobox Transcription Factor							-3.55097	0.0185623
Hoxa7	Antennapedia Family; Development; Homeobox; Retinoic Acid Induced (12068955)							-2.02875	0.0250989
Hoxa5	Antennapedia Family; Development; Homeobox Transcription Factor							-1.77981	0.0431946
Nkx3-2	Antennapedia Family; Development; NKL Subclass Homeobox							-1.6522	0.00502065
Rorc	Transcription Factor; Positive Regulator of Group 3 Innate Lymphoid Cell (ILC3) Development (26187413); Positive Regulator of T Cell Development (15591166); Retinoic Acid Induced (24670648)							-1.59663	0.0190191
Irf7	Antiviral Response (15664995, 30833792): LPS Induced (17082649, 22393154); Type 1 IFN Receptor Signaling (15800576); Type I IFN Induced (30833792)							2.34436	1.21096e-06
