# Supplementary material for: Resistant Potato Starch Alters the Cecal Microbiome and Gene Expression in Mice Fed a Western Diet Based on NHANES Data
Source: Front Nutr. 2022 Mar 22;9:782667. doi: 10.3389/fnut.2022.782667 (PMC8983116; doi:10.3389/fnut.2022.782667)
Supplement: Supplementary file 8 [file Table_8.xlsx]

## Sheet: Metabolism Genes Up.tab
Table 8S	Proximal Colon	2% vs 0%			5% vs 0%			10% vs 0%
Gene	Functional Categorization (PubMed IDs are indicated in parenthesis)	FC	p (adj)		FC	p (adj)		FC	p (adj)
	Amino Acid Metabolism or Transport
Inmt	Methyltransferase; Selenoamino Acid Metabolism (26537946)							-2.60746	0.00834608
Asns	Asparagine Biosynthesis							1.45912	0.045487
Gchfr	Phenylalanine Catabolism (11818540); Tetrahydrobiopterin Synthesis (11818540)							1.71372	0.0302285
Ido1	Tryptophan Metabolism							2.26989	0.00123761
	Carbohydrate Metabolism or Transport
Slc25a27	Energy Metabolism; Mitochondrial Uncoupling Protein							-1.51364	0.000751851
Slc2a6	Class III Glucose Transporter Family Member (20209635); Glucose Transporter (10970791); LPS Induced (17082649)							1.78173	0.00218157
Akr1b7	Negative Regulator of Gluconeogenesis	2.39625	1.28409e-05		2.36063	1.24724e-05		2.35881	2.27368e-06
	Lipid Metabolism or Transport
Apoa1	Apolipoprotein							-6.98971	0.0188829
Abcc6	Cholesterol Transport (25064003)							-1.63768	0.0326599
Abca1	Lipid Metabolism (247982330; Reverse Cholesterol Transport (22414897); Transporter; Carotenoid Absorption (21763723)							-1.4976	0.0037007
Pla2g3	Lipid Metabolism (10713052)							1.46272	0.031761
Sec14l2	Lipid Metabolism; Cholesterol Metabolism (11226224)							1.5417	0.0139433
Sptssb	Sphingolipid Biosynthesis				1.51169	0.0308435		1.62384	0.00323925
Gpd1	Lipid Metabolism (22226083)							1.69938	0.00377351
Abhd3	Lipid Metabolism (21926997)							2.06643	0.000661272
Mogat2	Lipid Metabolism (12824082, 25164810); Triglyceride Biosynthesis (25164810)							2.31885	0.000742091
	Mineral Metabolism or Transport
Fxyd6	Sodium Ion Transport							-1.65813	0.0373873
Slc5a8	Iodide Transporter							1.46162	0.00189697
Atp2b1	Intestinal Calcium Transport (26109800)); Vitamin D Induced (19779013)							1.48731	0.000548549
Trpm6	Transporter; Epithelial Magnesium Transport							1.62956	0.00421078
Cldn2	Ca2+ Absorption (18287530); Vitamin D Induced (18287530)							1.63314	0.0208267
Scnn1b	Epithelial Sodium Channel (ENaC) Family (26772908); Non voltage-gated Sodium Channel; Salt Taste Receptor (23886383)				1.92492	0.00183309		1.72445	0.00821402
Scara5	Ferritin Receptor (19154717); Iron Metabolism (19154717)							1.75724	0.00089501
Clca4b	Chloride Ion Transport				6.34273	0.0135097
	Prostaglandin/Leukotriene Metabolism
Alox5ap	Positive Regulator of Inflammation (18187210)				-1.61991	0.020148		-1.53073	0.0289381
Alox5	Positive Regulator of Inflammation (20381637); Vitamin D Induced (17500032, 19837082)							-1.50489	0.00110803
Abcc6	Leukotriene C4 Transporter (25062064)							-1.63768	0.0326599
	Vitamin Metabolism or Transport
Adh1	Vitamin A Metabolism; Retinol Dehydrogenase (19011747)							-1.61008	0.0348535
Abca1	Carotenoid Absorption (21763723)							-1.4976	0.0037007
Pnpo	Vitamin B6 Metabolism							1.47689	0.0369602
Sec14l2	Vitamin E Transporter (10829015)							1.5417	0.0139433
Rdh16	Vitamin A Metabolism; Retinol Dehydrogenase (16428379)				1.99595	0.00157947		2.0104	0.000625095
Rdh9	Vitamin A Metaboism; Retinol Dehydrogenase (11876656)				3.4633	0.00442632		3.32064	0.00342378
	Miscellaneous Enzyme
Rasd2	Enzyme; E3 Ubiquitin-protein Ligase; Positive Regulator of mTOR1 Activity (22179112)							-2.73816	0.0157108			Cyp2c68	Enzyme; Cytochrome P450 Superfamily, Mouse-specific gene.							-2.45806	0.0302285			Chst11	Enzyme; Sulfotransferase							1.47775	0.0265183			Lgmn	Enzyme; Cysteine Protease				1.5979	0.00391213		1.48031	0.0137545			Adamts15	Enzyme Metalloprotease
Rnf152	Enzyme; Lysosomal E3 Ubiquitin-protein Ligase (21203937)							-2.73609	0.0194233
Akr1c18	Enzyme; 20 alpha-hydroxysteroid dehydrogenase, mouse-specific gene.							1.93876	0.0378831
Gda	Enzyme; Guanine deaminase				2.36458	0.000425485		2.31021	0.000349654
Prss27	Enzyme; Trypsin-like Serine Protease; Wound Re-epithelialization (18948266)				3.22389	0.0114946		2.60221	0.0330302
Csta2	Enzyme; Protease Inhibitor							3.03714	0.00209591
Enpp2	Enzyme; Lysophospholipase D (20888793)				-1.5534	0.00200774
Htra3	Enzyme; Serine peptidase				-1.51234	0.0258866
Spink1	Enzyme; Serine peptidase inhibitor				1.49161	0.00790088
