# Supplementary material for: Resistant Potato Starch Alters the Cecal Microbiome and Gene Expression in Mice Fed a Western Diet Based on NHANES Data
Source: Front Nutr. 2022 Mar 22;9:782667. doi: 10.3389/fnut.2022.782667 (PMC8983116; doi:10.3389/fnut.2022.782667)
Supplement: Supplementary file 9 [file Table_9.xlsx]

## Sheet: Metabolism Genes Up.tab
Table 9S	Distal Colon	2% vs 0%			5% vs 0%			10% vs 0%
Gene	Functional Categorization (PubMed IDs are indicated in parenthesis)	FC	p (adj)		FC	p (adj)		FC	p (adj)
	Amino Acid Metabolism or Transport
Ace2	Amino Acid Metabolism (22837003): Angiotensin-converting Enzyme Family							-1.64164	0.0124856
Oplah	Conversion of 5-oxo-L-proline to L-glutamate							-1.52139	0.0012972
Slc7a8	Alanine Transporter (10391915); Phenylalanine Transporter (10391915)							-1.50314	0.0172898
Phgdh	Serine Biosynthesis (27110680)							1.82341	0.0208091
Gchfr	Phenylalanine Catabolism (11818540); Tetrahydrobiopterin Synthesis (11818540)							1.91488	0.00151073
Ddah1	Arginine Metabolism; Nitric Oxide Generation							2.38679	0.0153341
	Carbohydrate Metabolism or Transport
Hkdc1	Glycolysis; Biosynthesis of Glucose-6-phosphate (27459389); Glucose Metabolism (30517626)							-2.85782	0.0335563
Fam3b	Glucose Homeostasis (23333428)							1.50394	0.0229445
Hk2	Glycolysis; Biosynthesis of Glucose-6-phosphate (19558793)							1.66621	0.0377876
Slc13a2	Citrate Transporter (20610529); Succinate Transporter (20610529)				1.85075	0.0182903		1.91949	0.0021195
Akr1b7	Negative Regulator of Gluconeogenesis; Rodent-specific gene.							2.11149	0.00553546
	Lipid Metabolism or Transport
Ces2b	Lipid Metabolism (33872605); Triglyceride Hydrolysis							-2.57462	0.0294166
Lipk	Lipid Metabolism							-2.5241	0.0288434
Prkag3	Lipid Metabolism (15247217)							-1.88232	0.0394178
Cyp27a1	Alternative Pathway Bile Acid Biosynthesis (19636418); Vitamin D Metabolism (15353333)							-1.59315	0.0104289
Acnat1	Lipid Metabolism							1.54545	0.0389401
Fa2h	Lipid Metabolism (20519515); 2-hydroxysphingolipid Synthesis							1.84058	0.00313123
Pla2g3	Lipid Metabolism (10713052)							1.95228	0.00704809
Abca13	Cholesterol Transporter (m) (33478937)							2.30581	0.0389401
Baat	Bile Acid Biosynthesis							3.05912	0.000398012
Mfsd2a	Lysophosphatidylcholine Transporter				3.97178	0.0243539
	Mineral Metabolism or Transport
Mt1	Metallothionein							-2.81768	0.0147781
Atp7b	Copper Transporter							-1.70696	0.0424437
Hif1a	Iron Metabolism; Transcription Factor;							1.53363	0.0127332
Trpm6	Epithelial Magnesium Transport							1.54017	0.0127332
Slc39a4	Zinc Transporter (25971965)							1.56419	0.0209232
Abcg2	Heme Transporter (16487711); IL-4 Induced (h) (11345586); Sterol Transporter (22095132); Urate Transporter (27563755)							1.65729	4.26331e-06
	Prostaglandin/Leukotriene Metabolism
Cyp2c55	Biosynthesis of Hydroxyeicosatetraenoic Acid (15102943); Biosynthesis of Hydroxyoctadecadienoic Acid (15102943)				-2.34327	0.00632521
	Vitamin Metabolism or Transport
Cyp2w1	Vitamin A Metabolism (27257736)							-2.48688	0.00485836
Slc5a6	Biotin Transporter (12646417); Pantothenic Acid Transporter (25809983)							-1.51992	0.0363535
Slc5a3	Transporter; Inositol Transporter							1.63222	0.0367791
Abcg2	Sterol Transporter (22095132); Urate Transporter (27563755)							1.65729	4.26331e-06
Rdh9	Vitamin A Metaboism; Retinol Dehydrogenase (11876656)				2.62192	0.0024823		3.25252	4.26331e-06
Dhrs9	Vitamin A Metabolism (11304534); Retinol Dehydrogenase (11304534)							4.16146	0.0406326
	Miscellaneous Enzyme
Cyp11a1	Pregnenolone Biosynthesis; Positive Regulator of Apoptosis (15927889)							-12.8439	0.000745974
Klk15	Enzyme; Serine Protease							-3.09035	0.000132988
Fn3k	Fructosamine Phosphorylase							-2.34428	0.0270797
Cyp2u1	Enzyme, Cytochrome P450, Mouse-specific gene.							-2.34419	0.0290726
Serpina9	Enzyme; Serine Proteinase Inhibitor (17447896)							-1.77349	0.0473604
Timp4	Metalloprotease							-1.74296	0.00230966
Ace2	Angiotensin-converting Enzyme Family; Amino Acid Metabolism (22837003); Human CoV-NL63 Coronavirus Receptor (17464936); Negative Regulator of Inflammation (22837003); Human SARS-CoV-2 Coronavirus Receptor (17464936)							-1.64164	0.0124856
Sult1c2	Phase II Conjugating Enzyme							-1.63635	0.00325169
Pde8b	Phosphodiesterase							-1.61626	0.0290924
Tmprss13	Enzyme; Serine Protease							-1.56506	0.0290726
Naaladl1	Dipeptidase							-1.53221	0.00553546
Ppp1r14d	Protein Phosphatase Inhibitor (12974676)							1.5	0.0013
B3galt5	Galactosyltransferase							1.50624	0.0180755
Car4	Bicarbonate Generation (15563508)							1.64734	4.26331e-06
Car12	Bicarbonate Generation							1.66757	0.0118006
Hsd3b3	Enzyme; Steroid Hormone Biosynthesis, Rodent-specific gene.							1.85038	0.00641653
Cd38	ADP-ribose hydrolase							1.85286	0.00485836
Cyp2d9	Enzyme, Cytochrome P450, Mouse-specific gene.							1.95129	0.000398012
St8sia1	Glycosyltransferase, Sialyltransferase; Biosymthesis of Ganglioside GD3; Biosymthesis of Ganglioside GT3							1.97544	0.047849
Gda	Guanine Deaminase							2.0337	0.0291093
Cyp2c69	Enzyme, Cytochrome P450, Mouse-specific gene.							2.13952	0.0474713
Pik3c2g	Phosphoinositide 3-kinase							2.15988	0.015165
Dpep1	Dipeptidase							2.47511	0.0476817
Mgat4c	Acetylglucosaminyltransferase							4.27204	0.00313123
Xpnpep2	Aminopeptidase				-1.59026	0.0387776
Pak6	Enzyme; Serine/threonine Protein kinase				4.2728	0.0341958
