# Supplementary material for: Resistant Potato Starch Alters the Cecal Microbiome and Gene Expression in Mice Fed a Western Diet Based on NHANES Data
Source: Front Nutr. 2022 Mar 22;9:782667. doi: 10.3389/fnut.2022.782667 (PMC8983116; doi:10.3389/fnut.2022.782667)
Supplement: Supplementary file 10 [file Table_10.xlsx]

## Sheet: Physiology Genes Up
Table 10S	Distal Colon	2% vs 0%			5% vs 0%			10% vs 0%
Gene	Functional Categorization (PubMed IDs are indicated in parenthesis)	FC	p (adj)		FC	p (adj)		FC	p (adj)
	Antibacterial Response
Duox2	Antibacterial Response (18511861); NADPH Oxidase Complex; Superoxide Generation; Th1-Associated (16111680)							1.85267	0.00907609
Duoxa2	Oxygen-Dependent Intracellular Killing; DUOX Activator; Peroxide Generation (19074510)							2.18924	0.0363962
Cxcl10	Antibacterial Response (21124994); CXC Chemokine; CXCR3 Ligand; Cytokine; LPS Induced (17082649); Type 2 IFN Induced; Kinocidin (17208195); STAT1-Induced (9794404); Vitamin D3 Repressed (16118315)							2.4586	0.0118006
Pla2g2a	Antibacterial Response (26644377); Colorectal Cancer; (18508504); Positive Acute Phase Reactant (16253130); Phospholipid Metabolism							5.28182	0.0310911
Ang4	Antibacterial Response (12548285); RNase A Family (18211964)				1.5688	0.0243539
	Antigen Processing and Presentation
Ctsf	Antigen Processing and Presentation (10748235)							-1.61476	0.0406326
Psmb8	Antigen Processing and Presentation; Immunoproteasome Protease; Type 2 IFN Induced							1.55804	0.0150848
	Antiparasitic Response
Ang4	Antibacterial Response (12548285); Antihelminth Response (19852835); Antiparasitic Response (19852835); RNase A Family (18211964)				1.5688	0.0243539
Retnlb	Antiparasitic Responses (15340149); Chitinase and FIZZ Family (ChaFF); Th2-Associated (12574343)				87.7514	0.0024823
	Antiviral Response/IFN Induced
Sun2	Antiviral Response (21478870); Type 1 IFN Induced (21478870)							-1.58637	0.0363954
Nlrp6	Antiviral Response (26494172); CATERPILLER (CLR) Family; Negative Regulator of NFkB Signaling (12387869, 22763455); Negative Regulator of Inflammation (12387869, 22763455); Inflammasome Associated (21565393)							1.52112	0.045007
Irf1	Antiviral Response (21478870); Asthma (12759449); JAK-STAT Signaling Pathway; NFKB Signaling Pathway; Resitance to T. gondii (8543815); STAT1-Induced; Transcription Factor; TH1-Associated (18059273)							1.56877	4.26331e-06
Rsad2	Antiviral Immune Response (20308629, 22377585); Type 1 IFN-induced (9391139); Inflammation							1.65963	0.0306577
Oasl2	Antiviral Response							1.70511	0.0352427
Cgas	Antiviral Responses (24284630); Type 1 IFN-induced (21478870); Pattern Recognition Receptor (23722159)							1.7184	0.0296299
Ifit1bl1	Type 1 IFN-induced							1.97716	0.000413471
Isg15	Antiviral Immune Response (24448099, 28869005); Type 1 IFN-Induced (16009940)							2.04161	0.0223931
Mx1	Antiviral Response (25572883); Type 1 IFN Induced (25572883)							2.30816	0.00372739
Cxcl10	Antiviral Response (24448099); CXC Chemokine; CXCR3 Ligand; Cytokine; LPS Induced (17082649); Type 2 IFN Induced							2.4586	0.0118006
Oas3	Antiviral Response (26063222); Type 1 IFN-Induced (9790745)							3.23911	0.00387187
Zbp1	Antiviral Immune Response (22344284); Pattern Recognition Receptor (17618271); Positive Regulator of Type 1 IFN Synthesis (17618271)				3.53554	0.0406436		3.40753	0.0168334
Gm5431	Antiviral; Immunity-related GTPase Family, Rodent-specific gene.							3.45914	0.00124877
Trim15	Antiviral Response; Viral Restriction Factor (18248090)				3.97178	0.0243539
	B Cell Associated
Iglc3	Immunoglobulin lambda constant Region							3.95808	0.0301939
Iglc1	Immunoglobulin Light Chain, Constant Region							4.41127	0.0318434
Ighv1-42	Immunoglobulin Heavy Chain, Variable Region							6.72652	0.0303265
Ighv1-81	Immunoglobulin Heavy Chain, Variable Region							7.61949	0.00485836
Ighg1	Immunoglobulin Heavy Chain							8.1954	0.00196093
Igkv4-57	Immunoglobulin Kappa Chain, Variable Region	14.126	0.0235449					8.92133	0.00800865
Igkv1-88	Immunoglobulin Kappa Chain, Variable Region							9.71015	0.0319408
Ighv4-1	Immunoglobulin Heavy Chain, Variable Region							10.4006	0.0102806
Igkv6-25	Immunoglobulin Kappa Chain, Variable Region							10.7017	0.000749625
Ighv9-3	Immunoglobulin Heavy Chain, Variable Region							10.9148	0.0118006
Ighv1-77	Immunoglobulin Heavy Chain, Variable Region							21.6926	0.0190785
	Cell Stress Response
Cyp11a1	Positive Regulator of Apoptosis (15927889)							-12.8439	0.000745974
Rtn1	Cell Stress Response; Unfolded Protein Response (23559015)							-1.53618	0.0215193
Hif1a	Hypoxia; Transcription Factor; Type 1 IFN Induced (18606657)							1.53363	0.0127332
Pole2	DNA Damage Response							1.53482	0.0453044
Atad5	DNA Damage Response							1.58678	0.0444267
E2f1	Apoptosis (15240700); Positive Regulator of LPS Signaling (21131441); Positive Regulator of T Cell Proliferation (16002659); Transcription Factor							1.84787	0.047849
Casp4	Apoptosis; Caspase Family (12819136); Endoplasmic Reticulum Stress Response (15123740); Inflammasome Associated (25119034, 25964352); Pattern Recognition Receptor (25964352); Intracelular LPS Receptor (25119034)							1.91164	0.000745974
Hells	Apoptosis (10781083); Helicase; Cell Cycle (10781083)							2.12357	0.0415428
Ankrd1	Apoptosis (12054670); CARD Domain (12819136); IL1A-Induced (7730328); TNF-Induced (7730328); Wound Healing (15632022)							3.36841	0.00704809
Hspa12a	Heat Shock Protein; Heat Shock Response				2.29319	0.00656914
	Cytokines, Chemokines, Growth Factors and Receptors
Bmp3	Cytokine; Bone Morphogenetic Protein							-1.53953	0.0269253
Pf4	Cytokine; CXC Chemokine				-1.73297	0.0103521		-1.50796	0.0335563
Ccr5	Cytokine Recepto; Chemokine Receptor; CCL3 Receptor; CCL4 Receptor; CCL5 Receptor; Th1-Associated (10666773)							1.8718	0.0137527
	Cell Adhesion
Hepacam	Cell Adhesion							-1.90813	0.0182471
Cdh26	Cadherin							-1.65314	0.0448449
Tmigd1	Cell Adhesion (26342724); Enterocyte Differentiation Marker (32508154)							3.35515	0.0153341
Ccne2	Cell Cycle							1.75263	0.0251405
Ccne1	Cell Cycle							1.90616	0.0289966
Bcl3	Cell Cycle (12808109); Transcriptional Co-activator				1.67123	0.0230608
	Inflammation/Inflammasome Associated
Nfkbiz	Positive Regulator of Inflammation (11086164); Positive Regulator of NFKB Signaling (19783680); Positive Regulator of IFNG Production (19707556); Positive Regulator of IL6 Production (19783680); Toll-like Receptor Signaling Pathway (12565889)							1.64831	0.0046033
Smpdl3b	Negative Regulator of TLR Signaling (26095358)							1.69205	0.0012972
Casp4	Inflammasome Associated (25119034, 25964352); Pattern Recognition Receptor (25964352); Intracelular LPS Receptor (25119034)							1.91164	0.000745974
Mmp3	Positive Regulator of Inflammation; Metalloproteinase; TNF Induced (19585142)							2.46646	0.0301939
Socs3	Negative Regulator of JAK-STAT Signaling Pathway (10882725); Negative Regulator of Insulin Receptor Signaling; Negative Regulator of CSF3 Receptor Signaling (14699146); Negative Regulator of Type I IFN Signaling (20631305); TH2-Associated (11907070); Th17-Associated (16698929)				38.2327	0.0102744
	Mucus and Fluid Production
Scnn1g	Epithelial Sodium Channel (ENaC) Family (26772908); IL4 Repressed (11777980); Non voltage-gated Sodium Channel; Salt Taste Receptor (23886383)							-4.20988	0.0172873
Best2	Transporter; Transmembrane Chloride Channel							-1.668	0.00124877
Aqp8	Water Transporter (22192778)							1.61453	0.00865839
Muc12/Gm31160	Mucin; Intestinal Mucin (24942678); Membrane Mucin							1.61467	0.0380311
Muc3a	Mucin; Crohn's Disease (11559653); Intestinal Mucin (24942678); Membrane Mucin; TH2-Associated (12818427)							1.66828	0.0178287
Clca1	Chloride Ion Transport (p) (11015605); IL-4 Induced (p) (32431691); IL-13 Induced (17898169); Metalloprotease (22080371)							1.69915	0.0406769
Cdx2	Transcription Factor; Positive Regulator of Enterocyte Differentiation; Positive Regulator of Goblet Cell Differentiation (8552090); Positive Regulator of Paneth Cell Differentiation (21081128)							2.73454	0.0380311
Aqp4	Water Transporter							3.07496	0.0269253
Slc9a3	Chloride Ion Transport (16715296); Mucus Production (24373192)				9.38558	0.0107139		11.1283	0.000891147
	Miscellaneous
Gm17322	Mouse-specific gene							-7.33061	0.00641704
D630011A20Rik	Mouse-specific gene.							-2.26282	0.0078753
Insrr	Extracellular pH Sensor (23220417)							-2.22009	0.0290726
AI182371	Mouse-specific gene.							-2.06073	0.0235266
Gm26801	Mouse-specific gene, ncRNA							-1.99838	0.0310911
Sfmbt2	Polycomb Family Member; RNA Binding Protein (22658674)							-1.98777	0.00834244
Arhgap27os2	Mouse-specific gene.							-1.86457	0.0489939
Gm13261	Mouse-specific gene, ncRNA							-1.86079	0.0401194
2810408A11Rik	Mouse-specific gene.							-1.79118	0.00548077
5730419F03Rik	Mouse-specific gene, ncRNA							-1.74271	0.0147781
Gm11535	Mouse-specific gene.							-1.72698	0.0261655
Gm36738	Mouse-specific gene, ncRNA							-1.61304	0.0147781
Acad12	Mouse-specific gene.							-1.5925	0.00437486
Gsdmc3	Mouse-specific gene.							-1.58305	0.00494418
4930481A15Rik	Mouse-specific gene, ncRNA							-1.56603	0.0401194
Hcst	Positive Regulator of NK Cell Activation (11015446)							-1.54094	0.0310572
Tbx3os1	Mouse-specific gene, ncRNA							-1.5312	0.02743
4933416I08Rik	Mouse-specific gene.							-1.50174	0.0475776
9130209A04Rik	Mouse-specific gene.							1.51297	0.0407218
Mcm4	Positive Regulator of NK Cell Differentiation (22354167)							1.54926	0.0443695
Mgam2-ps	Pseudogene, mouse-specific gene.							1.63672	4.48539e-06
Sectm1b	Rodent-specific gene.							1.67073	0.00843378
Sectm1b	Rodent-specific gene.							1.67073	0.00843378
Gm37909	Mouse-specific gene.							1.67235	0.0285264
Btnl6	Mouse-specific gene.							1.69233	0.0302602
2210009P08Rik	Mouse-specific gene.							1.75621	0.0358511
Gm15283	Mouse-specific gene.							1.76016	0.0275496
Gm32443	Mouse-specific gene.							1.76512	0.0440672
Gm15657	Mouse-specific gene.							1.79784	0.0257209
Stac2	Negative Regulator of Osteoclast Function (29348675)							1.80552	0.0363978
Ly6a	Rodent-specific gene, LU Superfamily							1.83473	0.00656001
Ly6a	Rodent-specific gene, LU Superfamily							1.83473	0.00656001
Gm14137	Mouse-specific gene.							1.84742	0.0141882
Hsd3b3	Rodent-specific gene; Enzyme; Steroid Hormone Biosynthesis							1.85038	0.00641653
Gm12506	Mouse-specific gene.							1.85154	0.00313123
Gm15943	Mouse-specific gene.							1.85834	0.0078382
Krt20	Epithelial Cell Differentiation Marker (21419747); Intermediate Filament Protein							1.88859	0.00567294
Gm34574	Mouse-specific gene.							1.9407	0.0495893
Kirrel3	Rodent-specific gene, Long non-coding RNA (LncRNA)							1.97845	0.0290726
Gm29560	Rodent-specific gene, Long non-coding RNA (LncRNA)							1.98688	0.0034528
4732471J01Rik	Mouse-specific gene, ncRNA							2.01098	0.00548077
Gm11775	Mouse-specific gene, ncRNA							2.01721	0.00485836
Slc13a2os	Mouse-specific gene, ncRNA							2.06236	0.0154305
Slfn4	Rodent-specific gene, LPS Induced (21249125); Negative Regulator of Macrophage Differentiaion (21249125)							2.11813	0.00368893
4732465J04Rik	Mouse-specific gene.							2.46352	0.00704809
Ptk6	Positive Regulator of Enterocyte Differentiation (16782882)				2.82024	0.0399444		2.50615	0.0301939
Gm12056	Mouse-specific gene.							2.57851	0.000129993
Apol10a	ApoL Superfamily, Mouse-specific gene.							2.62676	0.00931055
Ppy	Pancreatic Hormone							2.73732	0.0218523
Ceacam2	Rodent-specific gene.							2.80536	0.0021195
A530030E21Rik	Mouse-specific gene.							3.00645	0.00553546
1810065E05Rik	Mouse-specific gene.							3.04426	0.0012972
Apol9a	ApoL Superfamily							3.23382	0.00661647
2310069B03Rik	Mouse-specific gene, ncRNA							3.32753	0.0471512
Gm20754	Mouse-specific gene.				2.58993	0.0387776		3.65729	0.000102741
Gm42870	Mouse-specific gene.							3.92069	0.0219186
Gm47914	Mouse-specific gene.							4.33261	0.0275357
Gm47465	Mouse-specific gene.							9.6867	0.0134404
Gm15890	Mouse-specific gene.				-1.72701	0.0436094
	Neurotransmitters and Receptors
Mchr1	Receptor; Neuropeptide Receptor							-1.57537	0.0438101
Slc17a1	Receptor; Neurotransmitter Receptor							-1.62479	0.0269253
Pyy	Neuropeptide							1.52521	0.00138
	Pattern (PR) and Damage-associated Recognition (DR) Receptors
Casp4	Pattern Recognition Receptor (25964352); Intracelular LPS Receptor (25119034); Inflammasome Associated (25119034, 25964352)							1.91164	0.000745974
Stab1	Pattern Recognition Receptor (12077138)				-1.51883	0.0230608
Fcna	Pattern Recognition Receptor (21490156); Lectin-induced Complement Activation (20375620); Ficolin Family				-1.95143	0.0399444
Mrc1	Pattern Recognition Receptor; Negative Regulator of Inflammation (14568928); Phagocytosis (19261355)				-1.588	0.0317234
	Surface Receptors and Ligands
Itgb8	TGF-b Latency Associated Peptide (LAP) Receptor (21878622); Receptor; Epitheliall Cell Proliferation (22753015)							-1.97577	0.0373322
Eva1c	Receptor; SLIT Receptor (24040182)							-1.90352	0.00372739
Cd68	Receptor; Scavenger Receptor				-1.65851	0.018768		-1.50457	0.0318434
Sectm1a	CD7 Ligand							1.94326	0.0318434
Prom1	CD Marker							1.97838	0.0078382
Rhag	CD Marker							2.17313	0.0475551
Tnfrsf17	BAFF/TNFSF13B Receptor (28260502); B Cell Differentiation (m, h) (15928681); CD Marker; Positive Regulator of MAPK8 Signalling (10903733); Positive Regulator of MAPK14 Signalling (10903733);Positive Regulator of NF-kB Signalling (10903733)							2.35082	0.0273338
Gpr160	Orphan Receptor				1.98255	0.0243539
	T Cell Associated
Cd274	Negative Regulator of TFH Cell Development (21490158); Negative Regulator of T Cell Activation (12646628, 20375308); Th1 Associated (20639491); Vitamin D3 Induced (19688742, 29061851) (h; IL-10 Induced (21097698); LPS Induced (21097698); Immune Checkpoint Ligand;							1.57891	0.0269253
Mcm2	Positive Regulator of T Cell Development (22158038)							1.7062	0.0275357
Bcl3	Th1-Associated (9133427); Negative Regulator of Treg Development (28452361) TCR Signaling (14530344); Transcriptional Co-activator				1.67123	0.0230608
	Transcription Factors
Hif1a	Cell Stress Response; Hypoxia; Inflammation (12628185, 21685248); Iron Metabolism; Transcription Factor; Type 1 IFN Induced (18606657)							1.53363	0.0127332
Irf1	Antiviral Response (21478870); Asthma (12759449); JAK-STAT Signaling Pathway; NF-KB Signaling Pathway; Resitance to T. gondii (8543815); STAT1-Induced; Transcription Factor; TH1-Associated (18059273)							1.56877	4.26331e-06
E2f1	Apoptosis (15240700); Positive Regulator of LPS Signaling (21131441); Positive Regulator of T Cell Proliferation (16002659)							1.84787	0.047849
Cdx2	Positive Regulator of Enterocyte Differentiation; Positive Regulator of Goblet Cell Differentiation (8552090); Positive Regulator of Paneth Cell Differentiation (21081128)							2.73454	0.0380311
